# Supplementary material for: Predicting miRNA Targets by Integrating Gene Regulatory Knowledge with Expression Profiles
Source: PLoS One. 2016 Apr 11;11(4):e0152860. doi: 10.1371/journal.pone.0152860 (PMC4827848; doi:10.1371/journal.pone.0152860)
Supplement: S1 File — The p-values are adjusted by Benjamini-Hochberg (BH) method. (XLSX) [file pone.0152860.s001.xlsx]

## Sheet: Supplementary1-EMT
hsa-let-7g-5p	hsa-miR-101-3p	hsa-miR-106b-5p	hsa-miR-107	hsa-miR-1180-3p	hsa-miR-141-3p	hsa-miR-148b-3p	hsa-miR-15a-5p	hsa-miR-18a-5p	hsa-miR-18b-5p	hsa-miR-200a-3p	hsa-miR-200a-5p	hsa-miR-200b-3p	hsa-miR-200c-3p	hsa-miR-203a	hsa-miR-205-5p	hsa-miR-301a-3p	hsa-miR-301b	hsa-miR-30e-5p	hsa-miR-32	hsa-miR-33b-5p	hsa-miR-429	hsa-miR-454-3p	hsa-miR-577	hsa-miR-590-3p	hsa-miR-590-5p	hsa-miR-7-5p	hsa-miR-7-1-3p	hsa-miR-96-5p	hsa-miRPlus-A1018	hsa-miRPlus-A1055	hsa-miRPlus-A1065	hsa-miRPlus-B1030	hsa-miRPlus-D1054	hsa-miRPlus-E1281	AAGAB	AAK1	ABCA2	ABCF2	ABCG2	ABHD11	ABL1	ABL2	ABLIM1	ACAA1	ACOT11	ACOT4	ACSL4	ACTR3	ACVR1B
6.99	8.88	12	9.675	7.19	11.34	8.32	8.07	8.93	8.73	10.155	6.99	11.055	11.44	9.61	6.73	9.975	7.51	9.14	8.25	6.83	8.67	7.27	6.15	6.38	7.29	9.08	6.47	9.4	7.58	6.45	6.85	9.42	6.96	6.73	7.75658	5.09731	6.55517	5.96087	6.47544	9.41224	7.66225	7.34471	6.44234	6.6736	6.65067	5.11059	3.58118	7.65084	7.86068
7.13	8.38	10.33	9.05	7.22	10.45	8.3	7.5	9.25	9.19	10.195	6.56	11.135	10.71	7.49	7.16	8.905	7.57	9.66	7.15	6.54	9.08	6.83	6.4	6.45	6.545	8.15333	6.5	8.99	7.62	6.26	7.015	8.84	6.98	7.4	6.94458	6.13035	5.36382	5.99105	5.05604	7.46836	7.37486	6.7942	7.5401	6.83906	6.74887	4.20627	3.95506	9.48391	7.91524
6.8	8.74	11.35	9.405	7.31	11.04	8.24	7.91	10.08	9.9	11.785	7.22	12.355	11.15	7.86	9.71	9.195	7.9	9.1	8.66	6.5	10.54	6.96	6.36	6.83	8.005	10.5233	6.78	9.08	8.03	7.04	7.245	9.24	7.37	6.55	7.38385	6.14061	5.72055	6.32975	7.84124	8.40762	7.3705	6.91002	7.69143	7.41535	7.17099	8.01316	3.55593	8.56969	7.98114
7.14	8.35	9.85	9.415	7.24	12.69	8.65	7.94	9.56	9.36	10.795	6.92	11.73	12.45	8.39	10.96	9.005	7.98	9.85	8.79	7.25	9.46	6.83	6.28	6.37	6.925	7.95	6.47	8.51	8.07	6.45	6.825	9.83	6.9	6.34	7.86065	6.65201	5.08677	5.51805	7.242	7.75557	7.30783	6.39763	7.90883	6.86944	6.76475	4.54287	4.47217	8.11765	8.12868
6.96	8.78	10.49	9.075	7.16	11.08	8.47	7.51	9.57	9.43	9.665	6.95	10.42	10.93	7.42	6.41	8.83	7.97	9.3	8.22	6.77	8.47	6.7	6.23	6.79	7.545	10.17	6.85	9.33	8.03	6.89	7.505	9.05	7.78	6.82	7.26269	5.9068	5.68574	6.12111	5.13475	8.32796	7.64881	6.75397	7.72842	6.67448	7.03246	5.43826	4.35319	7.99326	7.85415
7.13	8.12	10.42	9.28	7.2	11.18	8.27	9.02	9.82	9.81	11.63	6.8	12.43	11.06	8.01	6.55	8.13	7.31	9.46	8.35	6.96	9.98	6.97	6.28	6.49	6.6	9.82333	6.59	8.45	7.21	6.36	6.835	9.03	6.88	6.41	7.43681	5.57151	5.31028	5.53857	6.30514	7.94707	7.62814	6.33693	8.14294	6.90515	7.37918	5.02079	4.41425	8.62286	8.44457
6.43	8.1	9.52	8.92	7.11	9.03	8.98	7.9	7.56	7.47	9.13	6.67	10.145	9.42	7.99	9.26	9.27	7.47	8.73	7.23	6.63	8.45	6.82	6.26	6.5	6.605	7.22667	6.42	7.87	7.71	6.44	6.88	8.52	7.01	6.63	7.22327	5.78714	6.58603	5.44818	5.10794	8.7152	7.78978	6.30054	6.58417	6.98947	6.00831	6.37103	2.94034	7.78346	8.07479
6.9	8.07	10.59	9.175	6.95	10.19	8.09	7.34	8.35	8.23	9.315	6.79	10.42	10.48	7.2	6.73	7.53	7.16	9.82	7.08	6.39	8.21	6.54	6.19	6.35	6.82	7.97667	6.45	9.06	7.03	6.3	6.485	8.41	6.63	6.36	6.81551	6.48692	5.44544	6.1062	5.24625	8.5735	6.84595	7.41516	7.99003	7.22786	6.63122	6.32498	4.60033	8.6243	7.74394
6.85	7.85	10.49	8.75	6.92	11.15	7.54	7.82	9.8	9.58	11.795	7.05	12.37	11.23	9.05	6.41	7.57	7.09	8.94	7.74	6.44	9.62	6.68	6.29	6.53	6.975	9.33	6.59	8.37	6.99	6.52	6.66	8.75	6.75	6.45	7.02878	5.85497	5.57934	6.1159	9.23535	9.84815	7.51799	6.19893	7.6332	7.18042	7.11674	5.15312	3.74588	7.971	7.39378
7.21	8.57	10.52	9.375	7.05	10.91	8.33	8.28	9.51	9.4	10.16	6.91	11.185	11.31	8.76	6.39	8.82	7.96	9.16	7.99	6.36	8.9	6.91	6.25	6.82	7.495	9.79333	6.82	9	7.95	6.95	7.105	9.66	7.2	6.3	7.45069	5.99871	5.76921	6.57996	5.29809	9.32135	7.55028	6.53849	7.06809	7.54308	6.78404	5.67839	4.17462	7.87097	7.35321
7.08	8.97	10.82	9.26	7.11	11.69	8.12	8.13	10.11	9.95	11.555	7.07	12.18	11.44	7.05	6.49	8.83	8.03	9.16	8.71	7.23	9.97	6.78	6.33	6.63	7.49	9.96	6.72	8.68	8.15	6.61	7.615	9.11	7.72	6.43	7.25319	5.54679	5.82173	5.94221	7.69245	8.7455	7.55649	6.53197	7.31655	7.55642	6.59734	5.70689	4.75084	8.10909	7.87673
6.7	7.8	9.8	7.815	6.98	6.72	7.32	7.2	8.09	7.98	8.86	6.91	9.265	6.58	6.64	6.47	7.16	6.66	9.66	7.19	6.41	7.21	6.59	6.19	6.4	6.77	7.43667	6.42	8.85	6.35	6.46	6.53	8.29	6.78	6.75	6.73685	6.86381	5.43784	6.3828	5.30457	7.94988	8.38679	7.91821	7.63626	6.31106	6.43808	4.41657	5.48235	9.03359	7.90082
6.71	6.46	8.58	8.35	6.81	6.42	7.55	7.33	7.35	7.12	6.375	6.75	6.57	6.47	6.49	6.5	6.7	6.91	7.24	6.5	6.25	6.45	6.55	6.15	6.24	6.545	7.38333	6.34	7.23	6.48	6.27	6.18	8.26	6.31	6.21	6.70696	6.77821	5.63505	6.04831	6.00288	6.84977	8.65982	7.46065	5.24081	6.18995	6.18313	4.25022	4.80846	9.96426	6.79597
6.57	7.71	9.65	9.145	7.12	6.44	7.4	7.05	7.52	7.57	6.37	6.75	6.55	6.49	6.47	6.39	7.75	6.85	7.93	6.86	6.27	6.44	6.73	6.22	6.22	6.495	7.08333	6.38	6.65	6.6	6.21	6.28	8.05	6.45	6.21	6.73266	6.34672	5.07353	6.58424	5.73103	7.96336	7.03532	6.71173	5.93539	6.66269	6.51079	4.46998	4.74016	7.86484	7.35594
6.52	7.1	9.42	7.5	6.77	6.45	7.43	7.01	7.48	7.34	7.42	6.78	8.71	6.51	6.45	6.43	6.81	6.66	8.09	6.52	6.34	7.01	6.43	6.13	6.23	6.395	7.18	6.3	7.27	6.5	6.21	6.625	7.05	6.73	6.22	6.23402	6.14891	5.63166	6.28645	5.39932	7.67343	8.64532	8.14427	6.91033	5.57353	6.78844	4.65013	3.93428	8.73949	7.28213
6.64	7.3	9.12	8.16	6.78	6.37	7.33	7.17	7.53	7.53	6.315	6.67	6.5	6.39	6.45	6.39	7.005	6.67	8.22	6.92	6.16	6.37	6.45	6.14	6.26	6.55	6.93333	6.33	6.86	6.55	6.24	6.35	8.01	6.57	6.28	6.15272	6.58223	5.76077	6.19754	5.52781	7.29524	9.49618	7.58498	5.43586	6.50674	6.74397	4.62355	5.40789	9.06044	6.94963
6.67	6.6	9.81	7.845	6.59	6.48	6.71	8.18	8.74	8.8	6.345	6.53	6.36	6.26	6.32	6.51	7.225	6.87	8.64	7.53	6.51	6.29	6.53	6.12	6.14	6.545	7.32667	6.33	6.73	7.16	6.41	6.405	8.07	6.99	6.39	7.06262	7.43342	5.30356	6.75102	5.61474	7.4212	7.97933	8.04974	6.20587	7.63948	6.44718	4.28879	4.5683	8.80607	7.63122
6.59	7.88	10.66	8.54	6.94	9.18	8.04	7.36	9.22	9.07	7.835	6.69	8.745	9.51	6.54	6.38	8.115	7.16	8.98	7.43	6.34	7.03	6.49	6.11	6.13	6.88	7.92	6.4	8.25	7.19	6.23	7.275	7.99	7.32	6.42	7.00402	6.34621	5.49352	6.36748	5.03977	8.44679	7.85825	8.18502	7.20142	6.59595	6.48125	4.42867	4.3798	9.1502	9.07192
6.95	7.27	10.56	9.015	6.8	6.37	7.57	8.02	8.6	8.55	6.365	6.62	6.565	6.46	6.47	6.38	7.53	7.3	8.18	6.96	6.26	6.4	6.87	6.18	6.2	6.46	7.21333	6.57	7.42	7.21	6.21	6.25	8.06	6.83	6.24	6.83114	6.9014	5.02906	6.77926	5.83303	7.51228	8.14651	7.52273	5.52149	7.31112	6.62343	4.63439	4.13999	8.28603	7.47797
6.72	7.89	10.2	8.685	6.98	6.76	7.98	7.31	8.25	8.12	9.345	6.75	10.1	6.63	6.53	6.44	8.27	7.56	8.59	7.15	6.28	8.42	6.64	6.22	6.19	6.865	7.89333	6.43	8.46	7.57	6.37	6.63	8.23	6.86	6.35	7.21071	6.59547	5.40508	6.61581	6.12173	7.57532	8.30937	7.93951	6.93011	6.88403	6.57976	4.31511	4.94541	9.15523	7.42946
6.67	7.51	9.2	8.44	6.86	6.36	7.66	7.37	8.15	8.04	6.305	6.72	6.49	6.4	6.53	6.37	8.065	6.85	8.27	7.08	6.2	6.38	6.68	6.11	6.24	6.74	7.75333	6.45	6.86	6.72	6.26	6.555	8.03	6.72	6.26	7.36953	6.65232	4.98699	5.48568	4.94482	7.19407	9.11758	8.58742	6.49118	5.7753	6.43756	4.02597	5.87077	9.73036	6.95064
6.55	7.67	9.67	8.285	6.8	6.77	7.51	7.24	8.35	8.25	9.415	6.69	10.74	6.61	6.49	6.36	7.205	7.08	8.04	6.79	6.3	8.47	6.39	6.02	6.12	6.655	7.31333	6.38	7.59	7.02	6.14	6.675	7.69	6.73	6.17	6.63218	7.03354	5.14521	6.0176	5.36695	7.38515	8.39129	7.8103	6.71237	5.83934	6.52592	4.49385	5.07977	9.89393	7.39049
6.63	7.56	9.38	8.88	7.09	6.46	7.39	7.17	8.19	8.03	6.51	6.69	7.195	6.71	6.54	6.45	7.865	7.26	7.94	6.78	6.19	6.55	6.68	6.2	6.15	6.49	7.21667	6.4	7.35	7.05	6.25	6.16	8.52	6.26	6.2	6.49787	7.06556	5.0361	6.77164	7.09731	7.79312	7.99201	7.56233	6.21146	6.62187	5.98768	4.29582	4.42421	8.26341	7.42789
6.75	7.51	9.48	7.725	7.46	6.41	7.77	7.32	7.84	7.74	6.385	6.69	6.555	6.47	6.49	6.44	7.2	7	8.88	7.35	6.97	6.44	6.42	6.08	6.18	6.555	7.46	6.38	7.51	6.71	6.19	6.605	8.21	6.64	6.41	6.20949	6.45737	5.44035	6.28184	5.52915	7.22634	7.37152	7.93455	5.4568	6.27614	6.54406	4.53167	5.73832	8.23565	7.31573
6.71	7.18	10.16	8.645	7.17	6.47	7.52	7.69	7.88	7.81	6.415	6.67	6.775	6.63	6.63	7.27	7.835	7.08	8.91	6.96	6.2	6.78	6.75	6.22	6.27	6.635	7.22333	6.41	8.18	6.7	6.32	6.18	8.46	6.25	6.16	6.81857	6.70658	5.37678	6.29618	4.91762	8.335	8.19346	6.91839	6.00796	7.45082	6.37549	4.26284	4.46293	9.55205	7.04068
6.52	7.06	9.49	8.2	6.71	6.51	7.56	7.23	8.21	8.06	6.745	6.61	8.32	6.62	6.56	6.49	7.155	7.18	8.38	6.81	6.33	6.64	6.52	6.16	6.24	6.535	7.26	6.43	7.59	6.38	6.27	6.155	8.3	6.23	6.21	5.81656	6.6033	5.30559	6.13087	5.63582	8.15616	7.38614	7.10789	6.87013	6.4878	6.67146	4.36038	4.887	8.39381	7.56136
6.52	7.55	9.35	8.195	6.87	6.38	7.9	6.94	8.43	8.25	6.305	6.75	6.495	6.47	6.53	6.37	7.695	7.32	8.43	6.69	6.43	6.36	6.44	6.16	6.24	6.725	7.14333	6.3	6.86	7.35	6.28	6.76	7.37	6.86	6.23	6.47777	6.66625	5.28071	6.52197	5.37818	8.31392	7.30737	8.97603	5.91224	6.9555	6.37414	4.7127	4.38875	8.32376	7.40564
6.69	7.95	10.39	8.825	7.03	6.47	7.79	7.57	8.9	8.85	6.39	6.69	6.63	6.45	6.72	6.46	7.51	7.22	9.17	7.14	6.29	6.51	6.63	6.16	6.29	6.71	8.31333	6.45	7.38	6.75	6.33	6.15	8.75	6.26	6.31	7.00061	6.61422	5.40752	6.0673	5.39037	7.37492	7.78561	8.11868	5.96244	6.96808	6.48029	4.1983	4.98095	9.1422	7.47797
6.96	8.74	9.62	8.945	6.89	10.99	7.82	7.61	8.66	8.52	10.16	6.75	11.285	11.1	7.01	6.55	7.735	7	9.33	7.79	6.61	8.88	6.57	6.16	6.22	6.625	7.14667	6.39	8.12	6.91	6.27	6.72	9.16	6.74	6.49	6.9351	7.08601	5.6704	5.91309	5.19414	7.94584	7.86554	7.19221	7.00368	6.15784	6.44464	4.18623	4.10973	8.83675	7.75737
7.4	8.69	11.39	9.375	7.17	7.84	8.29	8.52	9.71	9.7	10.12	6.63	10.985	7.92	7.44	6.6	8.315	7.56	9.58	8.07	6.66	9.02	6.82	6.31	6.61	7.32	10.2	6.67	9.79	7.53	6.56	7.065	9.47	7.17	6.62	7.09054	5.98263	5.19369	6.18248	4.98083	7.74884	7.81681	7.88341	6.45438	7.03464	6.83555	4.10757	4.53799	8.6244	8.38968
6.78	7.16	9.53	8.4	6.67	6.3	7.27	7.29	8.06	7.98	6.28	6.51	6.55	6.46	6.43	6.31	6.57	6.69	7.84	6.71	6.16	6.38	6.46	5.99	6.19	6.355	6.76333	6.37	6.66	6.22	6.12	6.09	7.99	6.38	6.09	7.07212	5.79216	5.89005	6.39728	5.29839	7.43033	7.4132	7.61268	6.61092	6.92086	6.81446	4.08747	5.13069	9.335	7.32421
6.82	7.17	10.3	9.63	6.9	6.41	7.72	6.85	7.98	8.07	6.335	6.64	6.505	6.54	6.54	6.41	8.795	7.47	8.35	6.66	6.25	6.45	6.95	6.18	6.28	6.56	7.87667	6.59	8.57	7.42	6.3	6.36	8.86	6.57	6.25	6.70453	6.69969	5.30439	6.18986	5.07821	8.13638	8.39378	8.20399	7.41274	5.90469	6.66742	4.21647	3.46186	8.42284	7.38623
6.53	6.4	8.75	7.54	6.89	6.17	7.22	7.07	7.15	6.92	6.805	6.51	7.765	6.6	6.62	6.51	6.59	6.66	7.45	6.5	6.38	6.55	6.66	6.23	6.4	6.215	7.2	6.41	7.69	6.33	6.21	6.335	7.19	6.42	6.25	6.97035	6.52999	5.28888	6.57706	5.4266	8.05577	8.48873	8.53903	7.54828	5.93392	6.77154	4.91891	6.01339	9.76686	7.12524
6.93	7.79	9.79	8.33	6.91	6.42	7.01	7.49	7.91	8.18	6.34	6.79	6.51	6.41	6.67	6.39	6.815	6.69	8.67	6.67	6.31	6.37	6.54	6.2	6.25	6.595	7.42667	6.51	7.5	6.54	6.29	6.39	8.59	6.53	6.28	6.91954	6.08935	5.69533	6.3239	5.64406	7.88591	7.71178	7.73516	6.09097	6.09352	6.73268	4.3841	5.16982	9.22988	6.99744
6.55	7.61	9.1	8.38	6.86	6.4	7.28	7.03	7.42	7.41	6.335	6.84	6.485	6.43	6.55	6.4	7.21	6.86	8.63	6.96	6.27	6.38	6.51	6.22	6.23	6.54	7.05333	6.48	6.95	6.81	6.24	6.495	8.02	6.79	6.32	7.30486	7.36954	5.25457	5.65182	5.15763	6.94945	7.30013	7.88833	5.07955	7.32817	6.30286	4.66055	4.72998	9.54095	7.39329
6.62	7.41	9.97	7.725	6.94	6.51	7.26	7.54	7.61	7.52	6.34	6.68	6.475	7.44	6.56	6.43	7.02	6.7	8.52	6.97	6.27	6.39	6.61	6.14	6.31	6.74	7.70333	6.36	8.26	6.4	6.33	6.215	7.95	6.34	6.38	7.20058	6.66131	5.10201	6.67634	8.18727	7.99281	8.18544	6.7034	6.23385	6.39757	6.52588	4.17725	5.26627	9.07364	7.44864
6.38	7.67	9.97	7.96	6.9	6.44	7.35	6.93	10.69	10.48	6.39	6.65	6.655	6.53	6.63	6.48	7.17	7.73	8.29	6.99	6.27	6.51	6.47	6.21	6.18	6.665	7.19333	6.38	7.51	7.76	6.28	6.205	7.84	6.33	6.28	7.42758	5.74378	5.31055	7.24442	4.91186	7.60525	9.44462	7.68128	5.34805	6.89966	6.41371	5.18987	4.53213	9.40565	7.10738
6.83	6.94	9.66	9.09	6.77	6.47	7.61	7.72	8.24	8.02	6.465	6.8	6.935	6.53	6.59	6.43	7.66	6.99	8.38	7.11	6.25	6.5	6.87	6.21	6.24	6.575	7.78333	6.4	7.44	6.6	6.27	6.3	8.54	6.33	6.27	6.48834	6.71944	5.48719	5.96399	5.17351	7.39735	8.358	7.31929	6.71763	6.18302	6.2176	3.9626	6.10267	9.43205	6.96708
6.63	7.83	10.01	8.525	7.07	6.48	7.94	7.51	8.33	8.23	6.4	6.68	6.615	6.6	6.58	6.43	7.72	7.2	9.32	7.35	6.61	6.42	6.61	6.2	6.27	6.835	7.23667	6.47	9.4	7.07	6.32	6.7	8.26	6.76	6.21	7.57935	6.68442	5.04007	6.2019	4.88021	7.91682	8.36663	7.12115	6.37878	6.49753	6.45557	4.06842	5.5026	9.34775	7.07316
6.9	7.97	9.88	8.86	6.92	6.57	7.46	8.03	9.05	8.92	7.285	6.88	7.72	6.57	6.99	6.45	8.23	6.9	8.69	7.52	6.3	6.74	6.93	6.17	6.27	6.695	7.31667	6.36	8.14	6.88	6.33	6.64	8.26	6.8	6.35	7.31108	6.79818	5.12851	6.26191	5.57604	7.34107	7.90062	7.51678	6.23204	6.28313	6.59899	5.81023	5.23073	9.23131	7.99209
6.4	7.16	8.83	7.31	6.61	6.51	7.46	7.02	7.74	7.61	7.77	6.79	8.745	6.51	6.55	6.45	6.85	6.74	7.84	6.55	6.21	7.09	6.44	6.17	6.16	6.475	7.39667	6.31	7.15	6.3	6.35	6.635	6.96	6.72	6.22	6.61041	6.20683	5.36998	6.52897	5.00835	7.20188	8.28823	8.30997	6.79578	5.29113	6.50818	4.64731	5.0205	9.0514	7.48126
6.79	7.29	8.91	9.235	6.77	6.4	7.37	7.16	7.91	7.9	6.525	6.74	6.925	6.57	6.87	6.36	8	6.76	8.69	6.65	6.19	6.47	6.9	6.14	6.28	6.46	6.95	6.3	7.37	6.92	6.31	6.3	8.54	6.52	6.16	6.71113	6.16128	5.83055	6.28645	5.2881	7.56386	8.13697	7.97998	6.0765	6.20086	6.82861	5.10056	5.21829	9.23828	7.6188
6.9	8.52	10.5	8.66	6.91	6.51	8.15	7.55	9.62	9.46	7.525	6.76	8.05	6.49	6.63	6.76	7.97	7.21	8.88	7.58	6.34	6.93	6.7	6.21	6.31	6.875	7.29	6.41	9.52	7.19	6.38	6.435	8.72	6.55	6.32	6.38925	6.12763	5.63798	6.68283	5.01073	7.96089	7.93273	7.1089	6.86582	6.89338	6.79098	4.66378	4.184	7.99327	7.34441
6.44	7.87	8.69	8.635	6.87	6.42	7.34	6.82	8.03	8.01	7.105	6.89	8.005	6.46	6.53	6.42	7.55	6.84	7.57	6.77	6.25	6.85	6.5	6.21	6.22	6.47	7.28333	6.35	6.95	6.66	6.2	6.355	7.97	6.9	6.31	7.2368	5.85044	5.16997	6.46158	4.96117	7.32696	9.41763	6.80018	5.22911	6.29326	6.57976	4.11919	5.62586	9.27243	7.5701
6.47	6.26	7.67	7.615	6.76	6.38	6.91	6.74	7.39	7.1	6.39	6.58	6.655	6.42	6.5	6.4	6.54	6.92	6.57	6.66	6.28	6.53	6.51	6.22	6.25	6.425	7.23667	6.43	7.07	6.33	6.31	6.175	7.16	7.29	6.17	7.41918	6.4773	5.81971	6.46484	5.22766	7.29632	7.96855	7.50757	5.49345	6.97832	6.41534	4.17987	5.89474	9.31308	7.65743
6.82	8.19	9.66	8.93	6.84	6.39	7.95	8.07	8.55	8.41	6.34	6.83	6.5	6.43	6.59	6.44	7.515	7.14	8.46	7.27	6.26	6.41	6.66	6.14	6.38	6.765	7.29333	6.33	8.11	7	6.43	6.42	8.46	6.93	6.17	7.67981	7.42182	4.90071	6.49579	5.15536	7.73382	8.34161	6.66512	6.07833	7.04777	6.26754	5.12548	5.52226	9.62677	7.42363
6.56	6.38	8.83	8.855	6.91	6.42	7.23	7.09	7.27	7.12	6.335	6.71	6.5	6.46	6.47	6.44	7.165	6.99	7.15	6.57	6.27	6.44	6.62	6.2	6.23	6.495	7.14667	6.35	6.94	6.73	6.21	6.195	7.74	6.28	6.16	6.44326	6.3595	5.38068	6.44673	5.45077	6.91825	9.16431	7.34758	6.53573	6.25969	6.52577	3.73986	5.39973	9.09386	7.26057
[truncated: 1,137 more columns]

## Sheet: Supplementary1-BRCA
hsa-let-7b-3p	hsa-let-7c-5p	hsa-miR-100-5p	hsa-miR-106b-5p	hsa-miR-106b-3p	hsa-miR-122-5p	hsa-miR-125a-3p	hsa-miR-125b-5p	hsa-miR-132-5p	hsa-miR-135b-3p	hsa-miR-138-5p	hsa-miR-141-3p	hsa-miR-147a	hsa-miR-182-5p	hsa-miR-187-5p	hsa-miR-190b	hsa-miR-191-5p	hsa-miR-193a-3p	hsa-miR-196a-5p	hsa-miR-200a-3p	hsa-miR-200c-3p	hsa-miR-20b-3p	hsa-miR-21-3p	hsa-miR-214-3p	hsa-miR-22-3p	hsa-miR-220b	hsa-miR-221-3p	hsa-miR-221-5p	hsa-miR-222-3p	hsa-miR-23a-3p	hsa-miR-23a-5p	hsa-miR-24-3p	hsa-miR-26a-5p	hsa-miR-26b-5p	hsa-miR-27a-3p	hsa-miR-29a-3p	hsa-miR-29c-3p	hsa-miR-300	hsa-miR-30a-5p	hsa-miR-30c-5p	hsa-miR-31-5p	hsa-miR-331-3p	hsa-miR-338-3p	hsa-miR-342-5p	hsa-miR-34a-5p	hsa-miR-34b-3p	hsa-miR-361-3p	hsa-miR-361-5p	hsa-miR-371a-3p	hsa-miR-381-3p
14.6	691.64	4.69	38.86	51.66	72.99	40.13	38.25	14.49	40.36	37.26	172.98	22.75	12.84	35.53	14.37	28.23	34.19	19.24	53.53	129.61	52.74	11.43	94.02	11.01	374.84	9.53	142.22	32.57	42.35	177.67	31.92	40.45	613.92	9.31	38.76	4.37	685.49	43.27	27.98	21.3	13.15	72.35	82.9	204.16	298.45	19.41	123.73	78.12	84.95
14.23	748.77	20.72	33.33	22.05	88.52	33.01	87.44	22.65	34.34	87.9	167.85	18.19	9.26	54.52	7.38	29.36	27.58	9.37	26.15	126.94	88.49	12.81	95.72	23.38	618.45	11.4	151.01	52.68	47.78	139.65	26.7	22.13	166.45	12.59	84.76	2.11	2627.41	64.97	13.26	90.47	13.16	36.66	46.51	133.7	191.09	27.58	105.59	81.82	73.15
19.64	528.74	4.98	33.38	37.73	66.55	47.04	26.93	15.71	35.43	37.68	215.36	17.88	14.93	33.62	9.48	28.03	27.83	11.16	3.84	144.05	25.51	8	170.59	26.5	247.03	11.6	96.05	24.32	33.16	96.23	49.9	22.88	233.17	13.19	44.46	5.71	773.15	27.3	12.76	35.13	12.82	17.55	31.72	64.46	141.04	15.05	77.07	60.47	68.12
22.54	666.56	52.96	59.88	43.56	87.33	11.21	31.91	8.14	4.94	51.86	201.99	16.91	15.22	36.56	4.92	49.78	27.14	13.37	26.09	115.19	54.14	39.13	67.86	28.04	478.14	41.22	138.11	112.26	55.34	82.29	91.22	31.01	257.6	10.8	133.59	3.48	736.03	78.17	11.68	17.88	12.02	16.91	25.29	104.98	105.03	7.32	94.99	74.17	67.04
18.61	1273.03	16.1	26.85	49.03	88.61	70.98	81.91	21.86	42.68	36.52	114.65	37.39	7.5	45.7	7.1	19.33	6.53	7.36	19.49	80.61	65.2	14.31	91.1	18.55	452.98	17.03	140.95	50.9	29.95	63.69	34.85	31.59	521.09	26.72	198.57	6.12	1785.84	59.32	11.99	78.54	4.34	25.47	33.53	120.01	174.96	35.85	104.43	72.69	69.42
15.89	802.74	9.92	17.38	38.59	58.05	27.28	109.73	17.91	41.2	49.77	13.03	51.34	4.92	38.66	3.86	40.5	29.34	5.23	8.05	30.2	67.82	12.06	60.7	41.54	873.81	9.09	123.51	25.23	32.45	181.53	39.94	32.9	235.93	8.81	95.4	8.13	1935.74	58.92	16.18	41.16	8.41	27.42	32.18	131.59	178.29	20.54	135.25	50.4	105.4
21.82	718.86	53.81	43.06	26.05	45.19	22.58	143.23	14.39	30.19	15.04	15.04	10.53	9.72	57.53	6.59	30.01	62.41	15.65	6.6	48.83	61.45	12.08	110.9	55.46	590.74	32.53	401.46	115.33	61.41	73.19	87.21	38.99	273.58	14.38	134.08	5.7	1120.82	24.03	15.36	65.69	17.4	55.3	23.87	85.26	172.16	18.4	118.59	75.05	87.29
11.15	1627.55	74.61	51.11	31.46	34.01	47.48	133.88	28.79	103.5	100.67	3.81	27.99	5.85	43.44	14.68	25.6	19.05	12.22	4.2	44.05	21.02	25.82	116.49	47.12	388.48	26.87	153.88	67.95	41.31	72.39	48.41	35.45	144.68	22.22	216.42	7.74	596.07	88.46	11.74	25.51	8.52	30.18	45.82	108.36	99	28.31	147.67	40.76	66.87
27.57	681.61	5.8	35.34	38.13	89.83	37.98	39.94	20.81	25.04	35.3	6.57	22.63	20.82	53.89	5.8	26.5	17.47	4.34	11.56	53.16	51.29	11.1	112.38	41.62	664.98	14.39	150.72	24.36	70.66	145.4	74.71	26.55	116.73	13.32	184.01	4.26	1062.32	28.93	12.36	17.56	5.4	39.94	67.26	181.96	269.65	28.25	121.53	120.86	47.42
8.06	587.74	12.92	19.06	57.17	66.79	106.63	69.17	20.12	38.15	70.42	24.79	38.63	8.74	41.09	6.07	14.17	14.01	7.15	17.17	46.02	56.59	9.65	143.74	35.18	631.76	19.37	305.13	71.96	56.58	190.6	68.55	8.92	86	12.55	43.09	5.09	772.33	49.54	23.45	39.51	17.17	25.6	56.27	141.55	120.27	25.88	97.89	70.06	84.32
22.35	2031.59	6.63	38.76	43.55	100.98	108.29	46.19	40.03	71.62	44.78	7.88	36.12	17.89	54.27	11.15	19.51	13.81	7.2	7.21	138.38	61.18	23.4	121.63	36.38	492.43	14.57	504.93	52.94	39.22	140.45	27.98	27.9	141.54	12.42	57.99	4.57	1256.08	46.59	11.78	18.95	5.03	85.09	60.74	192.8	210.24	21.55	140.07	75.48	84.27
9.29	849.05	24.03	28.01	57.56	61.3	85.93	84.38	22.65	32.27	123.19	6.73	54.69	11.23	60.92	8.12	12.77	6.87	6.54	5.16	32.36	64.59	10.91	205.12	31.72	549.87	14.36	96.84	42.73	34.16	148.73	46.3	17.6	140.22	10.43	63.64	4.88	743.63	36.7	13.59	37.46	11.96	24.82	59.65	147.01	107.32	25.05	113.6	52.08	82.2
19.56	475.64	12.3	30.42	44.09	72.09	36.35	41.44	18.68	3.98	31.06	159.3	21.61	13.47	51.04	9.04	25.34	7.46	7.97	41.45	160.17	23.58	9.26	121.69	13.75	445.97	5.63	106.38	72.02	81.44	109.6	92.12	10.82	411.98	19.28	63.16	4.33	836.79	27.46	24.3	55.52	24.63	68.51	32.71	120.94	257.1	18.93	146.35	39.97	53.92
25.63	742.7	3.64	47.19	35.69	75.95	37.87	40.41	15.84	16.98	102.41	258.72	20.7	21.19	43	5.09	92.78	53.38	15.97	62.21	271.43	84.99	16.76	131.12	23.33	455.32	8.56	97.16	23.6	57.87	140.62	81.11	71.07	1137.32	13.31	208.73	6.26	738.84	58.94	23.36	114.75	7.3	19.41	32.92	160	202.68	24.54	127.83	57.26	75.47
12.77	862.97	4.48	15.52	35.12	81.74	70.3	32.71	28.78	89.92	9.23	89.69	17.1	5.43	43.33	5.44	8.2	8.05	12.97	24.38	92.39	57.12	11.3	123.93	29.31	262.71	9.36	84.52	67.4	36.84	246.86	38.73	20.77	221.37	6.85	14.9	13.76	595.63	26.18	22.54	35.3	14.9	17.71	40.46	125.09	198.12	23.22	85.01	54.77	76.57
15.04	751.86	6.47	24.13	52.42	115.99	57.67	42.97	19.83	29.43	103.04	103.18	43.38	17.4	41.08	8.62	26.06	22.2	8.87	26.26	136.54	69.9	12.24	112.1	19.59	430.5	5.72	105.82	21.02	34.04	199.53	52.32	22.59	525.73	13.43	103.77	3.97	808.23	53.07	11.45	76.24	8.59	19.49	61.62	155.05	182.56	26.28	92.28	87.8	61.49
10.28	767.14	5.59	14.81	13.24	81.37	32.58	46.76	13.79	5.01	49.06	89.33	35	6.2	82.52	10.93	15.35	21.11	35.25	12.56	71.38	52.13	25.5	113.65	19.18	435.55	16.89	155	78.97	15.97	99.96	16.64	20.05	421.67	5.4	48.26	18.98	504.11	13.19	5.6	33.49	10.64	11.24	50.13	96.32	143.72	22.67	108.44	63.69	58.15
12.73	726.45	3.8	26.11	46.01	138.76	58.88	56.33	21.94	33.78	112.78	143.13	32.97	13.63	59.04	8.2	29.38	25.23	11.45	7.1	178.66	48.51	13.03	89.34	12.61	419.09	19.22	119.98	50.53	26.5	167.29	35.6	40.08	340.42	8.32	72.93	5.83	770.25	18.6	6.22	48.08	17.73	10.61	67.74	121.76	126.26	21.12	104.14	66.37	61.01
32.64	676.89	9.08	48.37	34.62	40.26	51.02	53.9	22.38	12.66	22.89	85.95	14.24	27.13	54.51	6.55	36.12	29.08	27.85	7.3	99.95	40.32	12.64	148.59	20.92	793.14	12.11	81.33	14.86	58.38	109.46	55.04	43.12	188.09	19.78	513.29	7.3	432.54	30.67	12.08	16.97	12.82	51.78	30.55	105.46	148.54	23.49	102.67	57.51	101.61
19.87	1390.13	28.96	53.87	54.78	67.76	43.54	84.47	21.83	88.15	77.72	5.27	5.71	13.81	46.77	3.53	26.58	39.04	6.63	9.29	63.8	39.52	12.14	100.93	34.85	439.52	10.73	287.23	67.01	33.44	165.21	31.95	20.56	135.71	13.32	233.43	5.31	880.94	108.18	32.86	22.41	6.35	47.3	54.25	111.04	229.03	18.64	128.17	63.41	51.51
12.53	879.6	11.58	20.43	41.96	45.98	27.91	99.21	14.25	26.31	11.58	8.13	13.8	26.72	85.28	11.71	75.62	77.18	9.08	12.53	42.31	53.73	15.37	153.72	42.94	718.9	37.35	237	94.85	116.88	39.41	94.69	45.29	194.24	21.94	341.77	9.4	1031.38	111.45	32.16	40.11	26.75	35.12	42.6	147.57	227.46	19.56	112.19	82.85	58.95
40.86	600.38	197.07	21.27	33.24	52.43	24.16	438.01	34.16	11.65	48.33	7.32	9.04	14.41	55.56	4.08	38.9	24.64	13.17	5.94	32.5	55.63	17.32	147.28	98.01	664.81	36.79	145.5	61.81	54.95	108.36	94.28	56.87	272.95	30.31	278.11	11.18	728.88	117.22	22	32.07	17.47	59.86	41.53	127.59	383.67	25.04	103.98	86.74	62.38
15.44	612.98	38.6	35.9	36.67	57.18	70.63	66.8	20.32	22.62	128.44	6.1	44.25	22.65	65.5	5.74	25.55	9.72	8.27	5.31	26.5	69.91	7.09	131.99	36.76	407.95	13.54	336.79	32.6	38.33	207.34	44.69	37.48	188.54	11.37	136.39	5.62	767.1	42.52	13.96	37.34	19.97	30.92	70.96	61.94	120.39	22.24	117.43	85.11	80.28
10.18	667.48	5.31	34.86	32.9	52.14	22.55	64.24	9.64	5.79	39.12	332.88	17.07	26.03	70.4	10.6	81.44	41.97	16.19	11.79	187.5	49.41	4.63	98.26	20.45	573.92	8.94	111.55	5.9	22.55	162.52	45.91	34.68	219.9	11.2	70.69	21.02	554.08	25.42	7.45	20.45	14.88	27.61	38.73	124.65	249.13	74.84	102.72	46.36	35.76
8.95	698.63	4.17	69.54	72.03	102.26	34.47	34.36	16.09	17.57	38.35	269.28	12.24	27.94	86.85	36.95	85.69	43.85	11.82	37.81	164.41	36.71	11.88	178.76	21.95	555.45	5.49	195.8	11.78	20.41	116.49	38.75	55.08	765.29	4.81	35.64	7.25	1151.51	30.74	9.23	24.99	45.17	42.75	87.47	97.91	135.81	29.11	106.84	80	65.2
19.07	830.32	3.82	37.26	54.42	90.61	44.44	42.62	9.05	39.42	35.15	166.58	21.72	10.79	41.12	12.84	46.67	40.12	17.5	39.37	112.22	68.02	10.25	74.92	12.85	839.52	9.04	131.61	7.64	26.91	205.68	27.63	17.01	365.68	32	34.15	11.03	561.17	27.47	14.6	19.02	24.55	60.21	48.81	187.4	238.84	34.87	112.51	43.2	84.29
13.31	596.74	3.66	93.42	51.82	93.39	31.3	53.45	14.2	7.01	56.55	298.37	16.16	51.57	91.58	47.91	123.39	55.63	17.25	45.21	312.75	57.05	21.12	89.26	21.94	518.19	6.49	172.45	9.75	40.89	161.12	49.58	82.24	481.4	16.62	48.71	7.26	488.04	29.27	13.32	17.31	11.66	66.78	68.28	198.79	312	38.64	152.92	66.04	51.64
16.06	494.74	8.48	59.63	44.85	72.74	33.48	34.01	13.65	14.68	12.27	451.09	9.78	43.82	52.96	36.97	173.57	105.81	44.21	35	266.18	53.89	4.69	81.16	38.99	1514.52	13.86	167.75	3.47	38.1	129.42	159.04	97.36	571.17	7.73	45.03	18.29	430.21	25.6	6.71	12.27	27.78	64.56	67.47	118.25	228.67	32.36	126.32	88.71	43.75
19.8	628.86	5.82	39.09	36.45	78.68	24.55	52.48	13.9	19.33	10.45	436.44	33.1	18.52	43.54	16.04	44.72	107.49	19.59	147.89	264.65	46.55	6.5	90.71	41.84	374.76	7.75	84.13	13.8	50.25	136.72	73.6	87.97	999	23.92	78.82	18.7	597.07	57.51	23.64	15.57	17.07	71.26	41.37	135.01	443	25.51	97.45	30.45	71.26
12.38	667.34	2.66	47.42	41.22	121.88	24.08	35.46	10.97	8.82	17.99	182.59	5.02	21.61	57.67	21.99	104.21	49.34	19.97	22.27	131.22	87	4.48	93.81	25.58	894.72	10.58	153.81	6.18	35.91	148.31	36.35	69.84	292.6	5.56	44.18	37.91	574.72	18.68	7.8	15.44	16.11	72.9	87.93	175.4	368.55	31.27	137.1	42.32	45.34
9.42	707.46	5.31	44.95	27.87	115.13	32.15	43.27	8.88	7.08	12.19	222.56	7.34	8.26	21.27	6.06	52.71	22.11	51.28	39.34	176.67	33.18	14.1	73.35	15.62	433.91	6.07	108.47	42.9	19.88	168.02	17.07	74.63	671.79	4.38	17.4	11.04	599.67	7.12	24.24	11.01	6.96	19.13	35.62	102.92	164.86	12.33	79.2	33.09	48.95
17.04	894.16	3.06	34.91	60.46	252.76	26.84	34.58	20.25	14.72	23.21	162.41	13.31	17.98	51.54	10.1	91.71	42	33.17	33.66	379.42	83.38	5.82	67.22	14.72	420.58	6.57	196.56	5.13	4.27	352.1	7.8	67.67	771.77	6.02	13.07	12.79	922.04	26.77	10.71	8.69	14.49	65.81	43.85	150.37	217.24	37.91	150.03	52.51	61.66
13.31	548.61	5.09	65.37	46.4	71.82	20.17	27.33	14.95	6.74	7.96	192.34	25.68	28.22	31.78	32.5	53.11	37.28	19.07	9.88	181.58	43.43	4.65	87.23	14.9	493.25	9.7	182.89	15.92	33.1	171.85	29.88	44.21	421.89	11.3	31.06	8.45	994.61	15.02	10.05	11.47	71.23	32.85	59.75	117.48	238.62	24.47	157	80.67	105.43
14.53	796.79	4.31	70.02	71.49	122.55	37.41	35.16	24.27	8.08	40.66	132.86	14.28	9.52	64.47	20.75	55.2	36.28	18.96	35.91	98.59	92.21	5.36	115.77	21.28	619.56	4	114.29	8.08	25.08	113.29	41.28	31.91	652.87	5.52	50.43	5.92	487.75	5.52	5.36	11.02	21.28	55.13	61.46	190.71	293.06	37.58	184.18	63.58	62.88
10.97	721.58	3.7	31.14	62.81	149.47	32.58	40.1	7.82	6.85	17.37	221.63	9.73	17.07	56.82	15.97	28.73	18.46	15.77	6.78	158.8	67.68	6.92	107.46	10.66	640.14	7.81	138.91	15.2	9.4	240.82	20.82	33.7	287.23	5.27	25.42	4.2	782.03	7.1	9.86	8	16.85	26.28	53.72	157.62	237.85	25.8	144.17	42.1	72.69
16.16	621.29	5.52	57.38	31.66	108.39	14.09	26.82	15.49	6.39	12.55	157.91	9.37	10.78	81.17	69.41	60.78	45.87	4.88	38.76	100.43	75.67	5.87	78.35	24.11	838.72	4.6	103.16	23.04	40.51	141.16	69.52	30.92	554.23	12.72	191.93	21.5	1284.71	30.4	7.67	13.61	15.64	55.38	44.72	166.61	336.54	28.72	177.53	50.6	42.41
14.31	710.63	4.92	81.67	59.27	111.06	60.89	21.59	13.54	35.12	22.89	266.11	11.06	44.92	61.96	7.33	56	44.52	30.31	7.61	204.72	51.17	18.45	90.32	40.22	469.16	9.61	145.9	21.47	36.44	78.66	32.11	94.47	1494.89	12.29	63.32	5.81	773.95	30.5	10.79	26.05	20.18	54.22	88.62	189.9	297.44	28.82	194.39	42.87	50.59
14.4	810.99	3.62	35.9	49.84	209.05	29.88	33.48	15.84	6.64	27.69	232.08	16.22	18.24	85.11	72.4	57.13	28.7	36.3	38.16	187.55	74.27	10.65	75.01	17.03	1557.4	7.16	112.35	10.82	32.95	255.32	52.02	70.66	693.16	14.64	40.97	17.56	734.65	52.73	13.31	13.3	12.29	34.04	104.29	172.23	237.55	36.12	151.27	28.95	43.26
15.39	810.58	3.79	48.19	65.4	156.54	37.5	35.45	11	21.04	23.74	119.62	11.67	14.54	68.32	30.39	89.41	45.15	29.22	10.07	113.65	96.64	7.68	87.9	19.24	841.67	11.64	166.08	6.38	32.92	163.55	26.9	74.46	326.75	5.99	38.48	27.03	585.3	18.16	6.36	13.12	13.55	59.5	86.11	177.34	275.56	26.33	123.76	41.47	43.54
14.66	689.53	8.04	40.08	49.97	171.41	33.53	27.03	24.98	11.96	36.72	270.11	14.68	40.02	93.21	4.93	62.69	48.74	11.76	41.55	175.26	119.02	14.49	88.92	34.42	769.95	7.81	124.38	7.18	14.87	221.15	32.99	60.78	710.09	10.79	65.72	36.03	533.86	27.72	8.35	18.8	16.62	57.55	61.84	289.11	282.32	24.5	198.16	44.39	49.52
11.7	825.41	4.74	45.24	79.78	145.78	45.16	37.73	32.06	23.44	16.33	149.35	12.78	21.02	57.36	15.46	62.16	42.12	6.52	22.53	106.51	88.2	5.57	84.96	5.34	795.14	7.07	109.59	9.77	8.64	205.69	26.65	37.79	253.68	6.8	11.18	6.12	828.95	9.13	8.63	9.87	53.21	64.89	54.71	243.39	161.77	34.73	187.59	47.47	51.09
11	566.55	3.35	60.64	58.45	95.25	59.49	32.12	19.93	17.44	28.71	158.9	15.44	27.51	81.41	27.38	27.14	28.05	23.69	28.38	88.46	60.62	6.58	83.18	11.27	803.61	8.15	139.06	13.25	14.68	208.79	24.32	49.76	442.03	6.97	47.06	10.17	754.33	41.2	12.28	10.33	25.42	42.12	66.84	105.16	95.59	31.08	129.99	106.11	60.21
11.13	741.8	4.2	38.02	67.31	139.2	53.25	35.65	17.07	35.54	32.28	127.82	16.91	20.78	42.69	12.09	47.43	22.38	26.03	24.7	136.42	64.29	6.11	71.15	6.47	585.15	4.95	140.33	11.94	11.59	222.01	19.11	28.98	470.09	4.98	6.7	7.68	632.02	40.54	18.35	13.21	19.11	63.62	69.39	138.18	206.63	33.75	119.81	48.32	49.48
16.97	801.51	4.34	40.92	80.71	227.28	32.71	35.55	17.1	34.24	92.3	248.57	14.44	20.41	76.17	35.46	72.96	36.02	50.57	28.38	190.75	107.95	6.88	118.29	8.93	733.51	7.77	160.82	6.19	10.61	170.55	15.88	82.87	638.52	11	35.46	9.35	803.86	22.5	4.78	35.59	17.94	75.85	68.33	173.18	247.02	30.89	135.95	40.28	56.59
9	806.18	5.76	32.73	74.68	162.61	42.44	50.36	13.08	28.59	182.04	54.28	59.52	10.32	47.06	17.38	68.48	28.07	26.83	25.11	81.13	128.34	4.82	103.04	14.54	347.62	5.94	73.03	5.09	10.52	188.92	44.48	61.54	255.35	5.65	17.74	6.25	573.36	21.68	9.47	39.9	11.68	55.84	100.5	134.08	144.88	32.45	103.48	43.04	59.12
9.3	653.92	3.11	34.82	59.06	124.67	54.31	93.38	21.25	18.83	49.5	130.45	24.29	19.79	69.17	7.02	14.23	29.91	10.14	21.7	88.75	74.25	6.29	132.85	23	458.98	9.52	99.27	7.01	24.98	215.52	38.92	27.99	347.16	11.34	26.93	15.65	550.85	23.98	15.86	17.76	16.64	73.47	63.15	202.56	143.74	34.38	126.22	63.68	71.39
21.5	649.03	5.8	60.2	51.44	157.25	41.67	35.61	17.79	13.47	89.78	177.2	16.72	18.65	39.05	14.86	27.16	24.15	28.86	13.73	111.59	111.52	4.12	89.37	27.3	441.06	10.43	96.1	8.41	11.21	216.96	20.18	37.76	20.01	5.23	39.84	7.77	986.25	28.04	11.57	25.88	13.99	41.63	44.02	122.38	297.51	22.96	117.26	69.07	51.9
12.81	649.27	4.81	86.6	55.79	36.99	43.72	42.69	16.39	16.86	35.9	256.37	9.59	14.68	86.43	8.27	68.18	28.53	12.57	35.17	145.13	49.57	33.26	89.56	29.6	320.64	8	91.34	29.41	24.66	188.94	31.15	77.18	445.49	5.01	32.85	3.65	852.87	11.57	13.47	8.49	12.51	41.64	39.64	105.87	162.81	24.82	146.65	68.71	66.01
13.59	385.13	3.8	74.76	30.26	116.29	35.61	20.99	13.39	9.52	41.26	113.86	19.69	20.57	67.59	15.37	30.82	33.42	28.69	19.79	84.38	90.08	4.68	128.06	42.38	570.64	6.42	120.29	9	12.78	166.18	19.69	33.46	316.74	5.84	32	8.77	607.07	24.44	14.49	19.71	22.83	30.22	47.9	88.05	161.63	26.31	124.2	68.07	91.39
6.91	617.2	3.81	12.7	44.09	113.3	47.9	29.15	18.61	26.41	10.25	34.96	14.3	10.03	69.79	9.04	11.99	13.35	4.74	16.82	28.9	42.96	8.36	121.69	10.13	445.97	5.63	151.44	5.85	9.52	167.57	10.88	10.82	421.26	6	5.64	5.09	585.76	5.26	9.44	10.86	17.45	72.14	65.29	95.24	233.3	31.94	146.35	43.5	58.22
[truncated: 1,540 more columns]
