# Supplementary material for: Predicting miRNA Targets by Integrating Gene Regulatory Knowledge with Expression Profiles
Source: PLoS One. 2016 Apr 11;11(4):e0152860. doi: 10.1371/journal.pone.0152860 (PMC4827848; doi:10.1371/journal.pone.0152860)
Supplement: S2 File — (ZIP) [file pone.0152860.s002.zip]

Archive with 4 entries (3 files):
- Supplementary2-R source code/
- Supplementary2-R source code/pcalg_know.R
- Supplementary2-R source code/READEME.txt
- Supplementary2-R source code/Run_script.R
