# Supplementary material for: Predicting miRNA Targets by Integrating Gene Regulatory Knowledge with Expression Profiles
Source: PLoS One. 2016 Apr 11;11(4):e0152860. doi: 10.1371/journal.pone.0152860 (PMC4827848; doi:10.1371/journal.pone.0152860)
Supplement: S2 File — (ZIP) [file pone.0152860.s002.zip › Supplementary2-R source code/READEME.txt]

Please follow the procedures in Run_script.R to perform the experiments.
The format for expression profile and knowledge databases is the same as in corresponding supplementary files.
The only parameter is the p-value for conditional independence test, the value used in the paper is 0.01.
