# Supplementary material for: Predicting miRNA Targets by Integrating Gene Regulatory Knowledge with Expression Profiles
Source: PLoS One. 2016 Apr 11;11(4):e0152860. doi: 10.1371/journal.pone.0152860 (PMC4827848; doi:10.1371/journal.pone.0152860)
Supplement: S3 File — This file includes the miRNA-mRNA regulatory knowledge obtained from the following databases: TarBase, miRecords, miRWalk and miRTarBase. (XLSX) [file pone.0152860.s003.xlsx]

## Sheet: Supplementary3
miRNA	Gene
hsa-let-7	HMGA2
hsa-let-7	NRAS
hsa-let-7	KRAS
hsa-let-7	IGF1R
hsa-let-7	SOCS4
hsa-let-7a-1	c-MYC
hsa-let-7a-1	CSN6
hsa-let-7a-1	CSN8
hsa-let-7a-1	CSN1
hsa-let-7a-1	STAT-1
hsa-let-7a	TRIM71
hsa-let-7a	NF2
hsa-let-7a	p27
hsa-let-7a	WAF1
hsa-let-7a	caspase-3
hsa-let-7a	NIRF
hsa-let-7b	THBS1
hsa-let-7b	TYMS
hsa-let-7b	ANAPC1
hsa-let-7b	RHOG
hsa-let-7b	F2
hsa-let-7b	MTRR
hsa-let-7b	COMMD9
hsa-let-7b	SPCS3
hsa-let-7b	ATP6V1F
hsa-let-7b	POLR2C
hsa-let-7b	DUSP12
hsa-let-7b	HMGA1
hsa-let-7b	PRIM1
hsa-let-7b	TAF9B
hsa-let-7b	SLC1A4
hsa-let-7b	UHRF1
hsa-let-7b	IPO4
hsa-let-7b	IFIT5
hsa-let-7b	MRPS24
hsa-let-7b	DOCK5
hsa-let-7b	LIN28
hsa-let-7b	GTPBP3
hsa-let-7b	CAPG
hsa-let-7b	VPS39
hsa-let-7b	SLC25A1
hsa-let-7b	DSP
hsa-let-7b	CALCOCO2
hsa-let-7b	FAM96A
hsa-let-7b	CSNK1D
hsa-let-7b	CDIPT
hsa-let-7b	SLC25A32
hsa-let-7b	AARSD1
hsa-let-7b	SNAP23
hsa-let-7b	PXDN
hsa-let-7b	TRMT1
hsa-let-7b	POLD2
hsa-let-7b	CDKAL1
hsa-let-7b	CCNA1
hsa-let-7b	POM121B
hsa-let-7b	FADS2
hsa-let-7b	MARS2
hsa-let-7b	SCYL1
hsa-let-7b	CHMP2A
hsa-let-7b	DUSP23
hsa-let-7b	MRM1
hsa-let-7b	SPRYD4
hsa-let-7b	GYS1
hsa-let-7b	GPR56
hsa-let-7b	ATP6V0A1
hsa-let-7b	RHOB
hsa-let-7b	AKAP8
hsa-let-7b	UGT8
hsa-let-7b	NXN
hsa-let-7b	RRP8
hsa-let-7b	AURKB
hsa-let-7b	SIGMAR1
hsa-let-7b	ATAD3B
hsa-let-7b	ACTG1
hsa-let-7b	RPP38
hsa-let-7b	TMEM2
hsa-let-7b	PPP1R7
hsa-let-7b	FNDC3A
hsa-let-7b	BAT2
hsa-let-7b	IGF2BP1
hsa-let-7b	GEMIN7
hsa-let-7b	PGRMC1
hsa-let-7b	SLC25A13
hsa-let-7b	CCND1
hsa-let-7b	MTPN
hsa-let-7b	PTGS2
hsa-let-7b	RDH10
hsa-let-7b	IFRD1
hsa-let-7b	NEDD4
hsa-let-7b	TTC9C
hsa-let-7b	RPIA
hsa-let-7b	RBM19
hsa-let-7b	FAM105A
hsa-let-7b	CARHSP1
hsa-let-7b	MRPS33
hsa-let-7b	GRPEL2
hsa-let-7b	DHX57
hsa-let-7b	MLLT1
hsa-let-7b	SLC25A24
hsa-let-7b	USP10
hsa-let-7b	USO1
hsa-let-7b	NUP35
hsa-let-7b	APRT
hsa-let-7b	SYNE1
hsa-let-7b	TIMM9
hsa-let-7b	ANXA8L1
hsa-let-7b	C20orf72
hsa-let-7b	RTCD1
hsa-let-7b	UBXN8
hsa-let-7b	NME6
hsa-let-7b	PIH1D1
hsa-let-7b	C15orf44
hsa-let-7b	MYO1E
hsa-let-7b	CNDP2
hsa-let-7b	DDX21
hsa-let-7b	SLC30A7
hsa-let-7b	DNAJC1
hsa-let-7b	DRG2
hsa-let-7b	SCRN1
hsa-let-7b	WBSCR16
hsa-let-7b	PUS1
hsa-let-7b	DNAJC11
hsa-let-7b	GALNT2
hsa-let-7b	CPSF1
hsa-let-7b	DCTPP1
hsa-let-7b	CRKL
hsa-let-7b	CTPS
hsa-let-7b	MKRN2
hsa-let-7b	DSG2
hsa-let-7b	ASCC3
hsa-let-7b	LDLR
hsa-let-7b	AKR1A1
hsa-let-7b	PTCD1
hsa-let-7b	OXNAD1
hsa-let-7b	FOXRED1
hsa-let-7b	TRABD
hsa-let-7b	XPO5
hsa-let-7b	PMF1
hsa-let-7b	LSG1
hsa-let-7b	INTS7
hsa-let-7b	LZIC
hsa-let-7b	CCNY
hsa-let-7b	CDC91L1
hsa-let-7b	PEX11B
hsa-let-7b	TTLL12
hsa-let-7b	ATP2A2
hsa-let-7b	NAF1
hsa-let-7b	TMEM201
hsa-let-7b	GSR
hsa-let-7b	ALG3
hsa-let-7b	WARS2
hsa-let-7b	NARS2
hsa-let-7b	SMARCA1
hsa-let-7b	RAB3GAP2
hsa-let-7b	WDR46
hsa-let-7b	WDR4
hsa-let-7b	TAF9
hsa-let-7b	RNF40
hsa-let-7b	GLB1
hsa-let-7b	ELOVL1
hsa-let-7b	CHD3
hsa-let-7b	NAT13
hsa-let-7b	PPID
hsa-let-7b	PVR
hsa-let-7b	RAP2C
hsa-let-7b	TRNT1
hsa-let-7b	SMARCC1
hsa-let-7b	GEMIN5
hsa-let-7b	TMED5
hsa-let-7b	AC021097.5
hsa-let-7b	BX276116.7-7
hsa-let-7b	SLC30A1
hsa-let-7b	PRPS1
hsa-let-7b	PLXDC2
hsa-let-7b	LRRC47
hsa-let-7b	FLAD1
hsa-let-7b	SLC38A5
hsa-let-7b	ARL15
hsa-let-7b	LPCAT3
hsa-let-7b	EIF4A2
hsa-let-7b	MRPS17
hsa-let-7b	LSM6
hsa-let-7b	CENPV
hsa-let-7b	SLC38A1
hsa-let-7b	REEP4
hsa-let-7b	UCK2
hsa-let-7b	MIPEP
hsa-let-7b	ABCC1
hsa-let-7b	DDX10
hsa-let-7b	PCYT1B
hsa-let-7b	AC133781.4-2
hsa-let-7b	STIM1
hsa-let-7b	MAT2B
hsa-let-7b	GPATCH4
hsa-let-7b	ANXA8
hsa-let-7b	SMARCD1
hsa-let-7b	NUP155
hsa-let-7b	C10orf57
hsa-let-7b	PAPSS1
hsa-let-7b	HEATR2
hsa-let-7b	UBE2D3
hsa-let-7b	DDX49
hsa-let-7b	NIPBL
hsa-let-7b	UBE2D2
hsa-let-7b	GSPT1
hsa-let-7b	NFS1
hsa-let-7b	PARVB
hsa-let-7b	TBRG4
hsa-let-7b	XRN1
hsa-let-7b	ANXA8L2
hsa-let-7b	CCDC115
hsa-let-7b	MCAT
hsa-let-7b	PDCD10
hsa-let-7b	HS2ST1
hsa-let-7b	KCTD12
hsa-let-7b	CS
hsa-let-7b	GYS2
hsa-let-7b	C12orf30
hsa-let-7b	TMEM65
hsa-let-7b	EIF2B3
hsa-let-7b	TCOF1
hsa-let-7b	EHD4
hsa-let-7b	ERGIC3
hsa-let-7b	COPG
hsa-let-7b	NOL6
hsa-let-7b	CHD1
hsa-let-7b	POLR2L
hsa-let-7b	C1orf27
hsa-let-7b	ACSL1
hsa-let-7b	CHD4
hsa-let-7b	ZADH2
hsa-let-7b	BZW2
hsa-let-7b	PLCB3
hsa-let-7b	SPR
hsa-let-7b	RRP7B
hsa-let-7b	ARHGAP17
hsa-let-7b	TST
hsa-let-7b	IGF2BP3
hsa-let-7b	ORC4L
hsa-let-7b	CCDC134
hsa-let-7b	SCAMP1
hsa-let-7b	SLC9A3R1
hsa-let-7b	RNMTL1
hsa-let-7b	WDR74
hsa-let-7b	PDCD11
hsa-let-7b	BAG5
hsa-let-7b	SLC38A2
hsa-let-7b	RDX
hsa-let-7b	SLC27A2
hsa-let-7b	CENPB
hsa-let-7b	SCD
hsa-let-7b	CA12
hsa-let-7b	GTF3C4
hsa-let-7b	RNMT
hsa-let-7b	C2orf56
hsa-let-7b	PUM1
hsa-let-7b	NUP214
hsa-let-7b	CHAF1A
hsa-let-7b	GPR177
hsa-let-7b	MAP7
hsa-let-7b	BAZ1B
hsa-let-7b	USP15
hsa-let-7b	MTP18
hsa-let-7b	ANP32E
hsa-let-7b	ZC3H11A
hsa-let-7b	ATG9A
hsa-let-7b	RBM12B
hsa-let-7b	ARFIP2
hsa-let-7b	PDK1
hsa-let-7b	C13orf1
hsa-let-7b	NCAPG2
hsa-let-7b	LPGAT1
hsa-let-7b	MPG
hsa-let-7b	GDE1
hsa-let-7b	TOE1
hsa-let-7b	C2orf18
hsa-let-7b	C1orf128
hsa-let-7b	ABCB10
hsa-let-7b	XPO7
hsa-let-7b	IDI1
hsa-let-7b	DCD
hsa-let-7b	IPO8
hsa-let-7b	MYCBP
hsa-let-7b	SMARCA4
hsa-let-7b	NARG1
hsa-let-7b	FOXK1
hsa-let-7b	POLR3B
hsa-let-7b	PDPR
hsa-let-7b	CDCA8
hsa-let-7b	MAP7D1
hsa-let-7b	PDHX
hsa-let-7b	EEF1E1
hsa-let-7b	PPM1G
hsa-let-7b	ENG
hsa-let-7b	CMC1
hsa-let-7b	TRIM24
hsa-let-7b	CHRAC1
hsa-let-7b	SDAD1
hsa-let-7b	RRM2
hsa-let-7b	TRUB2
hsa-let-7b	VAMP3
hsa-let-7b	UBAP2L
hsa-let-7b	SLC25A12
hsa-let-7b	DDX41
hsa-let-7b	ANKZF1
hsa-let-7b	COIL
hsa-let-7b	NUDT19
hsa-let-7b	PRKAR2A
hsa-let-7b	PAFAH1B3
hsa-let-7b	CUL1
hsa-let-7b	OSBPL10
hsa-let-7b	UTP6
hsa-let-7b	UBE2MP1
hsa-let-7b	LBR
hsa-let-7b	KIDINS220
hsa-let-7b	ARCN1
hsa-let-7b	TPP2
hsa-let-7b	CCNK
hsa-let-7b	LRRC40
hsa-let-7b	TES
hsa-let-7b	DPF2
hsa-let-7b	KIF2A
hsa-let-7b	PCCB
hsa-let-7b	DHX16
hsa-let-7b	GLTSCR2
hsa-let-7b	PSMD9
hsa-let-7b	C8orf30A
hsa-let-7b	TMEM33
hsa-let-7b	PSME3
hsa-let-7b	SEC23B
hsa-let-7b	TMTC3
hsa-let-7b	UBE2I
hsa-let-7b	COX7B
hsa-let-7b	CUL3
hsa-let-7b	VPS24
hsa-let-7b	DNM3
hsa-let-7b	AHCTF1
hsa-let-7b	PYCRL
hsa-let-7b	RIOK2
hsa-let-7b	NRAS
hsa-let-7b	BAZ1A
hsa-let-7b	SEC11A
hsa-let-7b	AGL
hsa-let-7b	TUBGCP2
hsa-let-7b	TRIP12
hsa-let-7b	HELLS
hsa-let-7b	ERC1
hsa-let-7b	NAT11
hsa-let-7b	KIAA0564
hsa-let-7b	IMPDH1
hsa-let-7b	POLR1B
hsa-let-7b	KIAA0664
hsa-let-7b	SFRS15
hsa-let-7b	LLPH
hsa-let-7b	A2BP1
hsa-let-7b	IMPDH2
hsa-let-7b	RAB38
hsa-let-7b	NOLC1
hsa-let-7b	EDEM3
hsa-let-7b	TIMM8A
hsa-let-7b	MARS
hsa-let-7b	ACACA
hsa-let-7b	C11orf2
hsa-let-7b	NLE1
hsa-let-7b	GLO1
hsa-let-7b	PGM3
hsa-let-7b	GGCT
hsa-let-7b	WDR75
hsa-let-7b	UNC13D
hsa-let-7b	FAM49B
hsa-let-7b	POP1
hsa-let-7b	DDX28
hsa-let-7b	TIMM23
hsa-let-7b	LYN
hsa-let-7b	MAP2K2
hsa-let-7b	CCBL2
hsa-let-7b	2015-09-04
hsa-let-7b	QRSL1
hsa-let-7b	TMEM93
hsa-let-7b	DIAPH1
hsa-let-7b	WDR33
hsa-let-7b	PDE12
hsa-let-7b	EIF4G2
hsa-let-7b	NVL
hsa-let-7b	RBM9
hsa-let-7b	TPBG
hsa-let-7b	RANBP6
hsa-let-7b	POM121
hsa-let-7b	PCYT1A
hsa-let-7b	CIAO1
hsa-let-7b	PAAF1
hsa-let-7b	SH3GLB1
hsa-let-7b	QARS
hsa-let-7b	SYNGR2
hsa-let-7b	TMEM167A
hsa-let-7b	C6orf167
hsa-let-7b	KIAA0179
hsa-let-7b	INPPL1
hsa-let-7b	POLR1A
hsa-let-7b	POLR2H
hsa-let-7b	DHX33
hsa-let-7b	MRPL47
hsa-let-7b	MOBKL1A
hsa-let-7b	IGSF3
hsa-let-7b	SEC16A
hsa-let-7b	RBM34
hsa-let-7b	CLPX
hsa-let-7b	LPL
hsa-let-7b	TINP1
hsa-let-7b	OXA1L
hsa-let-7b	GFM2
hsa-let-7b	ERO1L
hsa-let-7b	DLAT
hsa-let-7b	GAPVD1
hsa-let-7b	NSMCE4A
hsa-let-7b	SP100
hsa-let-7b	NOP14
hsa-let-7b	GATC
hsa-let-7b	COPS2
hsa-let-7b	TBC1D13
hsa-let-7b	MIOS
hsa-let-7b	NUBP2
hsa-let-7b	TBC1D15
hsa-let-7b	UBA3
hsa-let-7b	SLC25A19
hsa-let-7b	ACPP
hsa-let-7b	LRRC8A
hsa-let-7b	CPSF3L
hsa-let-7b	ATG4B
hsa-let-7b	MOBKL1B
hsa-let-7b	IGF2BP2
hsa-let-7b	TROVE2
hsa-let-7b	AURKA
hsa-let-7b	UTP15
hsa-let-7b	ERGIC2
hsa-let-7b	EIF4A1
hsa-let-7b	SEMG2
hsa-let-7b	INTS5
hsa-let-7c	TRIM71
hsa-let-7c	CSN6
hsa-let-7c	CSN8
hsa-let-7c	CSN1
hsa-let-7d	LIN28B
hsa-let-7d	ZNF763
hsa-let-7d	CPNE1
hsa-let-7d	DLC1
hsa-let-7d	TMTC3
hsa-let-7d	NHLRC3
hsa-let-7d	FAM104A
hsa-let-7d	IGF2BP3
hsa-let-7d	GOLT1B
hsa-let-7d	ESPL1
hsa-let-7d	ZBTB39
hsa-let-7d	ONECUT2
hsa-let-7d	GPR63
hsa-let-7d	ARRDC4
hsa-let-7d	IGF1R
hsa-let-7d	ERC1
hsa-let-7d	TMEM2
hsa-let-7d	ZNF280B
hsa-let-7d	SMCR7L
hsa-let-7d	CALCOCO2
hsa-let-7d	TGFBR1
hsa-let-7d	CEP120
hsa-let-7d	TMEM194A
hsa-let-7d	HAND1
hsa-let-7d	BUB3
hsa-let-7d	BIN3
hsa-let-7d	ARID3A
hsa-let-7d	USP24
hsa-let-7d	NR4A1
hsa-let-7d	KIAA1219
hsa-let-7d	MEX3A
hsa-let-7d	ZNF354B
hsa-let-7d	STK40
hsa-let-7d	GLMN
hsa-let-7d	PCGF3
hsa-let-7d	TST
hsa-let-7d	FBXO3
hsa-let-7d	SLC30A6
hsa-let-7d	FAM159B
hsa-let-7d	SFRS12
hsa-let-7d	AKAP8
hsa-let-7d	ISL1
hsa-let-7d	PCNP
hsa-let-7d	TMED4
hsa-let-7d	ZNF526
hsa-let-7d	TNRC6A
hsa-let-7d	RFX5
hsa-let-7d	TOMM20
hsa-let-7d	LBR
hsa-let-7d	CBR4
hsa-let-7d	FAM135A
hsa-let-7d	LARP5
hsa-let-7d	SLC20A1
hsa-let-7d	ZBTB24
hsa-let-7d	KPNA5
hsa-let-7d	ABT1
hsa-let-7d	LIN52
hsa-let-7d	SPATA2
hsa-let-7d	C11orf57
hsa-let-7d	AC008012.8
hsa-let-7d	MLL
hsa-let-7d	GPR137B
hsa-let-7d	TMEM135
hsa-let-7d	KATNAL1
hsa-let-7d	IGDCC4
hsa-let-7d	SMARCAD1
hsa-let-7d	ZNF644
hsa-let-7d	NAT5
hsa-let-7d	IGF2BP1
hsa-let-7d	RPUSD2
hsa-let-7d	THBS1
hsa-let-7d	RAD9A
hsa-let-7d	TBC1D9B
hsa-let-7d	TLE4
hsa-let-7d	POLR2D
hsa-let-7d	ZNF200
hsa-let-7d	C9orf41
hsa-let-7d	SLC10A7
hsa-let-7d	HOMER1
hsa-let-7d	SPRYD4
hsa-let-7d	ADCY9
hsa-let-7d	IL-13
hsa-let-7e*	CSN6
hsa-let-7e*	CSN8
hsa-let-7e*	CSN1
hsa-let-7e	SMC1A
hsa-let-7e	EIF3S1
hsa-let-7e	MYCN
hsa-let-7f	CDKN1A
hsa-let-7f	MYC
hsa-let-7f	CCND1
hsa-let-7f	TG
hsa-let-7f	IL-13
hsa-let-7f	CSN6
hsa-let-7f	CSN8
hsa-let-7f	CSN1
hsa-let-7f	NIS
hsa-let-7f	TITF1
hsa-let-7g	IGF2BP1
hsa-let-7g	HMGA2
hsa-let-7g	IL-13
hsa-let-7g	INK4A
hsa-let-7g	c-MYC
hsa-let-7g	MDR1
hsa-let-7g	Bmi-1
hsa-let-7g	IMP-1
hsa-let-7i	IL-13
hsa-let-7i	CSN6
hsa-let-7i	CSN8
hsa-let-7i	CSN1
hsa-miR-1	TH1L
hsa-miR-1	THBS1
hsa-miR-1	PDLIM7
hsa-miR-1	KCNJ2
hsa-miR-1	NP
hsa-miR-1	H3F3B
hsa-miR-1	FBLN2
hsa-miR-1	SSNA1
hsa-miR-1	AXL
hsa-miR-1	HPS4
hsa-miR-1	TRAPPC3
hsa-miR-1	ATP6V0A1
hsa-miR-1	SERP1
hsa-miR-1	ITGB4
hsa-miR-1	EPB41L4B
hsa-miR-1	SDC4
hsa-miR-1	ANKRD29
hsa-miR-1	PLEKHC1
hsa-miR-1	MRC2
hsa-miR-1	GPD2
hsa-miR-1	DDX5
hsa-miR-1	GOLGA7
hsa-miR-1	SYNE1
hsa-miR-1	PDCD4
hsa-miR-1	LZTFL1
hsa-miR-1	OSBPL7
hsa-miR-1	C2orf3
hsa-miR-1	UST
hsa-miR-1	BCKDHB
hsa-miR-1	ARF4
hsa-miR-1	INPP5F
hsa-miR-1	NETO2
hsa-miR-1	SFRS9
hsa-miR-1	IGF1
hsa-miR-1	POGK
hsa-miR-1	AGMAT
hsa-miR-1	NOTCH2
hsa-miR-1	CHST11
hsa-miR-1	EML4
hsa-miR-1	TRIM2
hsa-miR-1	MET
hsa-miR-1	WDR11
hsa-miR-1	UHRF1
hsa-miR-1	NRP1
hsa-miR-1	ANKIB1
hsa-miR-1	GCH1
hsa-miR-1	CPOX
hsa-miR-1	SFXN1
hsa-miR-1	HCN4
hsa-miR-1	ARF3
hsa-miR-1	ARHGEF18
hsa-miR-1	PTBP1
hsa-miR-1	TWF1
hsa-miR-1	ARID1A
hsa-miR-1	COIL
hsa-miR-1	ARID2
hsa-miR-1	ADPGK
hsa-miR-1	F2
hsa-miR-1	SLC25A22
hsa-miR-1	TPM2
hsa-miR-1	TAGLN2
hsa-miR-1	AP3D1
hsa-miR-1	ADAR
hsa-miR-1	OAT
hsa-miR-1	KIF2A
hsa-miR-1	CAP1
hsa-miR-1	LRP1
hsa-miR-1	GAK
hsa-miR-1	PREX1
hsa-miR-1	ASH2L
hsa-miR-1	RFT1
hsa-miR-1	PFTK1
hsa-miR-1	ZNF264
hsa-miR-1	CERS2
hsa-miR-1	LRRC8A
hsa-miR-1	IQGAP3
hsa-miR-1	KIAA1598
hsa-miR-1	ANPEP
hsa-miR-1	MOV10
hsa-miR-1	EHMT2
hsa-miR-1	LASP1
hsa-miR-1	PTPRF
hsa-miR-1	DHX15
hsa-miR-1	PICALM
hsa-miR-1	PPIB
hsa-miR-1	WDFY1
hsa-miR-1	BRI3BP
hsa-miR-1	ACPL2
hsa-miR-1	PRSS21
hsa-miR-1	SLC25A30
hsa-miR-1	PGM2
hsa-miR-1	ARCN1
hsa-miR-1	RABL2A
hsa-miR-1	TPM4
hsa-miR-1	CLCN3
hsa-miR-1	SAC3D1
hsa-miR-1	MTX1
hsa-miR-1	CDCP1
hsa-miR-1	POLA2
hsa-miR-1	RAB11FIP2
hsa-miR-1	GJA1
hsa-miR-1	LIN7C
hsa-miR-1	EHMT1
hsa-miR-1	G6PD
hsa-miR-1	ANP32B
hsa-miR-1	PTPLB
hsa-miR-1	POM121B
hsa-miR-1	PTPLAD1
hsa-miR-1	IP6K2
hsa-miR-1	SH3BGRL3
hsa-miR-1	CAND1
hsa-miR-1	TMSB4X
hsa-miR-1	DNAJB1
hsa-miR-1	AP3B1
hsa-miR-1	POLR2K
hsa-miR-1	EGFR
hsa-miR-1	XPO6
hsa-miR-1	TIMP3
hsa-miR-1	PTBP2
hsa-miR-1	GNPNAT1
hsa-miR-1	SLC25A1
hsa-miR-1	BLCAP
hsa-miR-1	YWHAQ
hsa-miR-1	HAND2
hsa-miR-1	ABHD11
hsa-miR-1	CORO1C
hsa-miR-1	MTHFD2
hsa-miR-1	HIST1H3B
hsa-miR-1	ANXA2
hsa-miR-1	TPM1
hsa-miR-1	GNPDA2
hsa-miR-1	RNF138
hsa-miR-1	TPM3
hsa-miR-1	CTSC
hsa-miR-1	TDP1
hsa-miR-1	KIAA1618
hsa-miR-1	SERPINB5
hsa-miR-1	PWP1
hsa-miR-1	RABL2B
hsa-miR-1	SLC16A9
hsa-miR-1	MMD
hsa-miR-1	SEC23IP
hsa-miR-1	AGRN
hsa-miR-1	PLEKHB2
hsa-miR-1	MXD4
hsa-miR-1	PTMA
hsa-miR-1	RABGAP1L
hsa-miR-1	HCN2
hsa-miR-1	SNX6
hsa-miR-1	UNC93B1
hsa-miR-1	CSRP1
hsa-miR-1	SH2D4A
hsa-miR-1	CHSY1
hsa-miR-1	CETN3
hsa-miR-1	LCP1
hsa-miR-1	MKI67IP
hsa-miR-1	ISG20
hsa-miR-1	THY1
hsa-miR-1	TRIM9
hsa-miR-1	F11R
hsa-miR-1	TLR4
hsa-miR-1	PLS3
hsa-miR-1	RALB
hsa-miR-1	SOX5
hsa-miR-1	KLHDC5
hsa-miR-1	EML3
hsa-miR-1	ISG15
hsa-miR-1	SH3TC2
hsa-miR-1	KLHDC4
hsa-miR-1	COPB1
hsa-miR-1	HSD3B7
hsa-miR-1	FRMD7
hsa-miR-1	CXCL2
hsa-miR-1	KIAA1731
hsa-miR-1	SPERT
hsa-miR-1	SPINK1
hsa-miR-1	CALR
hsa-miR-1	F2RL1
hsa-miR-1	PLXNA4
hsa-miR-1	GLI2
hsa-miR-1	C14orf174
hsa-miR-1	SGK3
hsa-miR-1	CDC42SE1
hsa-miR-1	GNAI1
hsa-miR-1	GPR83
hsa-miR-1	BRDT
hsa-miR-1	PI16
hsa-miR-1	ZNF622
hsa-miR-1	C6orf130
hsa-miR-1	FHDC1
hsa-miR-1	GIMAP4
hsa-miR-1	DOLPP1
hsa-miR-1	RAPGEF2
hsa-miR-1	CAPG
hsa-miR-1	CNN3
hsa-miR-1	S100G
hsa-miR-1	HS3ST5
hsa-miR-1	FBXO33
hsa-miR-1	NUP160
hsa-miR-1	ABCB5
hsa-miR-1	GNAI2
hsa-miR-1	LIMS1
hsa-miR-1	ACTN1
hsa-miR-1	CCDC88C
hsa-miR-1	GNAT2
hsa-miR-1	PLEKHH2
hsa-miR-1	CHMP2A
hsa-miR-1	GNB1
hsa-miR-1	PRIMA1
hsa-miR-1	C2orf48
hsa-miR-1	DOK6
hsa-miR-1	AHNAK2
hsa-miR-1	SPRY2
hsa-miR-1	REM2
hsa-miR-1	OXTR
hsa-miR-1	RSRC2
hsa-miR-1	AKAP4
hsa-miR-1	IFI44
hsa-miR-1	BCAS4
hsa-miR-1	HIF3A
hsa-miR-1	NXT2
hsa-miR-1	FOXN4
hsa-miR-1	IFIT2
hsa-miR-1	FADD
hsa-miR-1	PACS2
hsa-miR-1	COTL1
hsa-miR-1	C4orf34
hsa-miR-1	CDK4
hsa-miR-1	MOBKL3
hsa-miR-1	KIF5B
hsa-miR-1	CDH4
hsa-miR-1	PSG3
hsa-miR-1	AMZ1
hsa-miR-1	ERMN
hsa-miR-1	ATP6V1B2
hsa-miR-1	CALM1
hsa-miR-1	CTBP2
hsa-miR-1	AP1S1
hsa-miR-1	IL8
hsa-miR-1	EMD
hsa-miR-1	HADH
hsa-miR-1	MAGEB3
hsa-miR-1	ECHS1
hsa-miR-1	FLNB
hsa-miR-1	SUSD1
hsa-miR-1	DULLARD
hsa-miR-1	TMEM106C
hsa-miR-1	IL6
hsa-miR-1	PSG11
hsa-miR-1	MRFAP1
hsa-miR-1	PTAR1
hsa-miR-1	AP1B1
hsa-miR-1	LRRC8B
hsa-miR-1	LRRC8C
hsa-miR-1	EIF4G1
hsa-miR-1	ZBTB6
hsa-miR-1	LHX4
hsa-miR-1	HERC5
hsa-miR-1	C8orf13
hsa-miR-1	CXCL3
hsa-miR-1	ZNF799
hsa-miR-1	LGALS3BP
hsa-miR-1	GPC1
hsa-miR-1	KIAA1529
hsa-miR-1	SEMG2
hsa-miR-1	PSG9
hsa-miR-1	GNA13
hsa-miR-1	CTTN
hsa-miR-1	RASSF5
hsa-miR-1	PPM1H
hsa-miR-1	ZNF568
hsa-miR-1	JUP
hsa-miR-1	SCN3A
hsa-miR-1	COL12A1
hsa-miR-1	TUBB2B
hsa-miR-1	KLK12
hsa-miR-1	EPB41L2
hsa-miR-1	COPZ1
hsa-miR-1	FLNA
hsa-miR-1	CXCL1
hsa-miR-1	PRDX2
hsa-miR-1	IFIT3
hsa-miR-1	COMMD2
hsa-miR-1	TRPA1
hsa-miR-1	E2F5
hsa-miR-1	UHMK1
hsa-miR-1	DKK1
hsa-miR-1	MAD2L1
hsa-miR-1	FLOT2
hsa-miR-1	PDIA3
hsa-miR-1	SLBP
hsa-miR-1	MIER1
hsa-miR-1	MAST4
hsa-miR-1	PAX3
hsa-miR-1	MOBP
hsa-miR-1	MME
hsa-miR-1	GJB3
hsa-miR-1	GPR137C
hsa-miR-1	ACTN4
hsa-miR-1	GATA3
hsa-miR-1	NXPH2
hsa-miR-1	WASF2
hsa-miR-1	SLC35A5
hsa-miR-1	FBXL10
hsa-miR-1	TMCC1
hsa-miR-1	SYTL2
hsa-miR-1	TMEM68
hsa-miR-1	CYP20A1
hsa-miR-1	GNAS
hsa-miR-1	CCDC124
hsa-miR-1	RXFP1
hsa-miR-1	NR5A2
hsa-miR-1	RIMS2
hsa-miR-1	AP1S3
hsa-miR-1	OXCT1
hsa-miR-1	EDN1
hsa-miR-1	IFIT1
hsa-miR-1	FNDC3B
hsa-miR-1	DCAKD
hsa-miR-1	CD2AP
hsa-miR-1	MYO1B
hsa-miR-1	C6orf97
hsa-miR-1	KNCN
hsa-miR-1	ADAMTSL4
hsa-miR-1	DEFB125
hsa-miR-1	LIPC
hsa-miR-1	KIAA0174
hsa-miR-1	KCND1
hsa-miR-1	KRT75
hsa-miR-1	SHE
hsa-miR-1	EPB49
hsa-miR-1	AGPAT6
hsa-miR-1	CRIP2
hsa-miR-1	NBL1
hsa-miR-1	PLK2
hsa-miR-1	PQBP1
hsa-miR-1	ETV7
hsa-miR-1	TIGD4
hsa-miR-1	PIGT
hsa-miR-1	HS2ST1
hsa-miR-1	BTC
hsa-miR-1	RCOR2
hsa-miR-1	SFI1
hsa-miR-1	CLEC1A
hsa-miR-1	AMDHD1
hsa-miR-1	CCL14
hsa-miR-1	EFTUD2
hsa-miR-1	RABEPK
hsa-miR-1	THAP2
hsa-miR-1	FBXO45
hsa-miR-1	HOOK1
hsa-miR-1	IL11
hsa-miR-1	ETNK1
hsa-miR-1	FOLR1
hsa-miR-1	BCL6B
hsa-miR-1	SRF
hsa-miR-1	DFNA5
hsa-miR-1	SF4
hsa-miR-1	PARD6B
hsa-miR-1	DSG2
hsa-miR-1	PLS1
hsa-miR-1	CHRAC1
hsa-miR-1	PPP1R16A
hsa-miR-1	C6orf118
hsa-miR-1	MYO1A
hsa-miR-1	AIFM2
hsa-miR-1	HIPK3
hsa-miR-1	FGFR2
hsa-miR-1	EFCAB1
hsa-miR-1	PSG6
hsa-miR-1	FLNC
hsa-miR-1	MYO3B
hsa-miR-1	SH3PXD2B
hsa-miR-1	TNKS1BP1
hsa-miR-1	PDCD10
hsa-miR-1	CRELD2
hsa-miR-1	FAM81A
hsa-miR-1	FIG4
hsa-miR-1	CCND1
hsa-miR-1	DCUN1D1
hsa-miR-1	PSIP1
hsa-miR-1	NUAK1
hsa-miR-1	ZNF280C
hsa-miR-1	PGRMC2
hsa-miR-1	MARCKS
hsa-miR-1	IQCD
hsa-miR-1	MAP4K2
hsa-miR-1	RASSF1
hsa-miR-1	PRKG2
hsa-miR-1	TPSD1
hsa-miR-1	DGKH
hsa-miR-1	B3GNT1
hsa-miR-1	ZNF579
hsa-miR-1	AIM2
hsa-miR-1	MRPL19
hsa-miR-1	TSHR
hsa-miR-1	TBC1D9
hsa-miR-1	SYNPO2L
hsa-miR-1	CA3
hsa-miR-1	RIPK2
hsa-miR-1	MIA2
hsa-miR-1	FAM102A
hsa-miR-1	CCDC22
hsa-miR-1	ABCC1
hsa-miR-1	CDH2
hsa-miR-1	GNB2
hsa-miR-1	OASL
hsa-miR-1	CD109
hsa-miR-1	MTMR12
hsa-miR-1	COPG
hsa-miR-1	LIFR
hsa-miR-1	FAM57A
hsa-miR-1	ANGPTL4
hsa-miR-1	DDX60
hsa-miR-1	SLC39A3
hsa-miR-1	SLC27A4
hsa-miR-1	AKR1D1
hsa-miR-1	RGN
hsa-miR-1	ADAM12
hsa-miR-1	FILIP1
hsa-miR-1	PPARG
hsa-miR-1	C12orf49
hsa-miR-1	SRXN1
hsa-miR-1	TAT
hsa-miR-1	C1orf27
hsa-miR-1	NAB1
hsa-miR-1	FNDC3A
hsa-miR-1	TRPM6
hsa-miR-1	EDF1
hsa-miR-1	BCAP29
hsa-miR-1	PKD1L1
hsa-miR-1	RBM47
hsa-miR-1	RAB39B
hsa-miR-1	CBX2
hsa-miR-1	KLHL3
hsa-miR-1	DTX1
hsa-miR-1	CRYGS
hsa-miR-1	BMP7
hsa-miR-1	PTPRD
hsa-miR-1	CCL2
hsa-miR-1	TRPS1
hsa-miR-1	ZBTB9
hsa-miR-1	CACNA2D1
hsa-miR-1	CLDN12
hsa-miR-1	C1orf173
hsa-miR-1	UNC119B
hsa-miR-1	GNRHR
hsa-miR-1	2015-09-06
hsa-miR-1	DBN1
hsa-miR-1	SLC44A1
hsa-miR-1	SLC26A7
hsa-miR-1	BAX
hsa-miR-1	CNIH4
hsa-miR-1	ITGA6
hsa-miR-1	CAMK2G
hsa-miR-1	PXDN
hsa-miR-1	GNAI3
hsa-miR-1	RIN1
hsa-miR-1	PTPN22
hsa-miR-1	IL27RA
hsa-miR-1	TRPM4
hsa-miR-1	RAP1B
hsa-miR-1	SMARCA1
hsa-miR-1	MDC1
hsa-miR-1	C3orf63
hsa-miR-1	XPOT
hsa-miR-1	KANK2
hsa-miR-1	ZNF326
hsa-miR-1	VAMP7
hsa-miR-1	DDT
hsa-miR-1	CSNK2A2
hsa-miR-1	AC023050.36-2
hsa-miR-1	SFRS6
hsa-miR-1	MCM7
hsa-miR-1	ALDH2
hsa-miR-1	HCAP-G
hsa-miR-1	MCM4
hsa-miR-1	UBR5
hsa-miR-1	SLC25A10
hsa-miR-1	CDC42BPB
hsa-miR-1	UGCGL2
hsa-miR-1	CEBPZ
hsa-miR-1	PCDH7
hsa-miR-1	NAT14
hsa-miR-1	TMEM87A
hsa-miR-1	INTS6
hsa-miR-1	PAFAH1B3
hsa-miR-1	CLTC
hsa-miR-1	STXBP3
hsa-miR-1	ZNF638
hsa-miR-1	HSD17B8
hsa-miR-1	FAM62A
hsa-miR-1	RBM39
hsa-miR-1	EXOC3
hsa-miR-1	SEC61A1
hsa-miR-1	HYI
hsa-miR-1	CBR4
hsa-miR-1	LONP2
hsa-miR-1	MAN1B1
hsa-miR-1	AKAP12
hsa-miR-1	CCDC134
hsa-miR-1	YTHDC1
hsa-miR-1	RDH14
hsa-miR-1	NXN
hsa-miR-1	FREQ
hsa-miR-1	CAD
hsa-miR-1	IMPDH1
hsa-miR-1	UBA6
hsa-miR-1	DPP7
hsa-miR-1	GNG5
hsa-miR-1	PTPMT1
hsa-miR-1	PROCR
hsa-miR-1	PRKDC
hsa-miR-1	MSH2
hsa-miR-1	MKI67
hsa-miR-1	RBM12B
hsa-miR-1	FUBP1
hsa-miR-1	C9orf46
hsa-miR-1	ARPC5
hsa-miR-1	LRRC8D
hsa-miR-1	C14orf4
hsa-miR-1	B4GALT1
hsa-miR-1	ACTB
hsa-miR-1	PLXNB2
hsa-miR-1	TTC17
hsa-miR-1	MCM2
hsa-miR-1	POLRMT
hsa-miR-1	MECR
hsa-miR-1	ANP32A
hsa-miR-1	NSUN4
hsa-miR-1	ATP6V1A
hsa-miR-1	CDK9
hsa-miR-1	NCAPD3
hsa-miR-1	LRWD1
hsa-miR-1	KIF2C
hsa-miR-1	SFRS12
hsa-miR-1	CCDC102A
hsa-miR-1	C12orf57
hsa-miR-1	SEC11L3
hsa-miR-1	SMC4
hsa-miR-1	HERC2
hsa-miR-1	MATR3
hsa-miR-1	OCIAD2
hsa-miR-1	IPO9
hsa-miR-1	NPTN
hsa-miR-1	RSF1
hsa-miR-1	EFR3A
hsa-miR-1	MPRIP
hsa-miR-1	FMNL3
hsa-miR-1	GTF2H1
hsa-miR-1	HIST2H3C
hsa-miR-1	HIST1H1B
hsa-miR-1	CAST
hsa-miR-1	KDELR1
hsa-miR-1	SEC62
hsa-miR-1	DDX50
hsa-miR-1	MARS2
hsa-miR-1	MON2
hsa-miR-1	SRI
hsa-miR-1	HEATR2
hsa-miR-1	SUCLA2
hsa-miR-1	GOLPH3
hsa-miR-1	BRPF3
hsa-miR-1	HNRNPA1L2
hsa-miR-1	SRRM1
hsa-miR-1	GSTO1
hsa-miR-1	ORC3L
hsa-miR-1	SEC16A
hsa-miR-1	ZC3H11A
hsa-miR-1	IPO8
hsa-miR-1	HIST2H3D
hsa-miR-1	ATP2B4
hsa-miR-1	ATL3
hsa-miR-1	POM121
hsa-miR-1	KIF4A
hsa-miR-1	SRGAP1
hsa-miR-1	PLCXD2
hsa-miR-1	RAB34
hsa-miR-1	RHOC
hsa-miR-1	KCNN4
hsa-miR-1	NUP210
hsa-miR-1	MCM6
hsa-miR-1	YTHDF2
hsa-miR-1	TETRAN
hsa-miR-1	HSP90B1
hsa-miR-1	PSMG1
hsa-miR-1	MCM3
hsa-miR-1	DHRS8
hsa-miR-1	IGFBP7
hsa-miR-1	APEH
hsa-miR-1	CDH13
hsa-miR-1	AP1M1
hsa-miR-1	FUBP3
hsa-miR-1	RFC2
hsa-miR-1	RNASEN
hsa-miR-1	RBM42
hsa-miR-1	WDR33
hsa-miR-1	CSTF3
hsa-miR-1	HINT2
hsa-miR-1	SNAPIN
hsa-miR-1	FADS1
hsa-miR-1	TRIM26
hsa-miR-1	TBCD
hsa-miR-1	C11orf31
hsa-miR-1	ILVBL
hsa-miR-1	PLXDC2
hsa-miR-1	PPAP2C
hsa-miR-1	LEPREL2
hsa-miR-1	CALM3
hsa-miR-1	MCM5
hsa-miR-1	ATP13A1
hsa-miR-1	TELO2
hsa-miR-1	SYNE2
hsa-miR-1	DDX6
hsa-miR-1	DPY30
hsa-miR-1	UTRN
hsa-miR-1	CTBP1
hsa-miR-1	HDAC2
hsa-miR-1	TKT
hsa-miR-1	FMNL2
hsa-miR-1	CUL4B
hsa-miR-1	AGTRAP
hsa-miR-1	PIGS
hsa-miR-1	ATP6V1C1
hsa-miR-1	PGD
hsa-miR-1	TMEM49
hsa-miR-1	BAG5
hsa-miR-1	SFRS5
hsa-miR-1	SMARCC1
hsa-miR-1	PSAT1
hsa-miR-1	ALG3
hsa-miR-1	RBM28
hsa-miR-1	HNRNPU
hsa-miR-1	CAPRIN1
hsa-miR-1	FRG1
hsa-miR-1	C6orf167
hsa-miR-1	LNPEP
hsa-miR-1	C6orf153
hsa-miR-1	PARVA
hsa-miR-1	TTC37
hsa-miR-1	MYO18A
hsa-miR-1	C13orf8
hsa-miR-1	PTPN1
hsa-miR-1	ORMDL2
hsa-miR-1	RRBP1
hsa-miR-1	VASP
hsa-miR-1	UNC45A
hsa-miR-1	ELMOD2
hsa-miR-1	S100A16
hsa-miR-1	YWHAZ
hsa-miR-1	SFRS2IP
hsa-miR-1	OSBPL10
hsa-miR-1	TRIM24
hsa-miR-1	HNRNPH1
hsa-miR-1	PDE12
hsa-miR-1	LMNB1
hsa-miR-1	PYGB
hsa-miR-1	OSTF1
hsa-miR-1	SFRS4
hsa-miR-1	RPRD2
hsa-miR-1	POLR2I
hsa-miR-1	KIAA1522
hsa-miR-1	MCAM
hsa-miR-1	CHAF1B
hsa-miR-1	CAPN1
hsa-miR-1	PSME1
hsa-miR-1	HNRPA1L3
hsa-miR-1	G3BP1
hsa-miR-1	MACROD1
hsa-miR-1	DNAJC10
hsa-miR-1	HNRNPA3
hsa-miR-1	DDTL
hsa-miR-1	MTHFS
hsa-miR-1	CD63
hsa-miR-1	LEMD3
hsa-miR-1	LETM1
hsa-miR-1	ABCC4
hsa-miR-1	ALG2
hsa-miR-1	CBX5
hsa-miR-1	TPD52L2
hsa-miR-1	CD44
hsa-miR-1	TROVE2
hsa-miR-1	DRAP1
hsa-miR-1	EXOC2
hsa-miR-1	C12orf10
hsa-miR-1	COQ6
hsa-miR-1	ACTC1
hsa-miR-1	H1FX
hsa-miR-1	ITGA1
hsa-miR-1	MPDU1
hsa-miR-1	ANKRD17
hsa-miR-1	FBN1
hsa-miR-1	EMP3
hsa-miR-1	TMX1
hsa-miR-1	LGALS1
hsa-miR-1	CALM2
hsa-miR-1	PACSIN3
hsa-miR-1	FANCI
hsa-miR-1	DYNC1LI1
hsa-miR-1	UBE2I
hsa-miR-1	SIN3A
hsa-miR-1	AP2S1
hsa-miR-1	HP1BP3
hsa-miR-1	TRA2B
hsa-miR-1	SMARCB1
hsa-miR-1	SLC25A19
hsa-miR-1	ATP6V1E1
hsa-miR-1	HIST3H3
hsa-miR-1	ACTA1
hsa-miR-1	RRM1
hsa-miR-1	ANP32E
hsa-miR-1	SLC39A14
hsa-miR-1	RBBP5
hsa-miR-1	HIST2H3A
hsa-miR-1	SLC29A1
hsa-miR-1	MSH6
hsa-miR-1	RPP40
hsa-miR-1	DDX42
hsa-miR-1	SSR1
hsa-miR-1	ACP2
hsa-miR-1	TMOD3
hsa-miR-1	NUP50
hsa-miR-1	UGT8
hsa-miR-1	GPR177
hsa-miR-1	SMEK1
hsa-miR-1	RAB30
hsa-miR-1	CPSF1
hsa-miR-1	MFN2
hsa-miR-1	DCTPP1
hsa-miR-1	SFRS7
hsa-miR-1	NDUFS4
hsa-miR-1	S100A11
hsa-miR-1	G3BP2
hsa-miR-1	SMARCA2
hsa-miR-1	GPX1
hsa-miR-1	CDC42
hsa-miR-1	L1CAM
hsa-miR-1	ZNF207
hsa-miR-1	FTSJ1
hsa-miR-1	VPS53
hsa-miR-1	PPIA
hsa-miR-1	SDR39U1
hsa-miR-1	ACADVL
hsa-miR-1	ABHD12
hsa-miR-1	GPAA1
hsa-miR-1	DHRS1
hsa-miR-1	RFC5
hsa-miR-1	EIF4E
hsa-miR-1	USP33
hsa-miR-1	GLTSCR2
hsa-miR-1	ABCB6
hsa-miR-1	HNRNPD
hsa-miR-1	ANKFY1
hsa-miR-1	PPA2
hsa-miR-1	POLD1
hsa-miR-1	ARG1
hsa-miR-1	STK24
hsa-miR-1	HSPD1
hsa-miR-1	PPP2R2A
hsa-miR-1	CENPF
hsa-miR-1	PRKAG1
hsa-miR-1	CPSF3
hsa-miR-1	C10orf137
hsa-miR-1	HMOX1
hsa-miR-1	ABCB7
hsa-miR-1	SYPL1
hsa-miR-1	PNN
hsa-miR-1	UNC13D
hsa-miR-1	PLCB3
hsa-miR-1	IKBKAP
hsa-miR-1	ARGLU1
hsa-miR-1	AC113404.3
hsa-miR-1	NOC2L
hsa-miR-1	PIR
hsa-miR-1	DPY19L1
hsa-miR-1	ARMC10
hsa-miR-1	C21orf66
hsa-miR-1	SFN
hsa-miR-1	SYMPK
hsa-miR-1	ITGA3
hsa-miR-1	RCC2
hsa-miR-1	AFAP
hsa-miR-1	PFDN1
hsa-miR-1	RAB27B
hsa-miR-1	MINPP1
hsa-miR-1	SPC24
hsa-miR-1	UBTF
hsa-miR-1	HIST2H2AC
hsa-miR-1	MRE11A
hsa-miR-1	UGCGL1
hsa-miR-1	NT5E
hsa-miR-1	MGC26690
hsa-miR-1	KIAA1340
hsa-miR-1	LOC126731
hsa-miR-1	FLJ21415
hsa-miR-1	CDW92
hsa-miR-1	C20orf139
hsa-miR-1	LOC63929
hsa-miR-1	MGC27345
hsa-miR-1	CLG
hsa-miR-1	PARG1
hsa-miR-1	PIP3AP
hsa-miR-1	KIAA1160
hsa-miR-1	PTMAP7
hsa-miR-1	KIAA1295
hsa-miR-1	CT120
hsa-miR-1	LRRC8
hsa-miR-1	FLJ20273
hsa-miR-1	KIS
hsa-miR-1	CTEN
hsa-miR-1	C20orf9
hsa-miR-1	TIP120A
hsa-miR-1	FLJ20519
hsa-miR-1	TM4SF7
hsa-miR-1	KIAA1194
hsa-miR-1	alpha-SMA
hsa-miR-1	RGS17
hsa-miR-1	ERalpha
hsa-miR-1	GCN5L2
hsa-miR-1	MGC22014
hsa-miR-1	ZNF561
hsa-miR-1	C12ORF40
hsa-miR-1	U1SNRNPBP
hsa-miR-1	myocardin
hsa-miR-1	LOC285636
hsa-miR-1	OPRS1
hsa-miR-1	FLJ40235
hsa-miR-1	C9orf164
hsa-miR-1	GALT4_HUMAN
hsa-miR-1	UBAC2
hsa-miR-1	GTF3C6
hsa-miR-1	HIGD1A
hsa-miR-1	ZNF553
hsa-miR-1	PNP
hsa-miR-1	DCNP1_HUMAN
hsa-miR-1	ZN177_HUMAN
hsa-miR-1	IHPK2
hsa-miR-1	SDPR
hsa-miR-1	LCA5L
hsa-miR-1	Q8N7V3_HUMAN
hsa-miR-1	Q08E78
hsa-miR-1	SM22
hsa-miR-1	Q6ZQV5_HUMAN
hsa-miR-1	Q17R26_HUMAN
hsa-miR-1	NP_694967
hsa-miR-1	TSPAN19
hsa-miR-1	SC65
hsa-miR-1	Q9H9A5
hsa-miR-1	LOC129881
hsa-miR-1	Q59HH2
hsa-miR-1	Q8IXI2-4
hsa-miR-1	NP_006391
hsa-miR-1	LOC790955
hsa-miR-101	MYCN
hsa-miR-101	EZH2
hsa-miR-101	ATP5B
hsa-miR-101	MEIS1
hsa-miR-101	UBE2D3
hsa-miR-101	STAMBP
hsa-miR-101	ZFX
hsa-miR-101	RNF160
hsa-miR-101	MRPL44
hsa-miR-101	AP1S3
hsa-miR-101	TMTC3
hsa-miR-101	FAR1
hsa-miR-101	TRERF1
hsa-miR-101	LRCH2
hsa-miR-101	AFF4
hsa-miR-101	AP1G1
hsa-miR-101	BCL9
hsa-miR-101	PLDN
hsa-miR-101	RPL7L1
hsa-miR-101	MSH2
hsa-miR-101	LZIC
hsa-miR-101	MAP2K1
hsa-miR-101	MFSD6
hsa-miR-101	CBX4
hsa-miR-101	CERS2
hsa-miR-101	LIFR
hsa-miR-101	MOBKL3
hsa-miR-101	C10orf88
hsa-miR-101	NUPL2
hsa-miR-101	LBR
hsa-miR-101	TBC1D12
hsa-miR-101	RPS6KA5
hsa-miR-101	SPAG1
hsa-miR-101	CD46
hsa-miR-101	GFPT2
hsa-miR-101	KCNG3
hsa-miR-101	KIF2C
hsa-miR-101	RTN4
hsa-miR-101	ZNF295
hsa-miR-101	HOXA10
hsa-miR-101	INA
hsa-miR-101	PLAG1
hsa-miR-101	ARID1A
hsa-miR-101	CDC123
hsa-miR-101	RIOK2
hsa-miR-101	VAPA
hsa-miR-101	AMMECR1L
hsa-miR-101	RAB5A
hsa-miR-101	SLC38A2
hsa-miR-101	DCTD
hsa-miR-101	TSPAN12
hsa-miR-101	ACVR2B
hsa-miR-101	BIRC5
hsa-miR-101	TOR1AIP1
hsa-miR-101	PRPF38B
hsa-miR-101	MORC3
hsa-miR-101	FAM108C1
hsa-miR-101	CTR9
hsa-miR-101	CBFA2T2
hsa-miR-101	RAB11FIP1
hsa-miR-101	DDIT4
hsa-miR-101	AKAP11
hsa-miR-101	TGIF2
hsa-miR-101	JMJD3
hsa-miR-101	XPO7
hsa-miR-101	NR2F2
hsa-miR-101	AEBP2
hsa-miR-101	ATXN1
hsa-miR-101	RARS2
hsa-miR-101	LYSMD3
hsa-miR-101	ZNF567
hsa-miR-101	AP3M1
hsa-miR-101	DIMT1L
hsa-miR-101	2015-09-11
hsa-miR-101	KIAA1462
hsa-miR-101	RAC1
hsa-miR-101	NOP2
hsa-miR-101	POU2F1
hsa-miR-101	FBXO11
hsa-miR-101	RAB8B
hsa-miR-101	FAM159B
hsa-miR-101	MPPE1
hsa-miR-101	C6orf167
hsa-miR-101	MTSS1L
hsa-miR-101	PIP5K2A
hsa-miR-101	ANKFY1
hsa-miR-101	SUB1
hsa-miR-101	LMNB1
hsa-miR-101	MNX1
hsa-miR-101	FBXW7
hsa-miR-101	E2F3
hsa-miR-101	REEP5
hsa-miR-101	NUFIP2
hsa-miR-101	KCTD14
hsa-miR-101	VEGF
hsa-miR-101	RANBP9
hsa-miR-101	TFAP4
hsa-miR-101	BTG2
hsa-miR-101	XIAP
hsa-miR-101	USP25
hsa-miR-101	TGFBR1
hsa-miR-101	MKNK2
hsa-miR-101	SMARCD1
hsa-miR-101	LIN7C
hsa-miR-101	FRMD6
hsa-miR-101	FRS2
hsa-miR-101	ZNF800
hsa-miR-101	QSER1
hsa-miR-101	ICK
hsa-miR-101	OTUD4
hsa-miR-101	TMEM170B
hsa-miR-101	C20orf177
hsa-miR-101	MRPL42
hsa-miR-101	ARID5B
hsa-miR-101	PPP4R1
hsa-miR-101	MYO9A
hsa-miR-101	CAPN2
hsa-miR-101	TMEM168
hsa-miR-101	MBTD1
hsa-miR-101	TGFBR3
hsa-miR-101	ELAVL2
hsa-miR-101	SPIRE1
hsa-miR-101	ZNF792
hsa-miR-101	MKLN1
hsa-miR-101	PHF3
hsa-miR-101	C1orf52
hsa-miR-101	C7orf60
hsa-miR-101	SSFA2
hsa-miR-101	VEZT
hsa-miR-101	KLF12
hsa-miR-101	GMEB2
hsa-miR-101	C13orf8
hsa-miR-101	GNB1
hsa-miR-101	ARAP2
hsa-miR-101	FZD6
hsa-miR-101	UBE2B
hsa-miR-101	HOXA9
hsa-miR-101	CERK
hsa-miR-101	INO80D
hsa-miR-101	FOXP4
hsa-miR-101	RNF44
hsa-miR-101	JMJD1B
hsa-miR-101	PIP5K1C
hsa-miR-101	LCOR
hsa-miR-101	ZCCHC2
hsa-miR-101	SACM1L
hsa-miR-101	LSM14A
hsa-miR-101	GPAM
hsa-miR-101	C20orf20
hsa-miR-101	JUN
hsa-miR-101	C10orf22
hsa-miR-101	KLHL23
hsa-miR-101	TMEM192
hsa-miR-101	PAFAH1B1
hsa-miR-101	SPATA2
hsa-miR-101	MBNL2
hsa-miR-101	SLC7A2
hsa-miR-101	CDC7
hsa-miR-101	CCDC125
hsa-miR-101	NEK7
hsa-miR-101	Mcl-1
hsa-mir-103	GPD1
hsa-mir-103	DLK1
hsa-mir-103	ERalpha
hsa-mir-103-1	FBXW11
hsa-miR-103	SON
hsa-miR-103	UBFD1
hsa-miR-103	FAM70A
hsa-miR-103	SVIP
hsa-miR-103	ZNF606
hsa-miR-103	VEZT
hsa-miR-103	ZNRF3
hsa-miR-103	TBC1D12
hsa-miR-103	AXIN2
hsa-miR-103	ATBF1
hsa-miR-103	SLC35A4
hsa-miR-103	CLIP1
hsa-miR-103	PRKAR2A
hsa-miR-103	ARL4C
hsa-miR-103	TPD52
hsa-miR-103	FLCN
hsa-miR-103	ANKRD57
hsa-miR-103	ACVR2B
hsa-miR-103	VPS4A
hsa-miR-103	SLC25A39
hsa-miR-103	SF3A1
hsa-miR-103	MED13
hsa-miR-103	TMEM55B
hsa-miR-103	SIRT4
hsa-miR-103	FAM98A
hsa-miR-103	KIF5B
hsa-miR-103	GATAD2A
hsa-miR-103	UBE2Q1
hsa-miR-103	BFAR
hsa-miR-103	MYO5B
hsa-miR-103	GTPBP1
hsa-miR-103	TMCC1
hsa-miR-103	SYNJ1
hsa-miR-103	PNPLA6
hsa-miR-103	HOXD13
hsa-miR-103	KCNC4
hsa-miR-103	C4orf15
hsa-miR-103	CDV3
hsa-miR-103	KCNG3
hsa-miR-103	DNAJB4
hsa-miR-103	UNC84B
hsa-miR-103	TLE4
hsa-miR-103	SDCBP
hsa-miR-103	AVL9
hsa-miR-103	MLLT6
hsa-miR-103	ABCF2
hsa-miR-103	IFNGR2
hsa-miR-103	C20orf27
hsa-miR-103	GOPC
hsa-miR-103	GOLT1B
hsa-miR-103	RIMS3
hsa-miR-103	C16orf72
hsa-miR-103	NUP50
hsa-miR-103	ARF6
hsa-miR-103	ITGA2
hsa-miR-103	ZRANB1
hsa-miR-103	HELZ
hsa-miR-103	SFRS1
hsa-miR-103	RAB23
hsa-miR-103	IVNS1ABP
hsa-miR-103	NUMB
hsa-miR-103	WEE1
hsa-miR-103	FAM89A
hsa-miR-103	STK38
hsa-miR-103	BCL2
hsa-miR-103	LENG3
hsa-miR-103	PTPN3
hsa-miR-103	NDEL1
hsa-miR-103	UBE2R2
hsa-miR-103	E2F7
hsa-miR-103	STK33
hsa-miR-103	C1orf107
hsa-miR-103	INSIG1
hsa-miR-103	C11orf58
hsa-miR-103	IGSF3
hsa-miR-103	GNS
hsa-miR-103	DBNDD2
hsa-miR-103	FAM171A1
hsa-miR-103	GPR180
hsa-miR-103	YIF1B
hsa-miR-103	USP42
hsa-miR-103	FKBP1A
hsa-miR-103	PLAG1
hsa-miR-103	CUL4A
hsa-miR-103	ATP5G3
hsa-miR-103	SLC6A9
hsa-miR-103	FBXW7
hsa-miR-103	PDE4D
hsa-miR-103	CPEB2
hsa-miR-103	RAD51
hsa-miR-103	GGA3
hsa-miR-103	PLSCR4
hsa-miR-103	MEX3C
hsa-miR-103	USP15
hsa-miR-103	YTHDC1
hsa-miR-103	SALL1
hsa-miR-103	C16orf53
hsa-miR-103	C14orf106
hsa-miR-103	TNRC6B
hsa-miR-103	AC114490.2
hsa-miR-103	HIST2H2BE
hsa-miR-103	SNX16
hsa-miR-103	ZYX
hsa-miR-103	TMEM100
hsa-miR-103	GABARAPL3
hsa-miR-103	MAP3K7
hsa-miR-103	LARP5
hsa-miR-103	IBRDC2
hsa-miR-103	SLC9A6
hsa-miR-103	CALU
hsa-miR-103	LAMP2
hsa-miR-103	GNB1
hsa-miR-103	WNT3A
hsa-miR-103	CCDC19
hsa-miR-103	GPR172A
hsa-miR-103	CDCA4
hsa-miR-103	ABL2
hsa-miR-103	AP2A1
hsa-miR-103	RIF1
hsa-miR-103	N4BP1
hsa-miR-103	CAMSAP1
hsa-miR-103	CITED2
hsa-miR-103	ZNRF2
hsa-miR-103	PAQR3
hsa-miR-103	SIPA1L2
hsa-miR-103	OIP5
hsa-miR-103	IPPK
hsa-miR-103	KIAA0831
hsa-miR-103	RAB1B
hsa-miR-103	RNF217
hsa-miR-103	C7orf55
hsa-miR-103	GCC1
hsa-miR-103	EDC3
hsa-miR-103	PHC3
hsa-miR-103	PHKA1
hsa-miR-103	DMTF1
hsa-miR-103	SCAF1
hsa-miR-103	BCKDK
hsa-miR-103	PEG10
hsa-miR-103	STK40
hsa-miR-103	PAG1
hsa-miR-103	CEP55
hsa-miR-103	KATNAL1
hsa-miR-103	SH3BP5
hsa-miR-103	EPC1
hsa-miR-103	ITM2C
hsa-miR-103	TLK1
hsa-miR-103	PPP6C
hsa-miR-103	GLRX
hsa-miR-103	UBN2
hsa-miR-103	SMAD7
hsa-miR-103	CDK6
hsa-miR-103	CAPZA2
hsa-miR-103	SAV1
hsa-miR-103	MAP4
hsa-miR-103	ZBTB34
hsa-miR-103	LUZP1
hsa-miR-103	JAKMIP2
hsa-miR-103	PURA
hsa-miR-103	EXDL2
hsa-miR-103	SF3A3
hsa-miR-103	ALG2
hsa-miR-103	YWHAH
hsa-miR-103	PROSC
hsa-miR-103	CDC37L1
hsa-miR-103	ENPP4
hsa-miR-103	SETD1B
hsa-miR-103	SAPS3
hsa-miR-103	FGF2
hsa-miR-103	CNNM2
hsa-miR-103	NUFIP2
hsa-miR-103	ZHX1
hsa-miR-103	AL021393.1-2
hsa-miR-103	PRKAB2
hsa-miR-103	CA12
hsa-miR-103	MIB1
hsa-miR-103	PCTK2
hsa-miR-103	AC012459.1
hsa-miR-103	KLHL18
hsa-miR-103	IFT74
hsa-miR-103	KPNA1
hsa-miR-103	CAMKK2
hsa-miR-103	PEO1
hsa-miR-103	EFNB2
hsa-miR-103	ASH1L
hsa-miR-103	LPHN1
hsa-miR-103	HOXC10
hsa-miR-103	YAF2
hsa-miR-103	POLD3
hsa-miR-103	ATG9A
hsa-miR-103	PPPDE2
hsa-miR-103	LCOR
hsa-miR-103	ATP13A3
hsa-miR-103	PDK4
hsa-miR-103	FAM122B
hsa-miR-103	SPRED1
hsa-miR-103	RECK
hsa-miR-103	ARL8A
hsa-miR-103	CCT3
hsa-miR-103	C9orf82
hsa-miR-103	FURIN
hsa-miR-103	CYBASC3
hsa-miR-103	MTMR4
hsa-miR-103	KIAA1432
hsa-miR-103	RSL1D1
hsa-miR-103	NIN
hsa-miR-103	AADAT
hsa-miR-103	IRF2BP2
hsa-miR-103	SLC35B2
hsa-miR-103	C2orf42
hsa-miR-103	ZNF622
hsa-miR-103	MYO5A
hsa-miR-103	FEM1C
hsa-miR-103	RPRD1B
hsa-miR-103	CDADC1
hsa-miR-103	RPS6KB1
hsa-miR-103	SHOC2
hsa-miR-103	RFK
hsa-miR-103	G3BP2
hsa-miR-103	SMARCE1
hsa-miR-103	AGFG1
hsa-miR-103	CYP26B1
hsa-miR-103	PHF19
hsa-miR-103	RUNX1T1
hsa-miR-103	TMEM43
hsa-miR-103	CD274
hsa-miR-103	ANKFY1
hsa-miR-103	C1orf21
hsa-miR-103	TFAP2A
hsa-miR-103	STAMBPL1
hsa-miR-103	XPO7
hsa-miR-103	SLC39A10
hsa-miR-103	PPP1R11
hsa-miR-103	CKAP5
hsa-miR-103	SPATS2
hsa-miR-103	AEBP2
hsa-miR-103	DYRK2
hsa-miR-103	MTHFR
hsa-miR-103	AP003108.3-2
hsa-miR-103	OSBPL3
hsa-miR-103	HNRPA2B1
hsa-miR-103	HOXA3
hsa-miR-103	KIF5A
hsa-miR-103	ARL3
hsa-miR-103	EXOC5
hsa-miR-103	DNAJC9
hsa-miR-103	ZBTB8
hsa-miR-103	LATS1
hsa-miR-103	CDC25A
hsa-miR-103	EN2
hsa-miR-103	NSF
hsa-miR-103	PISD
hsa-miR-103	CARD10
hsa-miR-103	ING1
hsa-miR-103	NARG1
hsa-miR-103	DICER1
hsa-miR-103	MTF1
hsa-miR-103	RNMT
hsa-miR-103	PRDM4
hsa-miR-106a	RB1
hsa-miR-106a	MYLIP
hsa-miR-106a	CDKN1A
hsa-miR-106a	ARID4B
hsa-miR-106b	CDKN1A
hsa-miR-106b	RORA
hsa-miR-106b	COMMD6
hsa-miR-106b	SPAG1
hsa-miR-106b	SYT4
hsa-miR-106b	IFIT5
hsa-miR-106b	KDR
hsa-miR-106b	PLS1
hsa-miR-106b	LIMK1
hsa-miR-106b	SUMF1
hsa-miR-106b	HSP90B3P
hsa-miR-106b	DPP9
hsa-miR-106b	KIAA0494
hsa-miR-106b	RUNX1T1
hsa-miR-106b	GPM6A
hsa-miR-106b	PRRG1
hsa-miR-106b	EIF2C1
hsa-miR-106b	CASP7
hsa-miR-106b	KIAA1598
hsa-miR-106b	PON2
hsa-miR-106b	ISGF3G
hsa-miR-106b	AKAP11
hsa-miR-106b	KATNAL1
hsa-miR-106b	SSX2
hsa-miR-106b	BTN3A3
hsa-miR-106b	PRB1
hsa-miR-106b	MXI1
hsa-miR-106b	CDC37L1
hsa-miR-106b	TLR2
hsa-miR-106b	OPRK1
hsa-miR-106b	BTG3
hsa-miR-106b	CDK5R2
hsa-miR-106b	JAK1
hsa-miR-106b	BRMS1L
hsa-miR-106b	B3GAT1
hsa-miR-106b	DNAJB6
hsa-miR-106b	NAGK
hsa-miR-106b	GNPDA2
hsa-miR-106b	THAP6
hsa-miR-106b	C17orf73
hsa-miR-106b	LIN7B
hsa-miR-106b	AFP
hsa-miR-106b	ATAD2
hsa-miR-106b	OSTM1
hsa-miR-106b	TBC1D9
hsa-miR-106b	USP46
hsa-miR-106b	EIF5A2
hsa-miR-106b	SBSN
hsa-miR-106b	IFNAR2
hsa-miR-106b	NUBP1
hsa-miR-106b	ELK3
hsa-miR-106b	HMGB3
hsa-miR-106b	C9orf5
hsa-miR-106b	CD34
hsa-miR-106b	CABP2
hsa-miR-106b	SMAD9
hsa-miR-106b	ARL13B
hsa-miR-106b	RBL2
hsa-miR-106b	OTP
hsa-miR-106b	KIF23
hsa-miR-106b	NEFH
hsa-miR-106b	C1orf111
hsa-miR-106b	HN1
hsa-miR-106b	C9orf40
hsa-miR-106b	PKD2
hsa-miR-106b	CROT
hsa-miR-106b	MAT2B
hsa-miR-106b	TNNI1
hsa-miR-106b	CLOCK
hsa-miR-106b	OR52K1
hsa-miR-106b	Smad2/3
hsa-miR-106b	TÃŽÂ²RII
hsa-miR-107	BACE1
hsa-miR-107	NFIA
hsa-miR-107	INSIG1
hsa-miR-107	SAT1
hsa-miR-107	CSNK1G2
hsa-miR-107	CDK6
hsa-miR-107	METRNL
hsa-miR-107	IER3IP1
hsa-miR-107	C22orf13
hsa-miR-107	RPL27
hsa-miR-107	GRN
hsa-miR-107	NINJ1
hsa-miR-107	ZDHHC4
hsa-miR-107	ERalpha
hsa-miR-107	RLP0
hsa-miR-107	HIF-1beta
hsa-miR-10a	HOXA1
hsa-miR-10a	MAP3K7
hsa-miR-10a	WEE1
hsa-miR-10a	NDUFB6
hsa-miR-10a	CRK
hsa-miR-10a	DUSP3
hsa-miR-10a	IER3IP1
hsa-miR-10a	NOP16
hsa-miR-10a	GATAD2A
hsa-miR-10a	TMEM101
hsa-miR-10a	TFAP2C
hsa-miR-10a	RBM17
hsa-miR-10a	CMPK1
hsa-miR-10a	ARPC5
hsa-miR-10a	OMA1
hsa-miR-10a	RBM12B
hsa-miR-10a	HOXB3
hsa-miR-10a	THUMPD1
hsa-miR-10a	BAMBI
hsa-miR-10a	NR1D2
hsa-miR-10a	XRN1
hsa-miR-10a	BCL2L13
hsa-miR-10a	ACVR2A
hsa-miR-10a	BIRC5
hsa-miR-10a	TLE3
hsa-miR-10a	PUM2
hsa-miR-10a	MAPK8
hsa-miR-10a	YES1
hsa-miR-10a	ZBTB10
hsa-miR-10a	LHFPL4
hsa-miR-10a	TXNDC5
hsa-miR-10a	C6orf152
hsa-miR-10a	CREB5
hsa-miR-10a	JUB
hsa-miR-10a	PDPK1
hsa-miR-10a	ELOVL2
hsa-miR-10a	PANX1
hsa-miR-10a	E2F7
hsa-miR-10a	GPR63
hsa-miR-10a	TRIM2
hsa-miR-10a	SERBP1
hsa-miR-10a	SNX4
hsa-miR-10a	betaTRC
hsa-miR-10b	HOXD10
hsa-miR-10b	NR4A3
hsa-miR-10b	NRP2
hsa-mir-1-1	EGFL7
hsa-mir-1-1	PIK3R2
hsa-mir-1-1	RGS3
hsa-mir-1-1	VEGFA
hsa-mir-1-1	V-CRK
hsa-miR-122	SLC7A1
hsa-miR-122	CCNG1
hsa-miR-122	PSMD10
hsa-miR-122	ANXA7
hsa-miR-122	SET
hsa-miR-122	PHPT1
hsa-miR-122	CALR
hsa-miR-122	BAX
hsa-miR-122	GLOD4
hsa-miR-122	ERP29
hsa-miR-122	CDK4
hsa-miR-122	UBE2K
hsa-miR-122	KRT10
hsa-miR-122	HCCS
hsa-miR-122	CENPF
hsa-miR-122	PSPH
hsa-miR-122	CNN3
hsa-miR-122	EFCAB6
hsa-miR-122	CALD1
hsa-miR-122	GSTM3
hsa-miR-122	C20orf3
hsa-miR-122	CALU
hsa-miR-122	PKM2
hsa-miR-122	PPP1R9B
hsa-miR-122	SUCLA2
hsa-miR-122	ZBTB4
hsa-miR-122	YKT6
[truncated: 60,860 more rows]
