# Supplementary material for: Predicting miRNA Targets by Integrating Gene Regulatory Knowledge with Expression Profiles
Source: PLoS One. 2016 Apr 11;11(4):e0152860. doi: 10.1371/journal.pone.0152860 (PMC4827848; doi:10.1371/journal.pone.0152860)
Supplement: S4 File — This file includes the transfection results for hsa-miR-200a and hsa-miR-200b, and control sample. (XLS) [file pone.0152860.s004.xls]

## Sheet: Intensity Data
ID	gene_assignment	Gene Symbol	PG_231_200a_1	PG_231_200b_1	PG_231_200b_2	PG_231neg_1	PG_231neg_2	ControlAvg
8039748	NM_130786 // A1BG // alpha-1-B glycoprotein // 19q13.4 // 1 /// NM_198458 // ZNF	A1BG	5.80857	5.85097	5.75506	5.88563	6.05489	5.97026
7933640	NM_138933 // A1CF // APOBEC1 complementation factor // 10q11.23 // 29974 /// NM_	A1CF	5.1774	5.13968	5.10949	5.19366	5.19621	5.19494
7972570	NM_033110 // A2LD1 // AIG2-like domain 1 // 13q32.3 // 87769 /// NM_001195087 //	A2LD1	5.23741	5.21135	5.15003	5.34126	5.18619	5.26372
7960947	NM_000014 // A2M // alpha-2-macroglobulin // 12p13.31 // 2 /// ENST00000318602 /	A2M	5.45355	5.19967	4.95206	5.73583	5.17099	5.45341
7953775	NM_144670 // A2ML1 // alpha-2-macroglobulin-like 1 // 12p13.31 // 144568 /// ENS	A2ML1	5.10215	5.0911	5.02531	5.10353	5.06729	5.08541
8076497	NM_017436 // A4GALT // alpha 1,4-galactosyltransferase // 22q13.2 // 53947 /// E	A4GALT	6.58273	6.68018	6.49944	6.33194	6.26603	6.29899
8090955	NM_016161 // A4GNT // alpha-1,4-N-acetylglucosaminyltransferase // 3p14.3 // 511	A4GNT	4.96989	4.83926	5.03345	5.00533	5.12189	5.06361
8138958	NR_033664 // AAA1 // asthma-associated alternatively spliced gene 1 // 7p14.3 //	AAA1	4.89562	4.82346	4.79148	4.9012	4.82736	4.86428
7963646	NM_015665 // AAAS // achalasia, adrenocortical insufficiency, alacrimia // 12q13	AAAS	9.0908	9.0173	8.59052	9.09996	8.98867	9.04432
7959786	NM_023928 // AACS // acetoacetyl-CoA synthetase // 12q24.31 // 65985 /// ENST000	AACS	7.55386	7.33975	7.25232	7.21539	7.16338	7.18938
8083415	NM_001086 // AADAC // arylacetamide deacetylase (esterase) // 3q21.3-q25.2 // 13	AADAC	5.00584	4.84999	4.9349	4.97988	4.75036	4.86512
8083409	NM_207365 // AADACL2 // arylacetamide deacetylase-like 2 // 3q25.1 // 344752 ///	AADACL2	4.78701	4.84283	4.87827	4.79678	4.80926	4.80302
7897960	NM_001103170 // AADACL3 // arylacetamide deacetylase-like 3 // 1p36.21 // 126767	AADACL3	4.84362	4.60084	4.55733	4.50681	4.74641	4.62661
7897955	NM_001013630 // AADACL4 // arylacetamide deacetylase-like 4 // 1p36.21 // 343066	AADACL4	4.45911	4.52707	4.4475	4.49065	4.52999	4.51032
8103706	NM_016228 // AADAT // aminoadipate aminotransferase // 4q33 // 51166 /// NM_1826	AADAT	8.43964	8.77127	8.69337	9.04077	9.26855	9.15466
7989953	NM_024666 // AAGAB // alpha- and gamma-adaptin binding protein // 15q22.33-q23 /	AAGAB	7.53147	7.81036	7.7217	6.8453	6.64164	6.74347
8052803	NM_014911 // AAK1 // AP2 associated kinase 1 // 2p14 // 22848 /// ENST0000040908	AAK1	8.91768	9.21831	9.64922	9.48744	9.93876	9.7131
8052798	NM_014911 // AAK1 // AP2 associated kinase 1 // 2p14 // 22848	AAK1	8.00854	8.26615	8.54222	8.29932	8.92261	8.61097
8058914	NM_001087 // AAMP // angio-associated, migratory cell protein // 2q35 // 14 ///	AAMP	7.83927	8.2565	8.16346	7.47937	7.09596	7.28767
8010071	NM_001088 // AANAT // aralkylamine N-acetyltransferase // 17q25 // 15 /// NM_001	AANAT	4.68643	4.69874	4.75653	4.61115	4.77588	4.69351
8002347	NM_001605 // AARS // alanyl-tRNA synthetase // 16q22 // 16 /// ENST00000261772 /	AARS	10.1956	10.2634	10.3945	9.69989	10.0279	9.86389
8126681	NM_020745 // AARS2 // alanyl-tRNA synthetase 2, mitochondrial (putative) // 6p21	AARS2	5.96163	6.18587	6.27382	6.06747	6.15755	6.11251
8015741	NM_001136042 // AARSD1 // alanyl-tRNA synthetase domain containing 1 // 17q21.31	AARSD1	7.491	7.58018	7.83284	7.28409	7.08773	7.18591
8100478	NM_181806 // AASDH // aminoadipate-semialdehyde dehydrogenase // 4q12 // 132949	AASDH	8.04267	8.1906	8.01448	8.07339	8.06893	8.07116
7943552	NM_015423 // AASDHPPT // aminoadipate-semialdehyde dehydrogenase-phosphopantethe	AASDHPPT	9.53864	9.19852	9.16242	9.311	9.37371	9.34236
8142554	NM_005763 // AASS // aminoadipate-semialdehyde synthase // 7q31.3 // 10157 /// E	AASS	8.10567	8.48216	8.95775	8.76471	8.95291	8.85881
8006690	NM_012138 // AATF // apoptosis antagonizing transcription factor // 17q12 // 265	AATF	10.9666	10.9261	10.9694	10.5287	10.4899	10.5093
8019090	NM_001080395 // AATK // apoptosis-associated tyrosine kinase // 17q25.3 // 9625	AATK	5.36975	5.17515	5.35879	5.3402	5.19055	5.26538
7993126	NM_020686 // ABAT // 4-aminobutyrate aminotransferase // 16p13.2 // 18 /// NM_00	ABAT	5.5947	5.61183	5.60936	5.52866	5.58909	5.55888
8162940	NM_005502 // ABCA1 // ATP-binding cassette, sub-family A (ABC1), member 1 // 9q3	ABCA1	8.4938	8.41391	7.61955	9.05452	8.1309	8.59271
8009474	NM_080282 // ABCA10 // ATP-binding cassette, sub-family A (ABC1), member 10 // 1	ABCA10	5.63521	5.54899	5.68029	5.63052	5.68028	5.6554
8018006	NM_080282 // ABCA10 // ATP-binding cassette, sub-family A (ABC1), member 10 // 1	ABCA10	5.12161	5.15465	5.22425	5.29731	5.30634	5.30183
8098752	NR_002451 // ABCA11P // ATP-binding cassette, sub-family A (ABC1), member 11 (ps	ABCA11P	5.75001	6.29597	6.64147	6.4367	6.52855	6.48263
8058708	NM_173076 // ABCA12 // ATP-binding cassette, sub-family A (ABC1), member 12 // 2	ABCA12	4.81585	4.78391	4.78883	4.71216	4.78444	4.7483
8132743	NM_152701 // ABCA13 // ATP-binding cassette, sub-family A (ABC1), member 13 // 7	ABCA13	5.26899	5.14148	5.10524	5.65555	5.45027	5.55291
8165345	NM_001606 // ABCA2 // ATP-binding cassette, sub-family A (ABC1), member 2 // 9q3	ABCA2	6.90351	6.62459	6.27443	6.8454	6.68545	6.76543
7998784	NM_001089 // ABCA3 // ATP-binding cassette, sub-family A (ABC1), member 3 // 16p	ABCA3	7.36907	6.66337	6.21054	7.60906	7.37298	7.49102
7917798	NM_000350 // ABCA4 // ATP-binding cassette, sub-family A (ABC1), member 4 // 1p2	ABCA4	4.89172	4.97528	4.92002	4.99495	4.80271	4.89883
8018038	NM_018672 // ABCA5 // ATP-binding cassette, sub-family A (ABC1), member 5 // 17q	ABCA5	6.66048	7.23445	7.7648	6.99863	7.34349	7.17106
8017964	NM_080284 // ABCA6 // ATP-binding cassette, sub-family A (ABC1), member 6 // 17q	ABCA6	4.76517	4.6444	4.60401	4.71354	4.62601	4.66977
8024120	NM_019112 // ABCA7 // ATP-binding cassette, sub-family A (ABC1), member 7 // 19p	ABCA7	5.92785	6.1389	5.91446	5.74736	5.66055	5.70395
8017885	NM_007168 // ABCA8 // ATP-binding cassette, sub-family A (ABC1), member 8 // 17q	ABCA8	4.8669	4.585	4.71961	4.79787	4.65197	4.72492
8017927	NM_080283 // ABCA9 // ATP-binding cassette, sub-family A (ABC1), member 9 // 17q	ABCA9	4.84765	4.81571	4.82685	4.94526	4.87604	4.91065
8140782	NM_000927 // ABCB1 // ATP-binding cassette, sub-family B (MDR/TAP), member 1 //	ABCB1	4.83534	4.78792	4.67699	4.89479	4.82889	4.86184
7924956	NM_012089 // ABCB10 // ATP-binding cassette, sub-family B (MDR/TAP), member 10 /	ABCB10	7.06502	7.27146	7.30558	7.43326	7.35196	7.39261
8056583	NM_003742 // ABCB11 // ATP-binding cassette, sub-family B (MDR/TAP), member 11 /	ABCB11	5.05264	4.81788	4.80694	4.88752	4.86467	4.8761
8140752	NM_000443 // ABCB4 // ATP-binding cassette, sub-family B (MDR/TAP), member 4 //	ABCB4	4.98835	5.09665	4.98349	4.99399	4.98825	4.99112
8131682	NM_178559 // ABCB5 // ATP-binding cassette, sub-family B (MDR/TAP), member 5 //	ABCB5	4.81002	4.56481	4.65609	4.69757	4.7827	4.74014
8059111	NM_005689 // ABCB6 // ATP-binding cassette, sub-family B (MDR/TAP), member 6 //	ABCB6	5.78507	5.70704	5.85293	5.9049	5.76357	5.83423
8173629	NM_004299 // ABCB7 // ATP-binding cassette, sub-family B (MDR/TAP), member 7 //	ABCB7	9.36784	9.44052	9.22991	9.42933	9.47144	9.45039
8137330	ENST00000356058 // ABCB8 // ATP-binding cassette, sub-family B (MDR/TAP), member	ABCB8	6.63392	6.61103	6.60152	6.52687	6.68095	6.60391
8137310	NM_007188 // ABCB8 // ATP-binding cassette, sub-family B (MDR/TAP), member 8 //	ABCB8	6.56816	6.76007	6.80415	6.54734	6.57036	6.55885
8137334	NM_007188 // ABCB8 // ATP-binding cassette, sub-family B (MDR/TAP), member 8 //	ABCB8	6.11563	5.92585	6.14427	5.82182	5.86955	5.84568
8137332	NM_007188 // ABCB8 // ATP-binding cassette, sub-family B (MDR/TAP), member 8 //	ABCB8	5.69827	5.71568	5.66945	5.36852	5.60872	5.48862
7967337	NM_019625 // ABCB9 // ATP-binding cassette, sub-family B (MDR/TAP), member 9 //	ABCB9	6.03463	6.32043	6.09454	6.54586	6.55323	6.54955
7993478	NM_004996 // ABCC1 // ATP-binding cassette, sub-family C (CFTR/MRP), member 1 //	ABCC1	8.14232	8.04858	8.03097	8.41916	8.36594	8.39255
8119801	NM_033450 // ABCC10 // ATP-binding cassette, sub-family C (CFTR/MRP), member 10	ABCC10	7.84638	7.86289	7.99225	8.15514	8.05756	8.10635
8001271	NM_033151 // ABCC11 // ATP-binding cassette, sub-family C (CFTR/MRP), member 11	ABCC11	4.7845	5.03255	4.84573	4.8116	4.80455	4.80808
8001235	NM_033226 // ABCC12 // ATP-binding cassette, sub-family C (CFTR/MRP), member 12	ABCC12	4.68596	4.50897	4.59244	4.64394	4.49312	4.56853
8067877	NR_003087 // ABCC13 // ATP-binding cassette, sub-family C (CFTR/MRP), member 13,	ABCC13	4.85276	4.88948	4.83686	4.80845	4.85014	4.8293
7929779	NM_000392 // ABCC2 // ATP-binding cassette, sub-family C (CFTR/MRP), member 2 //	ABCC2	5.58772	5.39594	5.36721	5.62558	5.59056	5.60807
8008454	NM_003786 // ABCC3 // ATP-binding cassette, sub-family C (CFTR/MRP), member 3 //	ABCC3	6.92834	6.51351	5.97119	7.81633	7.19932	7.50783
7972297	NM_005845 // ABCC4 // ATP-binding cassette, sub-family C (CFTR/MRP), member 4 //	ABCC4	9.23018	9.01458	9.12578	8.89952	8.83662	8.86807
8092418	NM_005688 // ABCC5 // ATP-binding cassette, sub-family C (CFTR/MRP), member 5 //	ABCC5	7.42976	7.14067	7.50549	7.475	7.73301	7.604
7999727	NM_001171 // ABCC6 // ATP-binding cassette, sub-family C (CFTR/MRP), member 6 //	ABCC6	5.39708	5.40379	5.46723	5.55072	5.58196	5.56634
7999591	NR_023387 // ABCC6P2 // ATP-binding cassette, sub-family C, member 6 pseudogene	ABCC6P2	6.10457	6.23041	5.89119	6.59629	6.26553	6.43091
7946860	NM_000352 // ABCC8 // ATP-binding cassette, sub-family C (CFTR/MRP), member 8 //	ABCC8	5.50683	5.49666	5.64976	5.68192	5.65777	5.66985
7961710	NM_005691 // ABCC9 // ATP-binding cassette, sub-family C (CFTR/MRP), member 9 //	ABCC9	5.17948	4.93445	5.2532	4.9598	4.89393	4.92687
8170704	NM_000033 // ABCD1 // ATP-binding cassette, sub-family D (ALD), member 1 // Xq28	ABCD1	7.0148	6.66566	6.75684	7.39444	6.85387	7.12416
7962312	NM_005164 // ABCD2 // ATP-binding cassette, sub-family D (ALD), member 2 // 12q1	ABCD2	4.88272	4.73866	4.90943	4.82141	4.73219	4.7768
7903119	NM_002858 // ABCD3 // ATP-binding cassette, sub-family D (ALD), member 3 // 1p22	ABCD3	9.55171	9.66425	9.58866	9.1938	9.12621	9.16
7980115	NM_005050 // ABCD4 // ATP-binding cassette, sub-family D (ALD), member 4 // 14q2	ABCD4	7.26338	7.58887	7.29262	7.27513	7.39593	7.33553
8097647	NM_002940 // ABCE1 // ATP-binding cassette, sub-family E (OABP), member 1 // 4q3	ABCE1	10.9823	10.8986	10.9861	10.9553	11.0811	11.0182
8117929	NM_001025091 // ABCF1 // ATP-binding cassette, sub-family F (GCN20), member 1 //	ABCF1	10.2043	10.3197	10.5277	10.2106	10.3623	10.2864
8177797	NM_001025091 // ABCF1 // ATP-binding cassette, sub-family F (GCN20), member 1 //	ABCF1	10.2043	10.3197	10.5277	10.2106	10.3623	10.2864
8179112	NM_001025091 // ABCF1 // ATP-binding cassette, sub-family F (GCN20), member 1 //	ABCF1	10.2043	10.3197	10.5277	10.2106	10.3623	10.2864
8143905	NM_007189 // ABCF2 // ATP-binding cassette, sub-family F (GCN20), member 2 // 7q	ABCF2	8.57874	8.55154	8.52054	8.24936	8.47782	8.36359
8084360	NM_018358 // ABCF3 // ATP-binding cassette, sub-family F (GCN20), member 3 // 3q	ABCF3	8.72279	8.65334	8.68541	8.61188	8.6309	8.62139
8068761	NM_207627 // ABCG1 // ATP-binding cassette, sub-family G (WHITE), member 1 // 21	ABCG1	5.1502	5.23063	5.22192	5.17215	5.12986	5.151
8101675	NM_004827 // ABCG2 // ATP-binding cassette, sub-family G (WHITE), member 2 // 4q	ABCG2	5.62495	6.11693	6.28492	6.14894	6.32397	6.23645
7944447	NM_022169 // ABCG4 // ATP-binding cassette, sub-family G (WHITE), member 4 // 11	ABCG4	5.39787	5.52471	5.44197	5.42452	5.63201	5.52827
8051866	NM_022436 // ABCG5 // ATP-binding cassette, sub-family G (WHITE), member 5 // 2p	ABCG5	4.86175	4.78467	4.78448	4.78676	4.77485	4.7808
8041696	NM_022437 // ABCG8 // ATP-binding cassette, sub-family G (WHITE), member 8 // 2p	ABCG8	4.91316	4.9124	4.80253	4.80955	4.97102	4.89029
8040815	NM_032604 // ABHD1 // abhydrolase domain containing 1 // 2p23.3 // 84696 /// NM_	ABHD1	5.11689	5.03503	4.97441	5.16031	4.99736	5.07883
8081612	NM_018394 // ABHD10 // abhydrolase domain containing 10 // 3q13.2 // 55347 /// E	ABHD10	8.0818	8.52016	8.41056	8.07523	8.01759	8.04641
8140129	NR_026912 // ABHD11 // abhydrolase domain containing 11 // 7q11.23 // 83451 ///	ABHD11	7.50656	7.9451	7.62132	7.05779	6.95923	7.00851
8065469	NM_001042472 // ABHD12 // abhydrolase domain containing 12 // 20p11.21 // 26090	ABHD12	8.85049	8.87109	8.82394	8.51434	8.19899	8.35666
7974288	NM_181533 // ABHD12B // abhydrolase domain containing 12B // 14q22.1 // 145447 /	ABHD12B	5.2267	5.23765	5.07568	5.04331	5.10198	5.07264
7969979	NM_032859 // ABHD13 // abhydrolase domain containing 13 // 13q33.3 // 84945 ///	ABHD13	9.35204	9.30846	9.30383	8.3237	8.2329	8.2783
8080162	NM_015407 // ABHD14A // abhydrolase domain containing 14A // 3p21.1 // 25864 ///	ABHD14A	8.82162	9.08651	8.63215	8.92378	9.02048	8.97213
8087825	NM_032750 // ABHD14B // abhydrolase domain containing 14B // 3p21.2 // 84836 ///	ABHD14B	7.70868	8.33346	8.32703	7.56849	7.5061	7.5373
8013919	NM_198147 // ABHD15 // abhydrolase domain containing 15 // 17q11.2 // 116236 ///	ABHD15	6.73097	6.76739	6.63733	6.78295	6.68323	6.73309
7985809	NM_007011 // ABHD2 // abhydrolase domain containing 2 // 15q26.1 // 11057 /// NM	ABHD2	8.44632	8.56642	8.77027	7.98781	7.8104	7.8991
8022488	NM_138340 // ABHD3 // abhydrolase domain containing 3 // 18q11.2 // 171586 /// E	ABHD3	8.58144	8.74744	8.26175	7.94937	8.12906	8.03922
7973306	NM_022060 // ABHD4 // abhydrolase domain containing 4 // 14q11.2 // 63874 /// EN	ABHD4	8.98406	8.68643	8.65805	9.65515	9.34119	9.49817
7977780	NM_022060 // ABHD4 // abhydrolase domain containing 4 // 14q11.2 // 63874 /// EN	ABHD4	5.15737	5.25903	5.29797	5.27531	5.10643	5.19087
8079153	NM_016006 // ABHD5 // abhydrolase domain containing 5 // 3p21 // 51099 /// ENST0	ABHD5	10.3938	10.6458	10.6004	9.84907	9.8327	9.84089
8080762	NM_020676 // ABHD6 // abhydrolase domain containing 6 // 3p14.3 // 57406 /// ENS	ABHD6	7.79041	7.82459	7.74342	7.91931	7.87341	7.89636
8035271	NM_024527 // ABHD8 // abhydrolase domain containing 8 // 19p13.11 // 79575 /// E	ABHD8	6.88909	7.20503	7.10265	7.19736	7.18348	7.19042
7932616	NM_005470 // ABI1 // abl-interactor 1 // 10p11.2 // 10006 /// NM_001012750 // AB	ABI1	9.45898	8.96399	9.15943	9.42064	9.57751	9.49908
8047659	NM_005759 // ABI2 // abl-interactor 2 // 2q33 // 10152 /// AK299824 // ABI2 // a	ABI2	8.46593	9.01134	9.14121	9.16148	9.59069	9.37608
8008185	NM_016428 // ABI3 // ABI family, member 3 // 17q21.3 // 51225 /// NM_001135186 /	ABI3	5.01877	5.13805	4.9406	5.04532	5.10658	5.07595
8089145	NM_015429 // ABI3BP // ABI family, member 3 (NESH) binding protein // 3q12 // 25	ABI3BP	5.86073	6.16205	5.85551	5.41523	5.37659	5.39591
8158725	NM_005157 // ABL1 // c-abl oncogene 1, non-receptor tyrosine kinase // 9q34.1 //	ABL1	8.76308	8.5116	8.62215	9.15344	8.97743	9.06544
7922610	NM_007314 // ABL2 // v-abl Abelson murine leukemia viral oncogene homolog 2 // 1	ABL2	9.21224	9.74232	9.72647	9.13457	9.20717	9.17087
7936463	NM_002313 // ABLIM1 // actin binding LIM protein 1 // 10q25 // 3983 /// NM_00100	ABLIM1	8.52547	8.68651	8.73567	8.49826	8.81329	8.65578
8099279	NM_001130083 // ABLIM2 // actin binding LIM protein family, member 2 // 4p16.1 /	ABLIM2	5.44438	5.32104	5.44171	5.40689	5.49246	5.44968
8109093	NM_014945 // ABLIM3 // actin binding LIM protein family, member 3 // 5q32 // 228	ABLIM3	8.47987	8.13405	7.97409	8.9031	8.85162	8.87736
8164853	NM_020469 // ABO // ABO blood group (transferase A, alpha 1-3-N-acetylgalactosam	ABO	5.55689	5.49776	5.38453	5.52981	5.66473	5.59727
8137271	NM_001091 // ABP1 // amiloride binding protein 1 (amine oxidase (copper-containi	ABP1	5.18266	5.34819	5.17081	5.28313	4.9168	5.09997
8010983	NM_021962 // ABR // active BCR-related gene // 17p13.3 // 29 /// NM_001092 // AB	ABR	9.43681	8.63078	8.35982	9.33963	9.31384	9.32673
8152291	NM_139166 // ABRA // actin-binding Rho activating protein // 8q23.1 // 137735 //	ABRA	5.18164	5.20088	5.09613	5.15891	5.14034	5.14963
8117522	NM_013375 // ABT1 // activator of basal transcription 1 // 6p22.2 // 29777 /// E	ABT1	8.20548	8.22269	8.06282	8.04636	7.92454	7.98545
8082380	NM_172027 // ABTB1 // ankyrin repeat and BTB (POZ) domain containing 1 // 3q21 /	ABTB1	6.32976	6.16154	5.88886	6.33999	5.95848	6.14924
7947462	NM_145804 // ABTB2 // ankyrin repeat and BTB (POZ) domain containing 2 // 11p13	ABTB2	7.51208	6.77547	6.75122	7.40925	7.40071	7.40498
8086201	NM_001607 // ACAA1 // acetyl-CoA acyltransferase 1 // 3p23-p22 // 30 /// NR_0240	ACAA1	6.8091	6.66232	6.59955	6.31331	6.1679	6.24061
8086216	AK127051 // ACAA1 // acetyl-CoA acyltransferase 1 // 3p23-p22 // 30	ACAA1	5.58202	5.62978	5.8848	5.30932	5.60653	5.45792
8023261	NM_006111 // ACAA2 // acetyl-CoA acyltransferase 2 // 18q21.1 // 10449 /// ENST0	ACAA2	7.58806	7.9397	7.70567	7.96114	7.43211	7.69663
8014487	NM_198839 // ACACA // acetyl-CoA carboxylase alpha // 17q21 // 31 /// NM_198834	ACACA	8.43418	8.58021	8.49409	8.74251	8.55114	8.64682
7958466	NM_001093 // ACACB // acetyl-CoA carboxylase beta // 12q24.11 // 32 /// ENST0000	ACACB	5.21238	5.52012	5.60044	5.259	5.4008	5.3299
7958761	NM_001136538 // ACAD10 // acyl-CoA dehydrogenase family, member 10 // 12q24.12 /	ACAD10	6.48652	6.08312	6.25871	7.0384	6.93829	6.98835
8090715	NM_032169 // ACAD11 // acyl-CoA dehydrogenase family, member 11 // 3q22.1 // 841	ACAD11	6.00844	6.40599	6.39756	6.28003	6.1405	6.21026
7945283	NM_014384 // ACAD8 // acyl-CoA dehydrogenase family, member 8 // 11q25 // 27034	ACAD8	8.61156	8.87276	9.01426	8.99219	9.02122	9.00671
8082444	NM_014049 // ACAD9 // acyl-CoA dehydrogenase family, member 9 // 3q21.3 // 28976	ACAD9	9.45284	9.36839	9.1469	9.50638	9.49138	9.49888
8090511	NR_033426 // ACAD9 // acyl-CoA dehydrogenase family, member 9 // 3q21.3 // 28976	ACAD9	4.9577	4.76142	4.8228	4.9334	4.98631	4.95985
8058591	NM_001608 // ACADL // acyl-CoA dehydrogenase, long chain // 2q34-q35 // 33 /// E	ACADL	5.07411	4.93441	4.93385	5.09305	5.28856	5.19081
7902367	NM_000016 // ACADM // acyl-CoA dehydrogenase, C-4 to C-12 straight chain // 1p31	ACADM	9.99652	9.4483	9.30928	9.7528	9.7074	9.7301
7959220	NM_000017 // ACADS // acyl-CoA dehydrogenase, C-2 to C-3 short chain // 12q24.31	ACADS	6.0828	6.14363	5.92927	6.26856	6.00337	6.13597
7931168	NM_001609 // ACADSB // acyl-CoA dehydrogenase, short/branched chain // 10q26.13	ACADSB	6.54498	7.30753	7.3216	6.9599	6.84806	6.90398
8004271	NM_000018 // ACADVL // acyl-CoA dehydrogenase, very long chain // 17p13.1 // 37	ACADVL	9.20473	9.20986	9.35187	9.34346	9.13812	9.24079
7985786	NM_013227 // ACAN // aggrecan // 15q26.1 // 176 /// NM_001135 // ACAN // aggreca	ACAN	5.36835	5.2161	5.24947	5.27805	5.2532	5.26562
8004331	NM_014716 // ACAP1 // ArfGAP with coiled-coil, ankyrin repeat and PH domains 1 /	ACAP1	6.17201	5.79856	5.71572	6.10946	5.90958	6.00952
8092933	NM_012287 // ACAP2 // ArfGAP with coiled-coil, ankyrin repeat and PH domains 2 /	ACAP2	8.95704	8.7392	9.02424	8.74287	8.93049	8.83668
7911458	NM_030649 // ACAP3 // ArfGAP with coiled-coil, ankyrin repeat and PH domains 3 /	ACAP3	6.46793	6.31824	6.14912	6.5068	6.34416	6.42548
7943605	NM_000019 // ACAT1 // acetyl-CoA acetyltransferase 1 // 11q22.3 // 38 /// ENST00	ACAT1	9.56905	9.62618	9.55304	9.5164	9.55908	9.53774
8123137	NM_005891 // ACAT2 // acetyl-CoA acetyltransferase 2 // 6q25.3 // 39 /// ENST000	ACAT2	8.85501	9.18114	8.88807	8.60475	8.63848	8.62161
7924701	NM_022735 // ACBD3 // acyl-CoA binding domain containing 3 // 1q42.12 // 64746 /	ACBD3	9.93343	9.97203	10.0536	9.66358	9.47602	9.5698
8007730	NM_001135704 // ACBD4 // acyl-CoA binding domain containing 4 // 17q21.31 // 797	ACBD4	5.78982	6.11765	6.17178	5.90641	5.75921	5.83281
7932703	NM_145698 // ACBD5 // acyl-CoA binding domain containing 5 // 10p12.1 // 91452 /	ACBD5	8.7996	9.15178	9.11798	9.15013	8.99808	9.0741
7922656	NM_032360 // ACBD6 // acyl-CoA binding domain containing 6 // 1q25.1 // 84320 //	ACBD6	7.1132	7.43309	7.65587	7.31093	7.43763	7.37428
7932214	NM_001039844 // ACBD7 // acyl-CoA binding domain containing 7 // 10p13 // 414149	ACBD7	7.39077	8.37762	8.31321	7.29036	7.34487	7.31761
8014144	NM_183377 // ACCN1 // amiloride-sensitive cation channel 1, neuronal // 17q12 //	ACCN1	4.9492	4.93268	5.08281	5.00783	4.99767	5.00275
7955317	NM_020039 // ACCN2 // amiloride-sensitive cation channel 2, neuronal // 12q12 //	ACCN2	5.50678	5.36852	5.18351	5.78169	5.42643	5.60406
8137336	NM_004769 // ACCN3 // amiloride-sensitive cation channel 3 // 7q35 // 9311 /// N	ACCN3	6.06873	5.84924	5.76662	5.80933	5.86919	5.83926
8048611	NM_018674 // ACCN4 // amiloride-sensitive cation channel 4, pituitary // 2q35 //	ACCN4	5.03343	4.85622	4.91598	4.95888	4.99799	4.97843
8103378	NM_017419 // ACCN5 // amiloride-sensitive cation channel 5, intestinal // 4q31.3	ACCN5	4.7636	4.80829	5.00078	4.90039	5.00071	4.95055
7939507	NM_032592 // ACCS // 1-aminocyclopropane-1-carboxylate synthase homolog (Arabido	ACCS	5.37318	5.25228	5.37821	5.45	5.41801	5.434
7939494	NM_001031854 // ACCSL // 1-aminocyclopropane-1-carboxylate synthase homolog (Ara	ACCSL	5.24925	4.9971	5.10695	5.19676	4.92247	5.05961
8002057	NM_001082486 // ACD // adrenocortical dysplasia homolog (mouse) // 16q22.1 // 65	ACD	7.79258	7.86701	7.78556	6.89333	7.05784	6.97558
8009096	NM_000789 // ACE // angiotensin I converting enzyme (peptidyl-dipeptidase A) 1 /	ACE	5.31012	5.26301	5.1816	5.30705	5.13258	5.21982
8171449	NM_021804 // ACE2 // angiotensin I converting enzyme (peptidyl-dipeptidase A) 2	ACE2	5.13687	5.15208	5.55734	5.01664	4.87319	4.94491
8033151	NM_133492 // ACER1 // alkaline ceramidase 1 // 19p13.3 // 125981 /// ENST0000030	ACER1	5.28744	5.4973	5.11917	5.44457	5.13888	5.29172
8154563	NM_001010887 // ACER2 // alkaline ceramidase 2 // 9p22.1 // 340485 /// ENST00000	ACER2	5.63683	5.90609	6.34946	6.07092	5.84932	5.96012
7942679	NM_018367 // ACER3 // alkaline ceramidase 3 // 11q13.5 // 55331 /// ENST00000278	ACER3	9.43444	9.02902	8.81636	9.42933	9.45596	9.44264
8141648	NM_015831 // ACHE // acetylcholinesterase // 7q22 // 43 /// NM_000665 // ACHE //	ACHE	5.17434	5.26958	5.255	5.05171	5.19333	5.12252
7973371	ENST00000262710 // ACIN1 // apoptotic chromatin condensation inducer 1 // 14q11.	ACIN1	9.74496	9.82889	9.56005	9.10238	9.01869	9.06053
7977906	NM_014977 // ACIN1 // apoptotic chromatin condensation inducer 1 // 14q11.2 // 2	ACIN1	8.63996	8.74447	8.74777	8.72328	8.92831	8.82579
8015460	NM_001096 // ACLY // ATP citrate lyase // 17q21.2 // 47 /// NM_198830 // ACLY //	ACLY	10.7867	10.7681	10.6524	10.008	9.77841	9.8932
8045368	NM_138326 // ACMSD // aminocarboxymuconate semialdehyde decarboxylase // 2q21.3	ACMSD	5.30917	5.38753	5.34814	5.59071	5.43798	5.51434
8134415	NM_020186 // ACN9 // ACN9 homolog (S. cerevisiae) // 7q21.3 // 57001 /// ENST000	ACN9	7.30743	7.43099	7.29196	7.36441	7.40978	7.3871
8154733	NM_002197 // ACO1 // aconitase 1, soluble // 9p22-q32|9p21.1 // 48 /// ENST00000	ACO1	10.4292	11.0053	10.9945	10.9704	10.925	10.9477
8073430	NM_001098 // ACO2 // aconitase 2, mitochondrial // 22q11.2-q13.31|22q13.2 // 50	ACO2	9.17609	9.19616	9.20835	9.6665	9.65178	9.65914
7975598	NM_001037161 // ACOT1 // acyl-CoA thioesterase 1 // --- // 641371 /// ENST000003	ACOT1	7.34325	7.97624	7.48255	7.34789	7.23919	7.29354
7901613	NM_147161 // ACOT11 // acyl-CoA thioesterase 11 // 1p32.3 // 26027 /// NM_015547	ACOT11	5.5306	5.40869	5.45723	5.61468	5.62719	5.62093
7916412	NM_147161 // ACOT11 // acyl-CoA thioesterase 11 // 1p32.3 // 26027 /// ENST00000	ACOT11	5.15063	5.16182	5.17931	5.26105	5.13606	5.19855
8112920	NM_130767 // ACOT12 // acyl-CoA thioesterase 12 // 5q14.1 // 134526 /// ENST0000	ACOT12	5.15567	4.99594	5.08067	5.10934	5.15041	5.12988
8117219	NM_018473 // ACOT13 // acyl-CoA thioesterase 13 // 6p22.3 // 55856 /// NM_001160	ACOT13	11.3296	11.2007	10.84	11.4156	11.2324	11.324
7975602	NM_006821 // ACOT2 // acyl-CoA thioesterase 2 // 14q24.3 // 10965 /// ENST000002	ACOT2	7.89851	8.54329	8.34569	8.41272	8.20932	8.31102
7975607	NM_152331 // ACOT4 // acyl-CoA thioesterase 4 // 14q24.3 // 122970 /// ENST00000	ACOT4	5.78189	5.89496	5.77322	5.76221	5.75308	5.75765
7975613	NM_001037162 // ACOT6 // acyl-CoA thioesterase 6 // 14q24.3 // 641372 /// ENST00	ACOT6	4.7691	4.80178	4.75583	4.9351	4.85229	4.8937
8099965	NM_007274 // ACOT7 // acyl-CoA thioesterase 7 // 1p36 // 11332 /// NM_181864 //	ACOT7	8.04398	9.01047	8.96037	9.20485	9.06237	9.13361
7912012	NM_007274 // ACOT7 // acyl-CoA thioesterase 7 // 1p36 // 11332 /// NM_181864 //	ACOT7	7.49095	8.01019	7.98351	8.09633	8.10275	8.09954
8066598	NM_005469 // ACOT8 // acyl-CoA thioesterase 8 // 20q13.12 // 10005 /// ENST00000	ACOT8	8.5246	8.3282	8.03131	8.53898	8.24657	8.39278
8171802	NM_001037171 // ACOT9 // acyl-CoA thioesterase 9 // Xp22.11 // 23597 /// NM_0010	ACOT9	10.3738	10.035	10.0129	10.3134	10.5055	10.4094
8018558	NM_004035 // ACOX1 // acyl-CoA oxidase 1, palmitoyl // 17q24-q25|17q25.1 // 51 /	ACOX1	8.57295	8.92655	8.95263	9.06807	8.91161	8.98984
8088397	NM_003500 // ACOX2 // acyl-CoA oxidase 2, branched chain // 3p14.3 // 8309 /// E	ACOX2	6.18449	6.02282	5.6208	6.35515	6.30789	6.33152
8099304	NM_003501 // ACOX3 // acyl-CoA oxidase 3, pristanoyl // 4p15.3 // 8310 /// NM_00	ACOX3	7.27217	6.89	6.70348	7.51987	7.54964	7.53476
8044353	NM_001142807 // ACOXL // acyl-CoA oxidase-like // 2q13 // 55289 /// ENST00000439	ACOXL	6.55746	7.36591	7.89513	6.23744	6.42059	6.32902
8039961	NR_024080 // ACP1 // acid phosphatase 1, soluble // 2p25 // 52 /// NM_007099 //	ACP1	9.97784	10.0721	10.0761	10.0354	10.0743	10.0548
7947815	NM_001610 // ACP2 // acid phosphatase 2, lysosomal // 11p11.2|11p12-p11 // 53 //	ACP2	8.90774	8.95856	9.00321	9.26295	9.03869	9.15082
8034304	NM_001111035 // ACP5 // acid phosphatase 5, tartrate resistant // 19p13.3-p13.2	ACP5	5.06217	4.98286	4.91091	4.82468	4.88827	4.85647
7919326	NM_016361 // ACP6 // acid phosphatase 6, lysophosphatidic // 1q21 // 51205 /// E	ACP6	8.51579	8.98202	8.80516	8.40248	8.40866	8.40557
8083075	NM_152282 // ACPL2 // acid phosphatase-like 2 // 3q23 // 92370 /// NM_001037172	ACPL2	5.64331	5.54515	5.31425	5.67009	5.60141	5.63575
8082673	NM_001099 // ACPP // acid phosphatase, prostate // 3q21-q23 // 55 /// NM_0011341	ACPP	4.76198	4.74287	4.64075	4.85744	4.85799	4.85772
8030736	NM_033068 // ACPT // acid phosphatase, testicular // 19q13.4 // 93650 /// ENST00	ACPT	5.83427	5.72297	5.68855	5.65418	5.71662	5.6854
8074153	NM_001097 // ACR // acrosin // 22q13-qter|22q13.33 // 49 /// ENST00000216139 //	ACR	5.58529	5.61341	5.76057	5.31432	5.61566	5.46499
8054766	NM_001097 // ACR // acrosin // 22q13-qter|22q13.33 // 49 /// ENST00000216139 //	ACR	5.24417	5.12974	5.13345	5.10105	5.21208	5.15657
7960642	NM_032489 // ACRBP // acrosin binding protein // 12p13.31 // 84519 /// ENST00000	ACRBP	5.62703	5.5428	5.49623	5.59237	5.70903	5.6507
8168345	NM_052957 // ACRC // acidic repeat containing // Xq13.1 // 93953 /// ENST0000037	ACRC	4.82409	4.81276	4.81554	4.90588	4.89785	4.90186
7952503	NM_001612 // ACRV1 // acrosomal vesicle protein 1 // 11q23-q24 // 56 /// NM_0200	ACRV1	4.89172	4.77206	4.8164	4.92109	4.77413	4.84761
7990683	NM_015162 // ACSBG1 // acyl-CoA synthetase bubblegum family member 1 // 15q23-q2	ACSBG1	5.29076	5.25411	5.26217	5.19616	5.07672	5.13644
8025011	NM_030924 // ACSBG2 // acyl-CoA synthetase bubblegum family member 2 // 19p13.3	ACSBG2	4.58771	4.68515	4.80603	4.67226	4.66854	4.6704
8008321	NM_025149 // ACSF2 // acyl-CoA synthetase family member 2 // 17q21.33 // 80221 /	ACSF2	7.75462	7.56166	6.94484	8.04944	7.45566	7.75255
7997863	NM_174917 // ACSF3 // acyl-CoA synthetase family member 3 // 16q24.3 // 197322 /	ACSF3	6.06706	6.13599	6.10798	6.15722	6.43168	6.29445
8103951	NM_001995 // ACSL1 // acyl-CoA synthetase long-chain family member 1 // 4q35 //	ACSL1	8.60668	8.66308	8.55941	8.11332	7.71921	7.91627
8048733	NM_004457 // ACSL3 // acyl-CoA synthetase long-chain family member 3 // 2q34-q35	ACSL3	9.8034	10.4151	9.87285	9.94126	9.4405	9.69088
8174474	NM_022977 // ACSL4 // acyl-CoA synthetase long-chain family member 4 // Xq22.3-q	ACSL4	9.90501	9.72543	9.66749	9.98935	10.0636	10.0265
7930498	NM_016234 // ACSL5 // acyl-CoA synthetase long-chain family member 5 // 10q25.1-	ACSL5	10.6015	10.4874	10.3587	10.647	10.3837	10.5153
8113938	NM_015256 // ACSL6 // acyl-CoA synthetase long-chain family member 6 // 5q31 //	ACSL6	5.23524	5.09316	5.14223	5.20265	5.1417	5.17218
7999981	NM_052956 // ACSM1 // acyl-CoA synthetase medium-chain family member 1 // 16p12.	ACSM1	4.57992	4.51894	4.6769	4.55489	4.67406	4.61448
7993737	NM_001010845 // ACSM2A // acyl-CoA synthetase medium-chain family member 2A // 1	ACSM2A	4.69484	4.52451	4.64114	4.62125	4.72471	4.67298
7993754	AK091978 // ACSM2A // acyl-CoA synthetase medium-chain family member 2A // 16p12	ACSM2A	4.53685	4.363	4.56331	4.50225	4.42958	4.46591
7999965	NM_182617 // ACSM2B // acyl-CoA synthetase medium-chain family member 2B // 16p1	ACSM2B	5.02507	4.83243	4.9364	4.89847	4.95681	4.92764
7993756	NM_005622 // ACSM3 // acyl-CoA synthetase medium-chain family member 3 // 16p13.	ACSM3	4.92595	5.20106	5.09665	4.95125	5.02685	4.98905
7993726	NM_017888 // ACSM5 // acyl-CoA synthetase medium-chain family member 5 // 16p12.	ACSM5	4.99305	5.08633	4.91828	5.17582	5.02308	5.09945
8065444	NM_032501 // ACSS1 // acyl-CoA synthetase short-chain family member 1 // 20p11.2	ACSS1	5.94973	5.60255	5.53392	6.30663	6.12826	6.21744
8062041	NM_018677 // ACSS2 // acyl-CoA synthetase short-chain family member 2 // 20q11.2	ACSS2	8.10109	8.56053	7.97641	7.88463	7.17753	7.53108
7957386	NM_024560 // ACSS3 // acyl-CoA synthetase short-chain family member 3 // 12q21.3	ACSS3	6.66869	7.86146	7.38876	7.65999	7.49073	7.57536
7924910	NM_001100 // ACTA1 // actin, alpha 1, skeletal muscle // 1q42.13 // 58 /// ENST0	ACTA1	7.36489	7.08126	7.11031	7.10113	7.31254	7.20683
7934906	NM_001141945 // ACTA2 // actin, alpha 2, smooth muscle, aorta // 10q23.3 // 59 /	ACTA2	7.02791	6.48478	6.39227	6.50425	6.47203	6.48814
7929026	NM_001141945 // ACTA2 // actin, alpha 2, smooth muscle, aorta // 10q23.3 // 59 /	ACTA2	5.26927	5.18439	5.79592	5.3046	5.74172	5.52316
8137979	NM_001101 // ACTB // actin, beta // 7p22 // 60 /// ENST00000331789 // ACTB // ac	ACTB	13.189	12.994	12.9904	13.1726	13.1507	13.1616
8112198	NM_001017992 // ACTBL2 // actin, beta-like 2 // 5q11.2 // 345651 /// ENST0000042	ACTBL2	7.45888	9.41343	8.76556	8.22191	7.59573	7.90882
7987315	NM_005159 // ACTC1 // actin, alpha, cardiac muscle 1 // 15q11-q14 // 70 /// ENST	ACTC1	5.63045	5.60538	5.5017	5.55106	5.78253	5.6668
8019183	NM_001614 // ACTG1 // actin, gamma 1 // 17q25 // 71 /// ENST00000331925 // ACTG1	ACTG1	12.7987	12.6231	12.7622	12.7437	12.7262	12.735
8042788	NM_001615 // ACTG2 // actin, gamma 2, smooth muscle, enteric // 2p13.1 // 72 ///	ACTG2	5.66923	5.53917	5.59103	5.72583	5.61197	5.6689
8084067	NM_178042 // ACTL6A // actin-like 6A // 3q26.33 // 86 /// NM_004301 // ACTL6A //	ACTL6A	9.22179	9.57164	9.41728	8.90903	8.9771	8.94307
8141580	NM_016188 // ACTL6B // actin-like 6B // 7q22 // 51412 /// ENST00000160382 // ACT	ACTL6B	5.32298	5.40777	5.317	5.26542	5.29241	5.27891
8157141	NM_006687 // ACTL7A // actin-like 7A // 9q31 // 10881 /// ENST00000333999 // ACT	ACTL7A	5.07771	4.95822	5.08306	5.11351	4.99946	5.05649
8163019	NM_006686 // ACTL7B // actin-like 7B // 9q31 // 10880 /// ENST00000374667 // ACT	ACTL7B	5.90147	5.71949	5.73284	5.69623	5.89834	5.79729
7898516	NM_030812 // ACTL8 // actin-like 8 // 1p36.2-p35 // 81569 /// ENST00000235799 //	ACTL8	5.22265	5.23399	5.27012	5.21791	5.1284	5.17315
8033662	NM_178525 // ACTL9 // actin-like 9 // 19p13.2 // 284382 /// ENST00000324436 // A	ACTL9	5.90204	5.82856	5.93808	5.71388	5.78735	5.75061
7979824	NM_001130004 // ACTN1 // actinin, alpha 1 // 14q24.1-q24.2|14q24|14q22-q24 // 87	ACTN1	12.1395	11.5542	11.6723	11.9912	12.1275	12.0593
7910727	NM_001103 // ACTN2 // actinin, alpha 2 // 1q42-q43 // 88 /// ENST00000366578 //	ACTN2	5.00048	5.03563	5.07434	5.20464	5.08063	5.14264
7941662	NM_001104 // ACTN3 // actinin, alpha 3 // 11q13.1 // 89 /// AK125851 // ACTN3 //	ACTN3	5.13055	4.89918	4.92584	5.12675	5.00438	5.06557
8028524	NM_004924 // ACTN4 // actinin, alpha 4 // 19q13 // 81 /// ENST00000252699 // ACT	ACTN4	12.1945	12.0224	12.0944	12.3315	12.2973	12.3144
7974587	NM_018477 // ACTR10 // actin-related protein 10 homolog (S. cerevisiae) // 14q23	ACTR10	10.0295	10.0435	9.83217	10.2246	10.1025	10.1636
7936028	NM_005736 // ACTR1A // ARP1 actin-related protein 1 homolog A, centractin alpha	ACTR1A	10.4638	10.2511	9.92695	10.6547	10.4093	10.532
8054077	NM_005735 // ACTR1B // ARP1 actin-related protein 1 homolog B, centractin beta (	ACTR1B	8.56444	8.59361	8.14887	8.56174	8.17622	8.36898
8042337	NM_001005386 // ACTR2 // ARP2 actin-related protein 2 homolog (yeast) // 2p14 //	ACTR2	11.1547	11.2253	11.3487	11.5558	11.5978	11.5768
8044686	NM_005721 // ACTR3 // ARP3 actin-related protein 3 homolog (yeast) // 2q14.1 //	ACTR3	11.6834	11.5922	11.399	11.7738	11.7001	11.737
8137474	NM_020445 // ACTR3B // ARP3 actin-related protein 3 homolog B (yeast) // 7q36.1	ACTR3B	7.48541	8.12263	8.20749	6.74787	6.89872	6.82329
7927097	NR_027714 // ACTR3BP2 // ARP3 actin-related protein 3 homolog B (yeast) pseudoge	ACTR3BP2	5.43703	5.29375	5.34342	5.41349	5.42135	5.41742
8043487	NR_027714 // ACTR3BP2 // ARP3 actin-related protein 3 homolog B (yeast) pseudoge	ACTR3BP2	5.46482	5.2393	5.28517	5.38287	5.40271	5.39279
8071058	NR_027714 // ACTR3BP2 // ARP3 actin-related protein 3 homolog B (yeast) pseudoge	ACTR3BP2	5.30072	5.08657	5.23396	5.26252	5.21108	5.2368
8001070	NR_027714 // ACTR3BP2 // ARP3 actin-related protein 3 homolog B (yeast) pseudoge	ACTR3BP2	5.09574	4.91529	5.02314	5.17487	5.10544	5.14016
8143766	NM_001164458 // ACTR3C // ARP3 actin-related protein 3 homolog C (yeast) // 7q36	ACTR3C	6.23819	6.99372	7.28133	6.20955	6.36948	6.28951
8062545	NM_024855 // ACTR5 // ARP5 actin-related protein 5 homolog (yeast) // 20q11.23 /	ACTR5	7.56751	7.54062	7.61978	7.30432	7.54936	7.42684
7957793	NM_022496 // ACTR6 // ARP6 actin-related protein 6 homolog (yeast) // 12q23.1 //	ACTR6	7.4579	7.50457	7.32719	7.12622	6.80412	6.96517
8088151	NM_022899 // ACTR8 // ARP8 actin-related protein 8 homolog (yeast) // --- // 939	ACTR8	9.43344	9.21386	9.22435	9.28186	9.2849	9.28338
8174979	NM_138289 // ACTRT1 // actin-related protein T1 // Xq25 // 139741 /// ENST000003	ACTRT1	4.72937	4.56325	4.60178	4.72177	4.72634	4.72405
7897128	NM_080431 // ACTRT2 // actin-related protein T2 // 1p36.32 // 140625 /// ENST000	ACTRT2	5.515	5.34987	5.28297	5.32223	5.23157	5.2769
8056005	NM_001105 // ACVR1 // activin A receptor, type I // 2q23-q24 // 90 /// NM_001111	ACVR1	7.39306	7.4213	7.49818	7.3222	7.32239	7.3223
7955535	NM_004302 // ACVR1B // activin A receptor, type IB // 12q13 // 91 /// NM_020328	ACVR1B	6.86996	6.54661	6.79969	7.09121	6.74015	6.91568
8055992	NM_145259 // ACVR1C // activin A receptor, type IC // 2q24.1 // 130399 /// NM_00	ACVR1C	6.37553	6.11237	6.21672	5.56271	5.6564	5.60956
8045587	NM_001616 // ACVR2A // activin A receptor, type IIA // 2q22.3 // 92 /// ENST0000	ACVR2A	6.93571	7.50355	7.80749	6.98546	7.12104	7.05325
8078805	NM_001106 // ACVR2B // activin A receptor, type IIB // 3p22 // 93 /// ENST000003	ACVR2B	5.90785	5.59491	6.10213	5.7397	5.69995	5.71983
7955562	NM_000020 // ACVRL1 // activin A receptor type II-like 1 // 12q11-q14 // 94 ///	ACVRL1	5.41811	5.38065	5.20181	5.28261	5.28979	5.2862
8080168	NM_000666 // ACY1 // aminoacylase 1 // 3p21.1 // 95 /// L07548 // ACY1 // aminoa	ACY1	8.8631	9.39352	9.17449	8.4749	8.47161	8.47325
7949873	NM_080658 // ACY3 // aspartoacylase (aminocyclase) 3 // 11q13.2 // 91703 /// ENS	ACY3	5.53128	5.58199	5.70065	5.67127	5.63412	5.65269
7980265	NM_203488 // ACYP1 // acylphosphatase 1, erythrocyte (common) type // 14q24.3 //	ACYP1	7.27404	7.94263	8.12969	7.67727	7.88339	7.78033
8041982	NM_138448 // ACYP2 // acylphosphatase 2, muscle type // 2p16.2 // 98 /// ENST000	ACYP2	8.40084	8.02297	7.94591	7.67672	7.4497	7.56321
8066431	NM_000022 // ADA // adenosine deaminase // 20q13.12 // 100 /// ENST00000372874 /	ADA	6.89429	6.98321	6.90569	6.47595	6.53201	6.50398
8097236	NM_139243 // ADAD1 // adenosine deaminase domain containing 1 (testis-specific)	ADAD1	4.96654	4.90913	4.95924	5.0818	4.87661	4.97921
7997569	NM_139174 // ADAD2 // adenosine deaminase domain containing 2 // 16q24.1 // 1619	ADAD2	5.76487	5.56251	5.6623	5.66691	5.66355	5.66523
8003145	NM_139174 // ADAD2 // adenosine deaminase domain containing 2 // 16q24.1 // 1619	ADAD2	4.42902	4.62322	4.54736	4.60932	4.71434	4.66183
7983191	NM_001159280 // ADAL // adenosine deaminase-like // 15q15.3 // 161823 /// NM_001	ADAL	7.45423	8.5246	8.79807	8.12964	7.94504	8.03734
7989224	NM_001110 // ADAM10 // ADAM metallopeptidase domain 10 // 15q2|15q22 // 102 ///	ADAM10	11.2692	11.1877	11.1901	11.2732	11.1114	11.1923
8007675	NM_002390 // ADAM11 // ADAM metallopeptidase domain 11 // 17q21.3 // 4185 /// EN	ADAM11	5.47714	5.50054	5.59569	5.42716	5.44116	5.43416
7936968	NM_003474 // ADAM12 // ADAM metallopeptidase domain 12 // 10q26.3 // 8038 /// NM	ADAM12	5.62751	5.26823	5.29059	5.25311	5.37604	5.31457
7905881	NM_207196 // ADAM15 // ADAM metallopeptidase domain 15 // 1q21.3 // 8751 /// NM_	ADAM15	9.06698	8.47672	8.28993	9.14924	9.1444	9.14682
8050190	NM_003183 // ADAM17 // ADAM metallopeptidase domain 17 // 2p25 // 6868 /// ENST0	ADAM17	9.86037	9.3009	9.20312	8.79437	8.6561	8.72524
8146069	NM_014237 // ADAM18 // ADAM metallopeptidase domain 18 // 8p11.22 // 8749 /// NM	ADAM18	4.92985	4.75281	4.86302	4.7817	4.73688	4.75929
8115490	NM_033274 // ADAM19 // ADAM metallopeptidase domain 19 // 5q33.3 // 8728 /// ENS	ADAM19	9.43418	7.65088	8.00897	8.53343	8.55346	8.54344
8150395	NM_001464 // ADAM2 // ADAM metallopeptidase domain 2 // 8p11.2 // 2515 /// ENST0	ADAM2	5.0597	4.91456	5.00682	5.08095	5.06073	5.07084
7979927	NM_003814 // ADAM20 // ADAM metallopeptidase domain 20 // 14q24.1 // 8748 /// EN	ADAM20	5.23292	4.95443	5.35514	5.05794	5.20691	5.13242
7979904	NM_003813 // ADAM21 // ADAM metallopeptidase domain 21 // 14q24.1 // 8747 /// NR	ADAM21	5.46047	5.24682	5.32193	5.55527	5.432	5.49364
7975406	NM_003813 // ADAM21 // ADAM metallopeptidase domain 21 // 14q24.1 // 8747 /// EN	ADAM21	5.47273	5.52063	5.09799	5.5587	5.41151	5.4851
8133983	NM_021723 // ADAM22 // ADAM metallopeptidase domain 22 // 7q21 // 53616 /// NM_0	ADAM22	6.04039	5.97147	6.11189	5.97542	6.08687	6.03115
8047788	NM_003812 // ADAM23 // ADAM metallopeptidase domain 23 // 2q33 // 8745 /// ENST0	ADAM23	5.34711	5.34021	5.17018	5.51605	5.44567	5.48086
8145293	NM_014265 // ADAM28 // ADAM metallopeptidase domain 28 // 8p21.2 // 10863 /// NM	ADAM28	6.33836	6.65722	6.29621	6.85031	6.35576	6.60304
8098368	NM_014269 // ADAM29 // ADAM metallopeptidase domain 29 // 4q34 // 11086 /// NM_0	ADAM29	4.85882	4.86496	4.76351	4.99215	4.7655	4.87882
7919088	NM_021794 // ADAM30 // ADAM metallopeptidase domain 30 // 1p13-p11 // 11085 ///	ADAM30	4.55435	4.3526	4.38575	4.44871	4.37138	4.41005
8146024	NM_145004 // ADAM32 // ADAM metallopeptidase domain 32 // 8p11.22 // 203102 ///	ADAM32	5.33664	5.18885	5.03173	5.2273	5.14518	5.18624
8064686	NM_025220 // ADAM33 // ADAM metallopeptidase domain 33 // 20p13 // 80332 /// NM_	ADAM33	6.2328	6.20524	6.05137	6.02269	6.24951	6.1361
8150375	NR_024107 // ADAM3A // ADAM metallopeptidase domain 3A // 8p11.23 // 1587 /// NR	ADAM3A	4.82727	4.86612	4.76016	4.91689	4.96656	4.94172
8146051	NR_001448 // ADAM5P // ADAM metallopeptidase domain 5, pseudogene // 8p11.22 //	ADAM5P	4.61249	4.52822	4.5645	4.82999	4.59428	4.71213
7986629	NR_002224 // ADAM6 // ADAM metallopeptidase domain 6 (pseudogene) // 14q32.33 //	ADAM6	5.65243	5.57935	5.40855	5.49959	5.46229	5.48094
8145334	NM_003817 // ADAM7 // ADAM metallopeptidase domain 7 // 8p21.2 // 8756 /// ENST0	ADAM7	4.95379	4.96157	4.98685	5.0054	4.9952	5.0003
7937150	NM_001109 // ADAM8 // ADAM metallopeptidase domain 8 // 10q26.3 // 101 /// NM_00	ADAM8	9.09791	7.73506	7.44084	8.91143	8.27191	8.59167
8146000	NM_003816 // ADAM9 // ADAM metallopeptidase domain 9 // 8p11.22 // 8754 /// NR_0	ADAM9	11.713	11.5744	11.4701	11.8458	11.7214	11.7836
8145317	NM_014479 // ADAMDEC1 // ADAM-like, decysin 1 // 8p21.2 // 27299 /// NM_00114527	ADAMDEC1	4.75257	4.62029	4.66218	4.7897	4.69521	4.74245
8069676	NM_006988 // ADAMTS1 // ADAM metallopeptidase with thrombospondin type 1 motif,	ADAMTS1	6.55664	7.00741	7.44506	7.56196	7.90007	7.73102
8033635	NM_030957 // ADAMTS10 // ADAM metallopeptidase with thrombospondin type 1 motif,	ADAMTS10	5.41515	5.30497	5.37025	5.30818	5.28724	5.29771
8111387	NM_030955 // ADAMTS12 // ADAM metallopeptidase with thrombospondin type 1 motif,	ADAMTS12	9.20392	9.18254	9.29394	9.43763	9.6372	9.53741
8159036	NM_139025 // ADAMTS13 // ADAM metallopeptidase with thrombospondin type 1 motif,	ADAMTS13	5.43266	5.3616	5.46323	5.39563	5.44003	5.41783
7928147	NM_139155 // ADAMTS14 // ADAM metallopeptidase with thrombospondin type 1 motif,	ADAMTS14	4.86446	4.88041	4.97732	5.0515	5.0731	5.0623
7945232	NM_139055 // ADAMTS15 // ADAM metallopeptidase with thrombospondin type 1 motif,	ADAMTS15	7.5703	7.24885	7.22532	8.3757	8.45539	8.41554
8104321	NM_139056 // ADAMTS16 // ADAM metallopeptidase with thrombospondin type 1 motif,	ADAMTS16	7.72808	7.37312	7.7047	7.5839	7.98792	7.78591
7991516	NM_139057 // ADAMTS17 // ADAM metallopeptidase with thrombospondin type 1 motif,	ADAMTS17	5.52015	5.51738	5.88959	5.65532	5.44135	5.54833
8002941	NM_199355 // ADAMTS18 // ADAM metallopeptidase with thrombospondin type 1 motif,	ADAMTS18	4.81334	4.84484	4.81535	4.87297	4.72115	4.79706
8107823	NM_133638 // ADAMTS19 // ADAM metallopeptidase with thrombospondin type 1 motif,	ADAMTS19	4.81	4.79645	4.82508	4.84475	4.86619	4.85547
8116272	NM_014244 // ADAMTS2 // ADAM metallopeptidase with thrombospondin type 1 motif,	ADAMTS2	5.40054	5.2913	5.39965	5.45042	5.43833	5.44437
7962384	NM_025003 // ADAMTS20 // ADAM metallopeptidase with thrombospondin type 1 motif,	ADAMTS20	5.045	4.94211	4.98217	4.99577	4.92332	4.95955
8100870	NM_014243 // ADAMTS3 // ADAM metallopeptidase with thrombospondin type 1 motif,	ADAMTS3	5.5432	5.34645	5.23942	5.47328	5.58858	5.53093
7921821	NM_005099 // ADAMTS4 // ADAM metallopeptidase with thrombospondin type 1 motif,	ADAMTS4	5.14515	4.82044	4.84142	5.04065	4.9834	5.01202
8069689	NM_007038 // ADAMTS5 // ADAM metallopeptidase with thrombospondin type 1 motif,	ADAMTS5	5.0215	5.09039	5.03202	5.08727	5.04398	5.06563
8112342	NM_197941 // ADAMTS6 // ADAM metallopeptidase with thrombospondin type 1 motif,	ADAMTS6	6.3239	6.24896	6.65219	5.81886	6.49702	6.15794
7990736	NM_014272 // ADAMTS7 // ADAM metallopeptidase with thrombospondin type 1 motif,	ADAMTS7	6.22029	5.93104	6.29987	6.2227	6.293	6.25785
7952752	NM_007037 // ADAMTS8 // ADAM metallopeptidase with thrombospondin type 1 motif,	ADAMTS8	5.42574	5.39242	5.43717	5.33047	5.49786	5.41417
8088560	NM_182920 // ADAMTS9 // ADAM metallopeptidase with thrombospondin type 1 motif,	ADAMTS9	9.12803	8.57368	8.92742	9.32081	9.29238	9.30659
8154491	NM_001040272 // ADAMTSL1 // ADAMTS-like 1 // 9p21.3 // 92949 /// NM_052866 // AD	ADAMTSL1	7.46748	6.78838	7.0525	7.59361	7.73442	7.66402
8154512	NM_001040272 // ADAMTSL1 // ADAMTS-like 1 // 9p21.3 // 92949 /// ENST00000380548	ADAMTSL1	5.84926	5.5323	5.55648	5.82581	6.15494	5.99038
8159086	NM_014694 // ADAMTSL2 // ADAMTS-like 2 // 9q34.2 // 9719 /// NM_001145320 // ADA	ADAMTSL2	5.7371	5.71881	5.76294	5.88081	5.74847	5.81464
7985522	NM_207517 // ADAMTSL3 // ADAMTS-like 3 // 15q25.2 // 57188 /// ENST00000286744 /	ADAMTSL3	4.85691	4.72891	4.71097	4.974	5.17762	5.07581
7905233	NM_019032 // ADAMTSL4 // ADAMTS-like 4 // 1q21.3 // 54507 /// NM_025008 // ADAMT	ADAMTSL4	5.34936	5.64579	5.76747	5.37612	5.4295	5.40281
7919743	NM_019032 // ADAMTSL4 // ADAMTS-like 4 // 1q21.3 // 54507 /// ENST00000271643 //	ADAMTSL4	4.91248	4.889	5.27125	5.00368	5.00782	5.00575
8032249	NM_213604 // ADAMTSL5 // ADAMTS-like 5 // 19p13.3 // 339366 /// ENST00000330475	ADAMTSL5	6.58196	6.51314	6.48033	6.02856	5.92715	5.97785
8137680	NM_006869 // ADAP1 // ArfGAP with dual PH domains 1 // 7p22.3 // 11033 /// ENST0	ADAP1	5.93469	6.52681	6.16013	5.66056	5.75981	5.71019
8006214	NM_018404 // ADAP2 // ArfGAP with dual PH domains 2 // 17q11.2 // 55803 /// ENST	ADAP2	7.17313	7.2771	6.94737	6.33328	6.25207	6.29268
7920531	NM_001111 // ADAR // adenosine deaminase, RNA-specific // 1q21.1-q21.2 // 103 //	ADAR	9.19311	9.60316	9.45916	9.09399	8.94442	9.0192
8069178	NR_027673 // ADARB1 // adenosine deaminase, RNA-specific, B1 // 21q22.3 // 104 /	ADARB1	7.54962	7.30984	7.66532	7.42203	7.54807	7.48505
7931764	NM_018702 // ADARB2 // adenosine deaminase, RNA-specific, B2 // 10p15.3 // 105 /	ADARB2	5.16878	5.20254	5.23438	5.38871	5.26032	5.32451
8002904	NM_012091 // ADAT1 // adenosine deaminase, tRNA-specific 1 // 16q23.1 // 23536 /	ADAT1	8.48533	8.8384	8.81665	8.60796	8.76493	8.68644
8129963	NM_182503 // ADAT2 // adenosine deaminase, tRNA-specific 2, TAD2 homolog (S. cer	ADAT2	7.35425	7.38409	7.59518	7.28026	7.70292	7.49159
8024356	NM_138422 // ADAT3 // adenosine deaminase, tRNA-specific 3, TAD3 homolog (S. cer	ADAT3	6.69799	6.86862	6.69696	6.5857	6.66109	6.6234
7899851	NM_052998 // ADC // arginine decarboxylase // 1p35.1 // 113451 /// ENST000002945	ADC	6.50675	6.65497	6.34773	6.70298	6.80098	6.75198
7976000	NM_020421 // ADCK1 // aarF domain containing kinase 1 // 14q24.3 // 57143 /// NM	ADCK1	5.64905	5.50477	5.37016	5.1789	4.98256	5.08073
8136591	NM_052853 // ADCK2 // aarF domain containing kinase 2 // 7q34 // 90956 /// ENST0	ADCK2	6.0947	7.14991	7.01116	6.20773	6.21644	6.21209
7910164	NM_020247 // ADCK3 // aarF domain containing kinase 3 // 1q42.13 // 56997 /// EN	ADCK3	7.17806	7.40772	7.51903	6.56467	6.77368	6.66917
8036938	NM_024876 // ADCK4 // aarF domain containing kinase 4 // 19q13.2 // 79934 /// NM	ADCK4	5.79251	6.25885	5.94012	5.8044	5.60567	5.70504
8148850	NM_174922 // ADCK5 // aarF domain containing kinase 5 // 8q24.3 // 203054 /// EN	ADCK5	6.53459	6.70283	6.6468	6.5209	6.30598	6.41344
8132667	NM_021116 // ADCY1 // adenylate cyclase 1 (brain) // 7p13-p12 // 107 /// ENST000	ADCY1	5.60515	5.43473	5.41655	5.46098	5.41982	5.4404
7922058	NM_018417 // ADCY10 // adenylate cyclase 10 (soluble) // 1q24 // 55811 /// NM_00	ADCY10	4.63706	4.58547	4.5522	4.61854	4.52882	4.57368
8104394	NM_020546 // ADCY2 // adenylate cyclase 2 (brain) // 5p15.3 // 108 /// ENST00000	ADCY2	5.42562	5.34347	5.37004	5.35502	5.44041	5.39771
8050766	NM_004036 // ADCY3 // adenylate cyclase 3 // 2p23.3 // 109 /// ENST00000260600 /	ADCY3	8.27502	8.49573	8.57497	8.07458	8.15258	8.11358
7978285	NM_001198592 // ADCY4 // adenylate cyclase 4 // 14q12 // 196883 /// NM_139247 //	ADCY4	5.39445	5.23155	5.36308	5.46111	5.22129	5.3412
8090070	NM_183357 // ADCY5 // adenylate cyclase 5 // 3q13.2-q21 // 111 /// ENST000004628	ADCY5	5.29828	5.33054	5.2474	5.28165	5.36085	5.32125
7962842	NM_015270 // ADCY6 // adenylate cyclase 6 // 12q12-q13 // 112 /// NM_020983 // A	ADCY6	7.08208	7.18493	7.10592	7.14271	7.09967	7.12119
7995492	NM_001114 // ADCY7 // adenylate cyclase 7 // 16q12.1 // 113 /// ENST00000394697	ADCY7	6.91606	6.74398	6.82162	7.26698	7.20143	7.23421
8152902	NM_001115 // ADCY8 // adenylate cyclase 8 (brain) // 8q24 // 114 /// ENST0000028	ADCY8	5.06529	5.02395	5.15281	5.06229	4.94683	5.00456
7999079	NM_001116 // ADCY9 // adenylate cyclase 9 // 16p13.3 // 115 /// ENST00000294016	ADCY9	7.59368	7.19631	7.61992	7.84149	7.95961	7.90055
8019851	NM_001099733 // ADCYAP1 // adenylate cyclase activating polypeptide 1 (pituitary	ADCYAP1	5.65236	5.71889	5.72697	5.67751	5.66832	5.67291
8132151	NM_001118 // ADCYAP1R1 // adenylate cyclase activating polypeptide 1 (pituitary)	ADCYAP1R1	4.90035	4.83817	4.94011	4.79981	4.84453	4.82217
8093643	NM_176801 // ADD1 // adducin 1 (alpha) // 4p16.3 // 118 /// NM_014189 // ADD1 //	ADD1	9.11225	8.78378	8.82358	9.32584	9.23873	9.28228
8052882	NM_017488 // ADD2 // adducin 2 (beta) // 2p13.3 // 119 /// NM_001185054 // ADD2	ADD2	4.67008	4.90245	4.50987	4.49372	4.66269	4.5782
7930380	NM_016824 // ADD3 // adducin 3 (gamma) // 10q25.2 // 120 /// NM_001121 // ADD3 /	ADD3	8.38739	7.86205	7.62427	8.61531	8.28204	8.44867
8101874	NM_000667 // ADH1A // alcohol dehydrogenase 1A (class I), alpha polypeptide // 4	ADH1A	5.25557	5.36626	5.43561	5.43768	5.4735	5.45559
8101881	NM_000668 // ADH1B // alcohol dehydrogenase 1B (class I), beta polypeptide // 4q	ADH1B	4.56047	4.44263	4.6364	4.61324	4.47146	4.54235
8101893	NM_000669 // ADH1C // alcohol dehydrogenase 1C (class I), gamma polypeptide // 4	ADH1C	5.1832	5.13968	5.18598	5.43334	5.31779	5.37556
8101852	NM_000670 // ADH4 // alcohol dehydrogenase 4 (class II), pi polypeptide // 4q21-	ADH4	4.91089	4.91384	5.01973	4.93734	5.03291	4.98513
8101844	NM_000671 // ADH5 // alcohol dehydrogenase 5 (class III), chi polypeptide // 4q2	ADH5	9.62709	9.525	9.30646	9.8808	9.79941	9.84011
8101862	NM_001102470 // ADH6 // alcohol dehydrogenase 6 (class V) // 4q23 // 130 /// NM_	ADH6	4.58928	4.59325	4.54523	4.63584	4.54194	4.58889
8101904	NM_000673 // ADH7 // alcohol dehydrogenase 7 (class IV), mu or sigma polypeptide	ADH7	4.65924	4.68299	4.56208	4.61751	4.64261	4.63006
8146687	NM_144650 // ADHFE1 // alcohol dehydrogenase, iron containing, 1 // 8q13.1 // 13	ADHFE1	5.43326	5.44105	5.49494	5.72122	5.51666	5.61894
8050071	NM_018269 // ADI1 // acireductone dioxygenase 1 // 2p25.3 // 55256 /// ENST00000	ADI1	9.72641	9.77924	9.83619	9.35353	9.44077	9.39715
8062527	NM_001018082 // ADIG // adipogenin // 20q11.23 // 149685 /// BC029594 // ADIG //	ADIG	5.0745	5.18992	5.06142	5.30597	5.08359	5.19478
8084710	NM_001177800 // ADIPOQ // adiponectin, C1Q and collagen domain containing // 3q2	ADIPOQ	5.11507	5.13111	5.02522	5.08408	4.93192	5.008
7923503	NM_015999 // ADIPOR1 // adiponectin receptor 1 // 1p36.13-q41 // 51094 /// NM_00	ADIPOR1	11.3986	11.5542	11.4663	11.4729	11.3994	11.4361
7953021	NM_024551 // ADIPOR2 // adiponectin receptor 2 // 12p13.31 // 79602 /// ENST0000	ADIPOR2	9.50372	8.93878	8.82164	9.447	9.43905	9.44302
7928471	NM_006721 // ADK // adenosine kinase // 10q22|10q11-q24 // 132 /// NM_001123 //	ADK	10.7558	10.6578	10.483	10.5326	10.5504	10.5415
7938390	NM_001124 // ADM // adrenomedullin // 11p15.4 // 133 /// ENST00000278175 // ADM	ADM	8.98311	8.99661	9.42101	9.40071	9.27787	9.33929
8074063	NM_024866 // ADM2 // adrenomedullin 2 // 22q13.33 // 79924 /// ENST00000395738 /	ADM2	5.95853	5.81856	5.73568	5.57767	5.53344	5.55556
8067011	NM_015339 // ADNP // activity-dependent neuroprotector homeobox // 20q13.13 // 2	ADNP	9.60607	9.66812	9.84626	9.90151	10.0115	9.9565
8021914	NM_014913 // ADNP2 // ADNP homeobox 2 // 18q23 // 22850 /// ENST00000262198 // A	ADNP2	7.94972	8.32046	8.23452	7.86301	7.98993	7.92647
7927767	NM_032804 // ADO // 2-aminoethanethiol (cysteamine) dioxygenase // 10q21.3 // 84	ADO	7.78476	7.87189	8.00756	7.79599	7.87027	7.83313
7908907	NM_000674 // ADORA1 // adenosine A1 receptor // 1q32.1 // 134 /// NM_001048230 /	ADORA1	5.71822	5.71889	5.71277	5.6783	5.78426	5.73128
8071899	NM_000675 // ADORA2A // adenosine A2a receptor // 22q11.23 // 135 /// BC013780 /	ADORA2A	5.90063	6.18138	5.83054	6.12329	6.36486	6.24408
8005134	NM_000676 // ADORA2B // adenosine A2b receptor // 17p12 // 136 /// ENST000003042	ADORA2B	9.52738	9.32117	9.14816	9.37029	9.17815	9.27422
7918533	NM_020683 // ADORA3 // adenosine A3 receptor // 1p13.2 // 140 /// NM_001081976 /	ADORA3	5.20296	5.03869	5.18842	5.2523	5.06579	5.15904
7990231	NR_023318 // ADPGK // ADP-dependent glucokinase // 15q24.1 // 83440 /// NM_03128	ADPGK	7.79306	7.9556	7.95613	7.93122	8.0308	7.98101
8081880	NM_001125 // ADPRH // ADP-ribosylarginine hydrolase // 3q13.31-q13.33 // 141 ///	ADPRH	4.86365	4.81382	4.71006	5.02224	4.9017	4.96197
7972902	NM_138430 // ADPRHL1 // ADP-ribosylhydrolase like 1 // 13q34 // 113622 /// NM_19	ADPRHL1	6.51816	6.79508	6.72621	6.89616	6.75498	6.82557
7900087	NM_017825 // ADPRHL2 // ADP-ribosylhydrolase like 2 // 1p34.3 // 54936 /// ENST0	ADPRHL2	7.93824	7.83253	7.74607	7.79816	7.58716	7.69266
8149885	NM_000680 // ADRA1A // adrenergic, alpha-1A-, receptor // 8p21.2 // 148 /// NM_0	ADRA1A	5.08825	5.08696	5.2178	5.34963	5.13675	5.24319
8109612	NM_000679 // ADRA1B // adrenergic, alpha-1B-, receptor // 5q33.3 // 147 /// ENST	ADRA1B	6.62924	6.96121	7.02461	6.54453	6.5845	6.56452
8064779	NM_000678 // ADRA1D // adrenergic, alpha-1D-, receptor // 20p13 // 146 /// ENST0	ADRA1D	5.60633	5.54084	5.66898	5.51597	5.57638	5.54617
7930482	NM_000681 // ADRA2A // adrenergic, alpha-2A-, receptor // 10q24-q26 // 150 /// E	ADRA2A	5.79355	5.77071	5.68547	5.83506	5.75163	5.79335
8053869	NM_000682 // ADRA2B // adrenergic, alpha-2B-, receptor // 2p13-q13 // 151 /// EN	ADRA2B	5.89924	5.93056	5.98388	5.85806	6.03456	5.94631
8093826	NM_000683 // ADRA2C // adrenergic, alpha-2C-, receptor // 4p16 // 152 /// ENST00	ADRA2C	5.87937	5.7237	5.80418	5.88829	5.81988	5.85408
7930627	NM_000684 // ADRB1 // adrenergic, beta-1-, receptor // 10q24-q26 // 153 /// ENST	ADRB1	6.00697	5.89424	5.87068	5.92702	5.97912	5.95307
8109086	NM_000024 // ADRB2 // adrenergic, beta-2-, receptor, surface // 5q31-q32 // 154	ADRB2	7.61825	7.26268	7.32171	7.39758	7.78786	7.59272
8150249	NM_000025 // ADRB3 // adrenergic, beta-3-, receptor // 8p12 // 155 /// ENST00000	ADRB3	5.2389	5.18352	5.08758	5.36262	5.48197	5.4223
7941797	NM_001619 // ADRBK1 // adrenergic, beta, receptor kinase 1 // 11q13.1 // 156 ///	ADRBK1	6.7887	7.62566	7.58936	6.79714	6.65145	6.72429
8072015	NM_005160 // ADRBK2 // adrenergic, beta, receptor kinase 2 // 22q11|22q12.1 // 1	ADRBK2	5.27296	5.7923	5.97133	5.16392	5.3528	5.25836
8063893	NM_007002 // ADRM1 // adhesion regulating molecule 1 // 20q13.33 // 11047 /// NM	ADRM1	10.6117	10.5573	10.6318	10.1492	10.2749	10.2121
8073242	NM_000026 // ADSL // adenylosuccinate lyase // 22q13.1|22q13.2 // 158 /// NM_001	ADSL	9.43207	9.74152	9.6591	9.29409	9.28324	9.28866
7925550	NM_001126 // ADSS // adenylosuccinate synthase // 1cen-q12 // 159 /// ENST000003	ADSS	9.35679	9.66721	9.51554	9.33884	9.62973	9.48428
7977273	NM_152328 // ADSSL1 // adenylosuccinate synthase like 1 // 14q32.33 // 122622 //	ADSSL1	5.45602	5.25435	5.3723	5.39806	5.45869	5.42837
8132557	NM_001129 // AEBP1 // AE binding protein 1 // 7p13 // 165 /// ENST00000223357 //	AEBP1	5.58591	5.72357	5.57544	5.74316	5.62238	5.68277
7954279	NM_153207 // AEBP2 // AE binding protein 2 // 12p12.3 // 121536 /// NM_001114176	AEBP2	8.04014	8.23743	8.4816	8.21291	8.38121	8.29706
7985767	NM_022767 // AEN // apoptosis enhancing nuclease // 15q26.1 // 64782 /// ENST000	AEN	7.14119	7.25968	7.19516	6.45865	6.71689	6.58777
8032576	NM_198969 // AES // amino-terminal enhancer of split // 19p13.3 // 166 /// NM_00	AES	9.0157	8.50097	7.97292	9.21689	8.88359	9.05024
8099259	NM_198595 // AFAP1 // actin filament associated protein 1 // 4p16 // 60312 /// N	AFAP1	9.19824	9.0364	9.16605	9.21599	8.92033	9.06816
8094030	NM_198595 // AFAP1 // actin filament associated protein 1 // 4p16 // 60312 /// N	AFAP1	6.71079	6.57732	6.57438	6.51065	6.55145	6.53105
8094028	NR_026892 // AFAP1-AS // AFAP1 antisense RNA (non-protein coding) // 4p16.1 // 8	AFAP1-AS	8.46907	8.80255	9.09254	8.53576	8.56076	8.54826
8109120	NM_152406 // AFAP1L1 // actin filament associated protein 1-like 1 // 5q32 // 13	AFAP1L1	6.32508	5.88265	5.67871	6.24666	6.1655	6.20608
7936439	NM_001001936 // AFAP1L2 // actin filament associated protein 1-like 2 // 10q25.3	AFAP1L2	6.16828	5.74897	5.80166	5.95252	5.84626	5.89939
8096224	NM_001166693 // AFF1 // AF4/FMR2 family, member 1 // 4q21 // 4299 /// NM_005935	AFF1	9.77858	9.57064	9.72795	9.55978	9.78391	9.67185
8170364	NM_002025 // AFF2 // AF4/FMR2 family, member 2 // Xq28 // 2334 /// NM_001169123	AFF2	5.25705	5.16857	5.14854	5.12457	5.23403	5.1793
8054254	NM_002285 // AFF3 // AF4/FMR2 family, member 3 // 2q11.2-q12 // 3899 /// NM_0010	AFF3	8.12136	7.58185	7.54974	8.63748	8.73838	8.68793
8114083	NM_014423 // AFF4 // AF4/FMR2 family, member 4 // 5q31 // 27125 /// ENST00000265	AFF4	10.154	9.87167	10.0358	10.0181	9.96892	9.99351
7998083	NR_003228 // AFG3L1P // AFG3 ATPase family gene 3-like 1 (S. cerevisiae), pseudo	AFG3L1P	6.37526	6.4528	6.68717	6.58082	6.79779	6.68931
8022342	NM_006796 // AFG3L2 // AFG3 ATPase family gene 3-like 2 (S. cerevisiae) // 18p11	AFG3L2	8.7351	8.59412	8.58009	8.67499	8.62564	8.65031
8095663	NM_001133 // AFM // afamin // 4q13.3 // 173 /// ENST00000226355 // AFM // afamin	AFM	4.967	4.98586	4.98355	5.09169	4.98974	5.04072
8010248	NM_001010982 // AFMID // arylformamidase // 17q25.3 // 125061 /// NM_001145526 /	AFMID	7.45819	7.61025	7.54223	7.40005	7.44705	7.42355
8095646	NM_001134 // AFP // alpha-fetoprotein // 4q11-q13 // 174 /// ENST00000395792 //	AFP	4.8499	4.91349	4.74569	4.96122	4.90909	4.93515
8042291	NM_203437 // AFTPH // aftiphilin // 2p14 // 54812 /// NM_017657 // AFTPH // afti	AFTPH	8.76143	9.12031	9.10776	8.65976	8.5815	8.62063
8103834	NM_000027 // AGA // aspartylglucosaminidase // 4q34.3 // 175 /// NM_001171988 //	AGA	8.81925	9.1122	8.97122	8.84678	8.41944	8.63311
8049448	NM_001037131 // AGAP1 // ArfGAP with GTPase domain, ankyrin repeat and PH domain	AGAP1	8.00956	7.7201	7.91897	7.71825	7.8536	7.78593
7928890	NM_133447 // AGAP11 // ankyrin repeat and GTPase domain Arf GTPase activating pr	AGAP11	7.09729	7.24405	7.813	6.87288	7.10282	6.98785
7964499	NM_001122772 // AGAP2 // ArfGAP with GTPase domain, ankyrin repeat and PH domain	AGAP2	5.36162	5.40316	5.14617	5.32106	5.32423	5.32264
8137381	NM_031946 // AGAP3 // ArfGAP with GTPase domain, ankyrin repeat and PH domain 3	AGAP3	7.19798	7.13653	7.20319	7.2047	7.3252	7.26495
7933252	NM_133446 // AGAP4 // ArfGAP with GTPase domain, ankyrin repeat and PH domain 4	AGAP4	8.23773	8.48627	9.05061	8.43656	9.01429	8.72543
7933405	NM_133446 // AGAP4 // ArfGAP with GTPase domain, ankyrin repeat and PH domain 4	AGAP4	8.10078	8.32999	8.88364	8.22903	8.82386	8.52644
7927231	NM_133446 // AGAP4 // ArfGAP with GTPase domain, ankyrin repeat and PH domain 4	AGAP4	7.31939	7.43846	8.08423	7.446	7.80608	7.62604
7933427	NM_001144000 // AGAP5 // ArfGAP with GTPase domain, ankyrin repeat and PH domain	AGAP5	8.10242	8.33695	8.88613	8.28928	8.83337	8.56133
7934451	NM_001144000 // AGAP5 // ArfGAP with GTPase domain, ankyrin repeat and PH domain	AGAP5	7.8423	7.98768	8.59857	8.0585	8.5497	8.3041
7927305	NM_001144000 // AGAP5 // ArfGAP with GTPase domain, ankyrin repeat and PH domain	AGAP5	7.04073	7.11625	7.64078	7.12006	7.38604	7.25305
7927552	NM_001077665 // AGAP6 // ArfGAP with GTPase domain, ankyrin repeat and PH domain	AGAP6	8.13229	8.36715	8.90405	8.2807	8.87614	8.57842
7933574	NM_001077685 // AGAP7 // ArfGAP with GTPase domain, ankyrin repeat and PH domain	AGAP7	7.91783	8.11082	8.72147	8.08899	8.67324	8.38112
7927353	NM_001190810 // AGAP9 // ArfGAP with GTPase domain, ankyrin repeat and PH domain	AGAP9	8.64586	8.95178	9.46437	8.8875	9.42169	9.1546
7933331	NM_001190810 // AGAP9 // ArfGAP with GTPase domain, ankyrin repeat and PH domain	AGAP9	8.64586	8.95178	9.46437	8.8875	9.42169	9.1546
7985741	NM_152336 // AGBL1 // ATP/GTP binding protein-like 1 // 15q25.3 // 123624 /// EN	AGBL1	5.0205	5.04043	4.98217	4.80779	4.89869	4.85324
7947947	NM_024783 // AGBL2 // ATP/GTP binding protein-like 2 // 11p11.2 // 79841 /// ENS	AGBL2	5.31115	5.19755	5.34032	5.22885	5.10141	5.16513
8136370	NM_178563 // AGBL3 // ATP/GTP binding protein-like 3 // 7q33 // 340351 /// ENST0	AGBL3	5.22238	5.33268	5.2074	5.11729	5.0257	5.07149
7915971	NM_032785 // AGBL4 // ATP/GTP binding protein-like 4 // 1p33 // 84871 /// ENST00	AGBL4	5.04956	4.95345	5.09743	5.09577	5.10431	5.10004
8040774	NM_021831 // AGBL5 // ATP/GTP binding protein-like 5 // 2p23.3 // 60509 /// NM_0	AGBL5	7.4424	7.28282	7.06432	7.83303	7.64467	7.73885
8178771	NM_001136 // AGER // advanced glycosylation end product-specific receptor // 6p2	AGER	5.51178	5.57583	5.80281	5.70424	5.57571	5.63997
8179967	NM_001136 // AGER // advanced glycosylation end product-specific receptor // 6p2	AGER	5.49229	5.4974	5.72084	5.69802	5.53541	5.61671
8125341	NM_001136 // AGER // advanced glycosylation end product-specific receptor // 6p2	AGER	5.43696	5.49447	5.76061	5.66134	5.51109	5.58622
8048847	NM_001135187 // AGFG1 // ArfGAP with FG repeats 1 // 2q36.3 // 3267 /// NM_00450	AGFG1	10.6873	10.575	10.5299	10.9078	10.9097	10.9088
8134834	NM_006076 // AGFG2 // ArfGAP with FG repeats 2 // 7q22.1 // 3268 /// ENST0000030	AGFG2	6.46859	6.70468	6.67328	6.76579	6.63762	6.70171
8106429	NM_018046 // AGGF1 // angiogenic factor with G patch and FHA domains 1 // 5q13.3	AGGF1	8.70747	8.57253	8.57736	8.49641	8.46659	8.4815
8136614	NM_018238 // AGK // acylglycerol kinase // 7q34 // 55750 /// ENST00000355413 //	AGK	8.46582	8.27966	7.9925	8.7452	8.8778	8.8115
7903239	NM_000028 // AGL // amylo-alpha-1, 6-glucosidase, 4-alpha-glucanotransferase //	AGL	8.31061	8.32248	8.28087	8.6573	8.30792	8.48261
7912659	NM_024758 // AGMAT // agmatine ureohydrolase (agmatinase) // 1p36.21 // 79814 //	AGMAT	6.37681	6.85713	6.90558	6.53714	6.88296	6.71005
8125328	NM_006411 // AGPAT1 // 1-acylglycerol-3-phosphate O-acyltransferase 1 (lysophosp	AGPAT1	9.57491	9.74855	9.72744	9.60988	9.39698	9.50343
8178762	NM_006411 // AGPAT1 // 1-acylglycerol-3-phosphate O-acyltransferase 1 (lysophosp	AGPAT1	9.57491	9.74855	9.72744	9.60988	9.39698	9.50343
8179958	NM_006411 // AGPAT1 // 1-acylglycerol-3-phosphate O-acyltransferase 1 (lysophosp	AGPAT1	9.57491	9.74855	9.72744	9.60988	9.39698	9.50343
8165258	NM_006412 // AGPAT2 // 1-acylglycerol-3-phosphate O-acyltransferase 2 (lysophosp	AGPAT2	8.37943	8.18721	8.02475	8.51506	8.39576	8.45541
8068952	NM_020132 // AGPAT3 // 1-acylglycerol-3-phosphate O-acyltransferase 3 // 21q22.3	AGPAT3	8.27668	7.77494	7.73484	8.01646	8.05055	8.0335
8130628	NM_020133 // AGPAT4 // 1-acylglycerol-3-phosphate O-acyltransferase 4 (lysophosp	AGPAT4	6.51458	6.07377	5.94362	6.40728	6.40191	6.4046
8144378	NM_018361 // AGPAT5 // 1-acylglycerol-3-phosphate O-acyltransferase 5 (lysophosp	AGPAT5	8.7118	8.59386	8.72845	8.07135	8.14253	8.10694
8146142	NM_178819 // AGPAT6 // 1-acylglycerol-3-phosphate O-acyltransferase 6 (lysophosp	AGPAT6	8.36467	8.20581	7.93851	8.79898	8.70289	8.75094
8096116	NM_032717 // AGPAT9 // 1-acylglycerol-3-phosphate O-acyltransferase 9 // 4q21.23	AGPAT9	9.49189	8.5896	8.71399	9.63067	9.82598	9.72832
7985192	NM_001013619 // AGPHD1 // aminoglycoside phosphotransferase domain containing 1	AGPHD1	5.67068	6.25599	6.19948	5.72688	5.42118	5.57403
8046604	NM_003659 // AGPS // alkylglycerone phosphate synthase // 2q31.2 // 8540 /// ENS	AGPS	9.77144	10.0107	10.1439	9.77494	10.0151	9.89502
8138381	NM_006408 // AGR2 // anterior gradient homolog 2 (Xenopus laevis) // 7p21.3 // 1	AGR2	9.03264	10.2023	8.98661	9.3297	7.42475	8.37723
8138392	NM_176813 // AGR3 // anterior gradient homolog 3 (Xenopus laevis) // 7p21.1 // 1	AGR3	4.76276	4.73883	4.70343	4.71276	4.52271	4.61773
7896822	NM_198576 // AGRN // agrin // 1p36.33 // 375790 /// ENST00000379370 // AGRN // a	AGRN	7.90104	7.39527	7.51252	8.64123	8.62009	8.63066
8002051	NM_001138 // AGRP // agouti related protein homolog (mouse) // 16q22 // 181 ///	AGRP	6.05371	5.85875	5.86532	5.9568	5.9835	5.97015
7924987	NM_000029 // AGT // angiotensinogen (serpin peptidase inhibitor, clade A, member	AGT	5.21962	5.15716	5.05414	5.32455	5.30847	5.31651
8162086	NM_015239 // AGTPBP1 // ATP/GTP binding protein 1 // 9q21.33 // 23287 /// ENST00	AGTPBP1	9.84673	9.76177	9.59421	9.50594	9.22104	9.36349
8083240	NM_031850 // AGTR1 // angiotensin II receptor, type 1 // 3q24 // 185 /// NM_0006	AGTR1	5.65582	5.5855	5.60652	5.77886	5.68289	5.73088
8169492	NM_000686 // AGTR2 // angiotensin II receptor, type 2 // Xq22-q23 // 186 /// ENS	AGTR2	4.67088	4.55778	4.58435	4.59583	4.48558	4.5407
7897745	NM_020350 // AGTRAP // angiotensin II receptor-associated protein // 1p36.22 //	AGTRAP	8.82044	8.62294	8.1388	8.352	7.96269	8.15734
8049737	NM_000030 // AGXT // alanine-glyoxylate aminotransferase // 2q37.3 // 189 /// EN	AGXT	5.5354	5.55498	5.66858	5.47524	5.62495	5.5501
8111474	NM_031900 // AGXT2 // alanine--glyoxylate aminotransferase 2 // 5p13 // 64902 //	AGXT2	4.88982	4.91533	4.9641	5.0257	4.978	5.00185
8102249	NM_031279 // AGXT2L1 // alanine-glyoxylate aminotransferase 2-like 1 // 4q25 //	AGXT2L1	4.67957	5.02672	4.76453	4.77964	4.58067	4.68015
8116177	NM_153373 // AGXT2L2 // alanine-glyoxylate aminotransferase 2-like 2 // 5q35.3 /	AGXT2L2	6.6241	6.63248	6.49552	6.98099	7.02508	7.00304
8056220	NM_015446 // AHCTF1 // AT hook containing transcription factor 1 // 1q44 // 2590	AHCTF1	9.6653	10.1677	10.1945	10.0728	10.1224	10.0976
7925622	NM_015446 // AHCTF1 // AT hook containing transcription factor 1 // 1q44 // 2590	AHCTF1	9.39123	9.77062	9.81392	9.65252	9.69388	9.6732
8065738	NM_000687 // AHCY // adenosylhomocysteinase // 20cen-q13.1 // 191 /// NM_0011617	AHCY	9.74543	10.2538	10.1295	9.9318	10.2162	10.074
7903803	NM_006621 // AHCYL1 // adenosylhomocysteinase-like 1 // 1p13.2 // 10768 /// ENST	AHCYL1	9.26041	9.45747	9.52129	9.55387	9.40391	9.47889
8136095	NM_015328 // AHCYL2 // adenosylhomocysteinase-like 2 // 7q32.1 // 23382 /// NM_0	AHCYL2	8.32053	8.40963	8.42145	8.82881	8.59445	8.71163
7914103	NM_001029882 // AHDC1 // AT hook, DNA binding motif, containing 1 // 1p36.13 //	AHDC1	6.53146	6.47511	6.64704	6.73184	6.99352	6.86268
8129728	NM_001134831 // AHI1 // Abelson helper integration site 1 // 6q23.3 // 54806 ///	AHI1	7.03676	7.72236	8.08372	7.64461	7.97173	7.80817
7948667	NM_001620 // AHNAK // AHNAK nucleoprotein // 11q12.2 // 79026 /// NM_024060 // A	AHNAK	10.1477	9.70613	9.80432	10.5451	10.5642	10.5546
7981514	NM_138420 // AHNAK2 // AHNAK nucleoprotein 2 // 14q32.33 // 113146 /// ENST00000	AHNAK2	9.71822	8.43713	8.39811	9.08995	8.68636	8.88816
8131614	NM_001621 // AHR // aryl hydrocarbon receptor // 7p15 // 196 /// ENST00000242057	AHR	11.0126	11.2332	10.9122	11.8177	11.6563	11.737
8104180	NM_020731 // AHRR // aryl-hydrocarbon receptor repressor // 5p15.3 // 57491 ///	AHRR	6.49961	6.4008	6.339	6.2876	6.28336	6.28548
7975976	NM_012111 // AHSA1 // AHA1, activator of heat shock 90kDa protein ATPase homolog	AHSA1	9.74699	10.0758	10.0603	9.09699	9.2258	9.16139
8042195	NM_152392 // AHSA2 // AHA1, activator of heat shock 90kDa protein ATPase homolog	AHSA2	6.63439	6.92998	7.21086	7.09029	7.12009	7.10519
8084648	NM_001622 // AHSG // alpha-2-HS-glycoprotein // 3q27 // 197 /// ENST00000411641	AHSG	4.90442	4.68196	4.54665	4.57637	4.85646	4.71641
7995237	NM_016633 // AHSP // alpha hemoglobin stabilizing protein // 16p11.2 // 51327 //	AHSP	4.96586	4.77158	4.90033	4.65869	4.66964	4.66417
7960910	NM_020661 // AICDA // activation-induced cytidine deaminase // 12p13 // 57379 //	AICDA	4.9287	4.72204	4.90168	4.77894	4.83846	4.8087
7917148	NM_022831 // AIDA // axin interactor, dorsalization associated // 1q41 // 64853	AIDA	11.4222	11.1293	11.0683	9.92235	9.74412	9.83324
7924491	NM_022831 // AIDA // axin interactor, dorsalization associated // 1q41 // 64853	AIDA	6.5056	6.1512	6.27661	6.17277	6.34456	6.25867
8118158	NM_004847 // AIF1 // allograft inflammatory factor 1 // 6p21.3 // 199 /// NM_001	AIF1	5.12782	5.26526	5.30695	5.40205	5.20866	5.30536
8177996	NM_004847 // AIF1 // allograft inflammatory factor 1 // 6p21.3 // 199 /// NM_001	AIF1	5.12782	5.26526	5.30695	5.40205	5.20866	5.30536
8179276	NM_004847 // AIF1 // allograft inflammatory factor 1 // 6p21.3 // 199 /// NM_001	AIF1	5.12782	5.26526	5.30695	5.40205	5.20866	5.30536
8158771	NM_031426 // AIF1L // allograft inflammatory factor 1-like // 9q34.13-q34.3 // 8	AIF1L	6.69597	6.8462	6.53351	5.90345	5.87925	5.89135
8175052	NM_001130847 // AIFM1 // apoptosis-inducing factor, mitochondrion-associated, 1	AIFM1	8.98876	8.95313	9.12109	8.87383	8.86003	8.86693
7934101	NM_001198696 // AIFM2 // apoptosis-inducing factor, mitochondrion-associated, 2	AIFM2	6.52666	6.62694	6.58568	6.60518	6.55673	6.58095
8071444	NM_144704 // AIFM3 // apoptosis-inducing factor, mitochondrion-associated, 3 //	AIFM3	5.62361	5.50155	5.51517	5.49809	5.4979	5.49799
8122396	NM_016108 // AIG1 // androgen-induced 1 // 6q24.2 // 51390 /// ENST00000357847 /	AIG1	7.97982	8.25751	7.98786	8.3345	8.03307	8.18379
8121277	NM_001624 // AIM1 // absent in melanoma 1 // 6q21 // 202 /// ENST00000369066 //	AIM1	8.1125	8.40563	8.65454	8.54462	8.14459	8.34461
7913938	NM_001039775 // AIM1L // absent in melanoma 1-like // 1p36.11 // 55057 /// ENST0	AIM1L	5.74327	5.71662	5.6827	5.48574	5.55445	5.52009
7921434	NM_004833 // AIM2 // absent in melanoma 2 // 1q22 // 9447 /// ENST00000368130 //	AIM2	7.21526	7.56851	7.10405	7.23513	6.85611	7.04562
8096718	NM_004757 // AIMP1 // aminoacyl tRNA synthetase complex-interacting multifunctio	AIMP1	7.89555	8.11115	7.87617	7.9693	7.80012	7.88471
8131374	NM_006303 // AIMP2 // aminoacyl tRNA synthetase complex-interacting multifunctio	AIMP2	10.1787	10.257	10.2093	9.84439	10.1674	10.0059
7941927	NM_003977 // AIP // aryl hydrocarbon receptor interacting protein // 11q13.3 //	AIP	7.06642	7.35695	7.04024	7.12556	6.89732	7.01144
8011912	NM_014336 // AIPL1 // aryl hydrocarbon receptor interacting protein-like 1 // 17	AIPL1	5.70678	5.64175	5.54768	5.5495	5.55096	5.55023
8069037	NM_000383 // AIRE // autoimmune regulator // 21q22.3 // 326 /// NM_000658 // AIR	AIRE	5.60582	5.60073	5.58179	5.49923	5.63551	5.56737
7897227	NM_018836 // AJAP1 // adherens junctions associated protein 1 // 1p36.32 // 5596	AJAP1	4.65121	4.56879	4.57387	4.58194	4.54604	4.56399
8164293	NM_000476 // AK1 // adenylate kinase 1 // 9q34.1 // 203 /// ENST00000373176 // A	AK1	8.10101	7.98312	7.6701	7.99299	7.89774	7.94536
7916590	NM_001625 // AK2 // adenylate kinase 2 // 1p34 // 204 /// NM_013411 // AK2 // ad	AK2	11.1745	11.672	11.7898	11.5542	11.4369	11.4955
7914617	NM_013411 // AK2 // adenylate kinase 2 // 1p34 // 204 /// NM_001625 // AK2 // ad	AK2	8.38837	8.53812	8.60264	8.26156	8.4234	8.34248
8159945	NM_016282 // AK3 // adenylate kinase 3 // 9p24.1 // 50808 /// ENST00000381809 //	AK3	8.88506	8.78028	8.6569	8.67713	8.49855	8.58784
7962183	NM_001005353 // AK4 // adenylate kinase 4 // 1p31.3 // 205 /// NM_013410 // AK4	AK4	9.76876	9.61016	9.32357	10.336	9.84772	10.0919
7902038	NM_001005353 // AK4 // adenylate kinase 4 // 1p31.3 // 205 /// NM_013410 // AK4	AK4	6.92602	6.73705	6.43153	7.0888	6.95575	7.02228
7902452	NM_174858 // AK5 // adenylate kinase 5 // 1p31 // 26289 /// NM_012093 // AK5 //	AK5	6.02409	6.09491	5.43755	6.23463	6.51371	6.37417
7976578	NM_152327 // AK7 // adenylate kinase 7 // 14q32.2 // 122481 /// ENST00000267584	AK7	5.19772	5.0928	5.19836	5.07334	5.0556	5.06447
8008664	NM_003488 // AKAP1 // A kinase (PRKA) anchor protein 1 // 17q21-q23 // 8165 ///	AKAP1	8.81856	8.80017	8.85367	8.4446	8.57005	8.50732
8013431	NM_007202 // AKAP10 // A kinase (PRKA) anchor protein 10 // 17p11.1 // 11216 ///	AKAP10	8.61691	8.66434	8.73645	8.13669	8.23667	8.18668
7968835	NM_016248 // AKAP11 // A kinase (PRKA) anchor protein 11 // 13q14.11 // 11215 //	AKAP11	7.82565	8.3311	8.53616	8.18921	8.21504	8.20212
8122807	NM_005100 // AKAP12 // A kinase (PRKA) anchor protein 12 // 6q24-q25 // 9590 ///	AKAP12	6.66206	6.08573	6.25827	5.85931	5.82897	5.84414
7985695	NM_006738 // AKAP13 // A kinase (PRKA) anchor protein 13 // 15q24-q25 // 11214 /	AKAP13	7.70504	7.51038	7.68409	8.2421	8.17665	8.20938
8169665	NM_178813 // AKAP14 // A kinase (PRKA) anchor protein 14 // Xq24 // 158798 /// N	AKAP14	4.55324	4.56179	4.41009	4.5529	4.44947	4.50118
7960427	NM_006422 // AKAP3 // A kinase (PRKA) anchor protein 3 // 12p13.3 // 10566 /// E	AKAP3	5.15149	5.06167	5.20951	5.16623	5.17734	5.17178
8172660	NM_003886 // AKAP4 // A kinase (PRKA) anchor protein 4 // Xp11.2 // 8852 /// NM_	AKAP4	4.76316	4.94707	4.87579	4.79735	4.72914	4.76324
7975066	NM_004857 // AKAP5 // A kinase (PRKA) anchor protein 5 // 14q21-q24 // 9495 ///	AKAP5	4.78649	5.49601	5.61049	4.9445	5.25539	5.09994
7973850	NM_004274 // AKAP6 // A kinase (PRKA) anchor protein 6 // 14q12 // 9472 /// ENST	AKAP6	6.24444	6.36213	6.11588	6.26221	6.25081	6.25651
8122045	NM_016377 // AKAP7 // A kinase (PRKA) anchor protein 7 // 6q23 // 9465 /// NM_13	AKAP7	5.12658	5.59591	5.64352	5.6582	5.64493	5.65156
8035007	NM_005858 // AKAP8 // A kinase (PRKA) anchor protein 8 // 19p13.1 // 10270 /// E	AKAP8	9.03866	8.85388	9.02945	8.66031	8.77445	8.71738
8035023	NM_014371 // AKAP8L // A kinase (PRKA) anchor protein 8-like // 19p13.12 // 2699	AKAP8L	9.47011	9.51614	9.67099	9.24911	9.34512	9.29711
8134122	NM_005751 // AKAP9 // A kinase (PRKA) anchor protein (yotiao) 9 // 7q21-q22 // 1	AKAP9	7.21734	7.54194	7.96156	7.69112	7.70984	7.70048
8128795	NM_001145128 // AKD1 // adenylate kinase domain containing 1 // 6q21 // 221264 /	AKD1	7.18094	6.99957	7.04988	7.37825	7.34042	7.35933
8128788	NM_001145128 // AKD1 // adenylate kinase domain containing 1 // 6q21 // 221264 /	AKD1	5.87222	5.50099	5.60786	5.81753	6.03689	5.92721
8128777	NM_001145128 // AKD1 // adenylate kinase domain containing 1 // 6q21 // 221264 /	AKD1	5.33393	4.92682	4.91056	5.05831	5.02115	5.03973
7900216	NM_024595 // AKIRIN1 // akirin 1 // 1p34.3 // 79647 /// NM_001136275 // AKIRIN1	AKIRIN1	9.23515	9.59063	9.51529	9.28868	9.3559	9.32229
8128034	NM_018064 // AKIRIN2 // akirin 2 // 6q15 // 55122 /// ENST00000257787 // AKIRIN2	AKIRIN2	9.30184	9.46906	9.35937	9.22007	9.20346	9.21176
8163569	NM_030767 // AKNA // AT-hook transcription factor // 9q32 // 80709 /// ENST00000	AKNA	5.89276	5.84019	5.8314	5.85658	6.15478	6.00568
7918235	NM_152763 // AKNAD1 // AKNA domain containing 1 // 1p13.3 // 254268 /// ENST0000	AKNAD1	5.17319	5.36677	4.98985	5.42384	5.34538	5.38461
7901110	NM_006066 // AKR1A1 // aldo-keto reductase family 1, member A1 (aldehyde reducta	AKR1A1	8.84827	9.63171	9.50142	9.20962	8.98746	9.09854
8143054	NM_001628 // AKR1B1 // aldo-keto reductase family 1, member B1 (aldose reductase	AKR1B1	10.6217	10.923	10.8019	11.0444	11.1992	11.1218
8136336	NM_020299 // AKR1B10 // aldo-keto reductase family 1, member B10 (aldose reducta	AKR1B10	4.83128	4.70039	4.6021	4.63574	4.40447	4.52011
7925918	NM_001353 // AKR1C1 // aldo-keto reductase family 1, member C1 (dihydrodiol dehy	AKR1C1	6.88377	6.11385	5.90432	6.33301	6.31944	6.32622
7931832	NM_001354 // AKR1C2 // aldo-keto reductase family 1, member C2 (dihydrodiol dehy	AKR1C2	5.04599	5.14819	5.16839	5.29388	5.18316	5.23852
7925929	NM_003739 // AKR1C3 // aldo-keto reductase family 1, member C3 (3-alpha hydroxys	AKR1C3	6.79698	6.31966	5.35786	6.91024	6.49782	6.70403
7925939	NM_001818 // AKR1C4 // aldo-keto reductase family 1, member C4 (chlordecone redu	AKR1C4	5.24538	5.11623	4.86359	5.27264	5.00029	5.13646
7931840	NR_027916 // AKR1CL1 // aldo-keto reductase family 1, member C-like 1 // 10p15.1	AKR1CL1	5.20856	5.22893	5.16261	5.34045	5.36024	5.35034
8136459	NM_005989 // AKR1D1 // aldo-keto reductase family 1, member D1 (delta 4-3-ketost	AKR1D1	4.71321	4.8411	4.56235	4.65477	4.63491	4.64484
7925904	NM_001040177 // AKR1E2 // aldo-keto reductase family 1, member E2 // 10p15.1 //	AKR1E2	6.34659	6.33528	6.38685	6.61287	6.65662	6.63475
7913156	NM_003689 // AKR7A2 // aldo-keto reductase family 7, member A2 (aflatoxin aldehy	AKR7A2	8.43284	8.45481	8.26318	8.50027	8.23112	8.3657
7904084	NR_002796 // AKR7A2P1 // aldo-keto reductase family 7, member A2 pseudogene 1 //	AKR7A2P1	5.83621	5.92823	5.69129	5.79093	5.87239	5.83166
7913146	NM_012067 // AKR7A3 // aldo-keto reductase family 7, member A3 (aflatoxin aldehy	AKR7A3	6.88489	6.94695	6.96687	7.06522	7.33423	7.19972
7913138	NM_201252 // AKR7L // aldo-keto reductase family 7-like // 1p36.13|1p35-p36.1 //	AKR7L	6.14854	5.96416	5.82076	6.02934	5.84882	5.93908
7981494	NM_001014432 // AKT1 // v-akt murine thymoma viral oncogene homolog 1 // 14q32.3	AKT1	10.0409	9.86817	9.64873	10.155	9.95056	10.0528
8038477	NM_032375 // AKT1S1 // AKT1 substrate 1 (proline-rich) // 19q13.33 // 84335 ///	AKT1S1	8.62681	8.3112	8.29711	8.44229	8.30234	8.37232
8036840	NM_001626 // AKT2 // v-akt murine thymoma viral oncogene homolog 2 // 19q13.1-q1	AKT2	10.104	9.48328	9.2974	9.95153	10.0257	9.98861
7925531	NM_181690 // AKT3 // v-akt murine thymoma viral oncogene homolog 3 (protein kina	AKT3	9.82491	9.4379	9.31318	9.34768	9.35376	9.35072
8001410	NM_001012398 // AKTIP // AKT interacting protein // 16q12.2 // 64400 /// NM_0224	AKTIP	7.77029	8.57361	8.54169	8.70516	8.68343	8.6943
8163509	NM_000031 // ALAD // aminolevulinate dehydratase // 9q33.1 // 210 /// ENST000004	ALAD	6.705	6.49856	6.09051	6.63824	6.38831	6.51328
8080184	NM_000688 // ALAS1 // aminolevulinate, delta-, synthase 1 // 3p21.1 // 211 /// N	ALAS1	9.52851	9.84936	9.84111	9.54828	9.53206	9.54017
8173135	NM_000032 // ALAS2 // aminolevulinate, delta-, synthase 2 // Xp11.21 // 212 ///	ALAS2	5.40463	5.19537	5.42375	5.16561	5.33844	5.25202
8095628	NM_000477 // ALB // albumin // 4q13.3 // 213 /// ENST00000295897 // ALB // album	ALB	5.31078	5.1758	5.19225	5.2114	5.27811	5.24475
8081431	NM_001627 // ALCAM // activated leukocyte cell adhesion molecule // 3q13.1 // 21	ALCAM	11.5705	11.3042	11.3986	11.0387	10.9216	10.9802
8030321	NM_153329 // ALDH16A1 // aldehyde dehydrogenase 16 family, member A1 // 19q13.33	ALDH16A1	6.78696	6.81219	6.81847	6.78969	6.46435	6.62702
7935230	NM_002860 // ALDH18A1 // aldehyde dehydrogenase 18 family, member A1 // 10q24.3	ALDH18A1	9.1925	9.18044	9.24398	9.25715	9.31255	9.28485
8161755	NM_000689 // ALDH1A1 // aldehyde dehydrogenase 1 family, member A1 // 9q21.13 //	ALDH1A1	4.58373	4.55281	4.48973	4.5836	4.6079	4.59575
7989199	NM_003888 // ALDH1A2 // aldehyde dehydrogenase 1 family, member A2 // 15q21.3 //	ALDH1A2	5.02518	5.13553	5.17474	5.06441	5.15902	5.11172
7986446	NM_000693 // ALDH1A3 // aldehyde dehydrogenase 1 family, member A3 // 15q26.3 //	ALDH1A3	6.84614	6.57265	6.19808	6.06543	6.07351	6.06947
8155327	NM_000692 // ALDH1B1 // aldehyde dehydrogenase 1 family, member B1 // 9p11.1 //	ALDH1B1	9.49211	9.60732	9.52604	9.14253	9.16615	9.15434
8090314	NM_012190 // ALDH1L1 // aldehyde dehydrogenase 1 family, member L1 // 3q21.3 //	ALDH1L1	5.47971	5.25007	5.36854	5.21472	5.22119	5.21795
7965979	NM_001034173 // ALDH1L2 // aldehyde dehydrogenase 1 family, member L2 // 12q23.3	ALDH1L2	5.0379	4.88036	4.91542	5.00133	4.77401	4.88767
7958784	NM_000690 // ALDH2 // aldehyde dehydrogenase 2 family (mitochondrial) // 12q24.2	ALDH2	9.75791	9.20966	8.90852	9.58025	9.26366	9.42196
8013384	NM_000691 // ALDH3A1 // aldehyde dehydrogenase 3 family, member A1 // 17p11.2 //	ALDH3A1	5.80389	5.59896	5.56	5.87725	5.84945	5.86335
8005638	NM_001031806 // ALDH3A2 // aldehyde dehydrogenase 3 family, member A2 // 17p11.2	ALDH3A2	7.99621	8.01749	7.90408	8.48605	8.32902	8.40753
7941961	NM_000694 // ALDH3B1 // aldehyde dehydrogenase 3 family, member B1 // 11q13 // 2	ALDH3B1	7.37335	7.76371	7.33774	7.86761	7.58482	7.72621
7949882	NM_000695 // ALDH3B2 // aldehyde dehydrogenase 3 family, member B2 // 11q13 // 2	ALDH3B2	5.03776	4.89951	4.99521	4.97649	4.94182	4.95915
7912975	NM_003748 // ALDH4A1 // aldehyde dehydrogenase 4 family, member A1 // 1p36 // 86	ALDH4A1	6.13804	6.20869	6.10521	6.29681	5.92092	6.10886
8117207	NM_170740 // ALDH5A1 // aldehyde dehydrogenase 5 family, member A1 // 6p22 // 79	ALDH5A1	6.35057	6.18159	6.18775	6.8044	6.87966	6.84203
7980098	NM_005589 // ALDH6A1 // aldehyde dehydrogenase 6 family, member A1 // 14q24.3 //	ALDH6A1	8.03823	8.07364	8.13325	8.6017	8.4777	8.5397
8113773	NM_001182 // ALDH7A1 // aldehyde dehydrogenase 7 family, member A1 // 5q31 // 50	ALDH7A1	9.45996	9.719	9.60697	9.7229	9.59317	9.65803
8129695	NM_022568 // ALDH8A1 // aldehyde dehydrogenase 8 family, member A1 // 6q23.2 //	ALDH8A1	5.26335	5.18556	5.01895	5.03778	5.31191	5.17484
7921970	NM_000696 // ALDH9A1 // aldehyde dehydrogenase 9 family, member A1 // 1q23.1 //	ALDH9A1	9.74147	9.83616	9.75393	9.10131	9.07726	9.08929
7906988	ENST00000354775 // ALDH9A1 // aldehyde dehydrogenase 9 family, member A1 // 1q23	ALDH9A1	4.73396	4.67411	4.60013	4.70363	4.73121	4.71742
7994737	NM_000034 // ALDOA // aldolase A, fructose-bisphosphate // 16p11.2 // 226 /// NM	ALDOA	9.31318	9.31734	9.13589	9.40361	9.30718	9.3554
7936923	M21191 // ALDOAP2 // aldolase A, fructose-bisphosphate pseudogene 2 // 10q26.13	ALDOAP2	6.57649	6.37266	6.40279	6.73274	6.68019	6.70646
8162884	NM_000035 // ALDOB // aldolase B, fructose-bisphosphate // 9q21.3-q22.2 // 229 /	ALDOB	4.98813	4.94771	4.88847	4.99532	4.90195	4.94864
8013660	NM_005165 // ALDOC // aldolase C, fructose-bisphosphate // 17cen-q12 // 230 ///	ALDOC	7.19944	6.49001	5.50178	7.48798	6.73948	7.11373
7993071	NM_019109 // ALG1 // asparagine-linked glycosylation 1, beta-1,4-mannosyltransfe	ALG1	8.27699	8.79064	8.68762	8.34245	8.38745	8.36495
7954777	NM_032834 // ALG10 // asparagine-linked glycosylation 10, alpha-1,2-glucosyltran	ALG10	7.55137	8.0922	8.02594	7.67909	7.98464	7.83187
7954789	NM_001013620 // ALG10B // asparagine-linked glycosylation 10, alpha-1,2-glucosyl	ALG10B	7.52054	8.30949	8.19775	7.84148	8.04321	7.94234
7969228	NM_001004127 // ALG11 // asparagine-linked glycosylation 11, alpha-1,2-mannosylt	ALG11	7.49909	8.20446	8.43881	7.92552	7.90858	7.91705
8076851	NM_024105 // ALG12 // asparagine-linked glycosylation 12, alpha-1,6-mannosyltran	ALG12	7.67005	7.5372	7.4213	7.70506	7.51504	7.61005
8169412	NM_018466 // ALG13 // asparagine-linked glycosylation 13 homolog (S. cerevisiae)	ALG13	9.15835	9.41221	9.11639	9.16347	9.10554	9.13451
8169419	NM_001099922 // ALG13 // asparagine-linked glycosylation 13 homolog (S. cerevisi	ALG13	6.93308	6.37012	6.62722	6.68194	6.9043	6.79312
7917896	NM_144988 // ALG14 // asparagine-linked glycosylation 14 homolog (S. cerevisiae)	ALG14	8.47293	8.12442	7.86422	8.58624	8.16267	8.37446
8090291	NM_001195223 // ALG1L // asparagine-linked glycosylation 1-like // 3q21.2 // 200	ALG1L	5.46566	5.77075	5.62976	5.50786	5.20194	5.3549
8162827	NR_024532 // ALG2 // asparagine-linked glycosylation 2, alpha-1,3-mannosyltransf	ALG2	8.7744	9.27208	9.14346	8.44462	8.4098	8.42721
8092457	NM_005787 // ALG3 // asparagine-linked glycosylation 3, alpha-1,3- mannosyltrans	ALG3	10.8659	10.911	10.8329	10.7135	10.8153	10.7644
7971027	NM_013338 // ALG5 // asparagine-linked glycosylation 5, dolichyl-phosphate beta-	ALG5	7.85906	8.12506	8.18123	7.57079	7.56934	7.57006
7901915	NM_013339 // ALG6 // asparagine-linked glycosylation 6, alpha-1,3-glucosyltransf	ALG6	7.93855	8.10034	8.18595	8.0385	7.9528	7.99565
7950654	NM_024079 // ALG8 // asparagine-linked glycosylation 8, alpha-1,3-glucosyltransf	ALG8	10.8615	10.8589	10.6429	10.8343	10.9346	10.8845
7951633	NM_024740 // ALG9 // asparagine-linked glycosylation 9, alpha-1,2-mannosyltransf	ALG9	10.1575	10.338	9.94143	10.4608	10.4041	10.4324
8051241	NM_004304 // ALK // anaplastic lymphoma receptor tyrosine kinase // 2p23 // 238	ALK	4.81218	4.93316	4.8667	4.93521	4.82595	4.88058
7980454	NM_006020 // ALKBH1 // alkB, alkylation repair homolog 1 (E. coli) // 14q24.3 //	ALKBH1	7.82829	8.30053	8.48181	8.26483	8.39131	8.32807
7966183	NM_001145374 // ALKBH2 // alkB, alkylation repair homolog 2 (E. coli) // 12q24.1	ALKBH2	7.75523	8.06087	8.16737	8.13331	7.90569	8.0195
7939477	NM_139178 // ALKBH3 // alkB, alkylation repair homolog 3 (E. coli) // 11p11.2 //	ALKBH3	8.89781	8.86058	8.80422	8.74709	8.60865	8.67787
8141757	NM_017621 // ALKBH4 // alkB, alkylation repair homolog 4 (E. coli) // 7q22.1 //	ALKBH4	5.70876	5.6254	5.57171	5.59807	5.6376	5.61783
8005399	NM_017758 // ALKBH5 // alkB, alkylation repair homolog 5 (E. coli) // 17p11.2|17	ALKBH5	9.05934	9.07101	9.2183	9.37535	9.15003	9.26269
8036242	NM_032878 // ALKBH6 // alkB, alkylation repair homolog 6 (E. coli) // 19q13.12 /	ALKBH6	7.75745	8.23866	8.02474	7.41328	7.24305	7.32817
8025035	NM_032306 // ALKBH7 // alkB, alkylation repair homolog 7 (E. coli) // 19p13.3 //	ALKBH7	6.45202	6.6747	6.34836	6.28223	6.16824	6.22523
7951467	NM_138775 // ALKBH8 // alkB, alkylation repair homolog 8 (E. coli) // 11q22.3 //	ALKBH8	7.03644	6.9722	7.20639	6.25036	6.62613	6.43825
8040053	NM_018436 // ALLC // allantoicase // 2q35 // 55821 /// ENST00000252505 // ALLC /	ALLC	4.5422	4.55471	4.47013	4.4688	4.46235	4.46557
8042737	NM_015120 // ALMS1 // Alstrom syndrome 1 // 2p13 // 7840 /// ENST00000264448 //	ALMS1	8.05375	8.38814	8.48668	7.92717	7.97286	7.95002
8042761	NR_003683 // ALMS1P // Alstrom syndrome 1 pseudogene // 2p13.1 // 200420	ALMS1P	5.16877	5.17271	5.16315	4.95497	5.12142	5.03819
8004221	NM_000697 // ALOX12 // arachidonate 12-lipoxygenase // 17p13.1 // 239 /// ENST00	ALOX12	4.77307	4.66181	4.62628	4.79944	4.73397	4.7667
8012309	NM_001139 // ALOX12B // arachidonate 12-lipoxygenase, 12R type // 17p13.1 // 242	ALOX12B	5.33542	5.4331	5.52978	5.52382	5.41211	5.46796
8004201	NR_002710 // ALOX12P2 // arachidonate 12-lipoxygenase pseudogene 2 // 17p13 // 2	ALOX12P2	4.78524	4.67921	4.80909	4.73627	4.77047	4.75337
8011680	NM_001140 // ALOX15 // arachidonate 15-lipoxygenase // 17p13.3 // 246 /// ENST00	ALOX15	5.64284	5.66988	5.5527	5.75131	5.51885	5.63508
8004784	NM_001141 // ALOX15B // arachidonate 15-lipoxygenase, type B // 17p13.1 // 247 /	ALOX15B	5.44997	5.53108	5.55331	5.57103	5.47278	5.52191
7927215	NM_000698 // ALOX5 // arachidonate 5-lipoxygenase // 10q11.2 // 240 /// ENST0000	ALOX5	6.58399	6.17034	5.7182	6.3582	6.16249	6.26035
7968344	NM_001629 // ALOX5AP // arachidonate 5-lipoxygenase-activating protein // 13q12	ALOX5AP	7.82142	5.46798	5.45236	6.3557	6.7586	6.55715
8012326	NM_001165960 // ALOXE3 // arachidonate lipoxygenase 3 // 17p13.1 // 59344 /// NM	ALOXE3	5.55571	5.09514	5.223	4.77699	4.98377	4.88038
8049137	NM_001631 // ALPI // alkaline phosphatase, intestinal // 2q37.1 // 248 /// ENST0	ALPI	5.76003	5.81593	6.128	5.75719	5.88813	5.82266
8096919	NM_025144 // ALPK1 // alpha-kinase 1 // 4q25 // 80216 /// NM_001102406 // ALPK1	ALPK1	5.49491	5.55811	5.56751	5.61678	5.57567	5.59623
8023528	NM_052947 // ALPK2 // alpha-kinase 2 // 18q21.31 // 115701 /// ENST00000361673 /	ALPK2	4.42222	4.45945	4.48504	4.58029	4.46142	4.52086
7985620	NM_020778 // ALPK3 // alpha-kinase 3 // 15q25.2 // 57538 /// ENST00000258888 //	ALPK3	4.97058	4.95237	4.99049	4.99509	4.92355	4.95932
7898693	NM_000478 // ALPL // alkaline phosphatase, liver/bone/kidney // 1p36.12 // 249 /	ALPL	5.04947	4.82473	4.96467	4.91532	4.83436	4.87484
8049123	NM_001632 // ALPP // alkaline phosphatase, placental // 2q37 // 250 /// ENST0000	ALPP	5.19222	6.23604	6.679	5.16422	5.30884	5.23653
8049128	NM_031313 // ALPPL2 // alkaline phosphatase, placental-like 2 // 2q37 // 251 ///	ALPPL2	5.87374	6.56622	6.8495	5.73778	5.88494	5.81136
8058295	NM_020919 // ALS2 // amyotrophic lateral sclerosis 2 (juvenile) // 2q33.1 // 576	ALS2	6.2326	6.75046	7.12774	6.64795	6.92625	6.7871
8086627	NR_033815 // ALS2CL // ALS2 C-terminal like // 3p21.31 // 259173 /// NM_147129 /	ALS2CL	6.89489	6.46685	6.72944	5.96022	6.24456	6.10239
8058238	NM_001168221 // ALS2CR11 // amyotrophic lateral sclerosis 2 (juvenile) chromosom	ALS2CR11	6.44621	6.40283	6.29466	6.66315	6.54467	6.60391
8058203	NM_139163 // ALS2CR12 // amyotrophic lateral sclerosis 2 (juvenile) chromosome r	ALS2CR12	5.01498	4.81681	4.87456	5.04154	4.95423	4.99789
8058258	NM_152388 // ALS2CR4 // amyotrophic lateral sclerosis 2 (juvenile) chromosome re	ALS2CR4	7.1632	7.34018	6.8834	8.0012	7.74375	7.87248
8047577	NM_024744 // ALS2CR8 // amyotrophic lateral sclerosis 2 (juvenile) chromosome re	ALS2CR8	5.91807	5.78608	5.72529	6.46583	6.11953	6.29268
7957452	NM_006982 // ALX1 // ALX homeobox 1 // 12q21.31 // 8092 /// ENST00000316824 // A	ALX1	4.87237	4.9264	4.99084	4.93426	4.8599	4.89708
7918416	NM_006492 // ALX3 // ALX homeobox 3 // 1p13.3 // 257 /// ENST00000369792 // ALX3	ALX3	6.13819	6.05704	5.97931	6.02854	5.97679	6.00267
7947563	NM_021926 // ALX4 // ALX homeobox 4 // 11p11.2 // 60529 /// ENST00000329255 // A	ALX4	5.90912	6.0191	6.05831	5.91782	5.92229	5.92005
8014230	NM_152462 // AMAC1 // acyl-malonyl condensing enzyme 1 // 17q12 // 146861 /// EN	AMAC1	4.8578	4.95214	4.93983	4.61406	4.93114	4.7726
8020162	NM_054028 // AMAC1L2 // acyl-malonyl condensing enzyme 1-like 2 // 8p23.1 // 836	AMAC1L2	6.05491	5.92933	6.14326	6.08573	5.86121	5.97347
8144600	NM_054028 // AMAC1L2 // acyl-malonyl condensing enzyme 1-like 2 // 8p23.1 // 836	AMAC1L2	5.3655	5.65811	5.65934	5.41975	5.54796	5.48386
8004428	NM_001102614 // AMAC1L3 // acyl-malonyl condensing enzyme 1-like 3 // 17p13.1 //	AMAC1L3	5.74986	5.61359	5.78473	5.80526	5.67768	5.74147
8111430	NM_014324 // AMACR // alpha-methylacyl-CoA racemase // 5p13 // 23600 /// NM_0011	AMACR	7.5557	7.93604	7.69225	7.54749	7.58241	7.56495
8095519	NM_016519 // AMBN // ameloblastin (enamel matrix protein) // 4q21 // 258 /// ENS	AMBN	4.50125	4.39327	4.39938	4.33844	4.34214	4.34029
8163535	NM_001633 // AMBP // alpha-1-microglobulin/bikunin precursor // 9q32-q33 // 259	AMBP	5.22124	5.17617	5.22151	5.3127	5.12435	5.21852
7947652	NM_017749 // AMBRA1 // autophagy/beclin-1 regulator 1 // 11p11.2 // 55626 /// EN	AMBRA1	7.50483	7.24484	7.21017	7.44014	7.48996	7.46505
8121489	NM_001634 // AMD1 // adenosylmethionine decarboxylase 1 // 6q21 // 262 /// NM_00	AMD1	9.45803	9.95246	10.057	9.54534	9.64838	9.59686
7957654	NM_152435 // AMDHD1 // amidohydrolase domain containing 1 // 12q23.1 // 144193 /	AMDHD1	5.92476	6.23016	5.95073	6.04947	6.02842	6.03895
7992656	NM_015944 // AMDHD2 // amidohydrolase domain containing 2 // 16p13.3 // 51005 //	AMDHD2	5.73635	6.10278	5.98555	5.94638	5.88484	5.91561
8166006	NM_182680 // AMELX // amelogenin, X-linked // Xp22.31-p22.1 // 265 /// NM_001142	AMELX	4.79233	4.86149	4.74307	4.89718	4.82714	4.86216
8177061	NM_001143 // AMELY // amelogenin, Y-linked // Yp11.2 // 266 /// ENST00000215479	AMELY	5.32176	5.21956	5.25573	5.09677	5.28982	5.19329
8001477	NM_001144 // AMFR // autocrine motility factor receptor // 16q21 // 267 /// ENST	AMFR	9.13756	9.01785	8.83082	9.77918	9.75383	9.76651
8024429	NM_000479 // AMH // anti-Mullerian hormone // 19p13.3 // 268 /// ENST00000221496	AMH	6.2901	6.30579	6.44899	6.32705	6.37986	6.35346
7955797	NM_020547 // AMHR2 // anti-Mullerian hormone receptor, type II // 12q13 // 269 /	AMHR2	5.02469	5.23349	5.2006	5.20189	5.22334	5.21261
7952022	NM_001098526 // AMICA1 // adhesion molecule, interacts with CXADR antigen 1 // 1	AMICA1	4.8081	4.77406	4.78879	4.91759	4.69944	4.80851
7918359	NM_020703 // AMIGO1 // adhesion molecule with Ig-like domain 1 // 1p13.3 // 5746	AMIGO1	7.11892	7.03253	6.90863	6.99988	6.94051	6.9702
7962579	NM_001143668 // AMIGO2 // adhesion molecule with Ig-like domain 2 // 12q13.11 //	AMIGO2	8.87145	8.10777	7.86304	8.10849	7.97142	8.03995
8087453	NM_198722 // AMIGO3 // adhesion molecule with Ig-like domain 3 // 3p21 // 386724	AMIGO3	6.49039	6.62767	6.72238	6.56335	6.61743	6.59039
8174496	NM_015365 // AMMECR1 // Alport syndrome, mental retardation, midface hypoplasia	AMMECR1	8.01776	8.14362	8.42113	7.10595	7.26787	7.18691
8055096	NM_031445 // AMMECR1L // AMME chromosomal region gene 1-like // 2q21 // 83607 //	AMMECR1L	7.6579	7.60372	7.7826	7.73475	7.94236	7.83855
7977033	NM_030943 // AMN // amnionless homolog (mouse) // 14q32.3 // 81693 /// ENST00000	AMN	6.20477	6.0838	5.98179	5.99383	6.1417	6.06776
7962185	NM_001113402 // AMN1 // antagonist of mitotic exit network 1 homolog (S. cerevis	AMN1	6.90229	6.40045	6.13821	6.90776	6.53916	6.72346
8174576	NM_133265 // AMOT // angiomotin // Xq23 // 154796 /// NM_001113490 // AMOT // an	AMOT	5.34856	5.2392	5.07764	5.24469	5.17732	5.21101
7943263	NM_130847 // AMOTL1 // angiomotin like 1 // 11q14.3 // 154810 /// ENST0000043306	AMOTL1	7.48407	7.47564	7.77457	7.88735	8.10759	7.99747
8090852	NM_016201 // AMOTL2 // angiomotin like 2 // 3q21-q22 // 51421 /// ENST0000024988	AMOTL2	7.50042	7.13813	7.11625	6.86754	7.00746	6.9375
7918794	NM_000036 // AMPD1 // adenosine monophosphate deaminase 1 // 1p13 // 270 /// NM_	AMPD1	4.5924	4.42668	4.46459	4.61903	4.49092	4.55498
7903719	NM_004037 // AMPD2 // adenosine monophosphate deaminase 2 // 1p13.3 // 271 /// N	AMPD2	7.21268	7.78533	7.61473	7.44428	7.55178	7.49803
7938396	NM_000480 // AMPD3 // adenosine monophosphate deaminase 3 // 11p15 // 272 /// NM	AMPD3	8.8649	7.58795	7.39153	7.95907	8.08012	8.0196
8139131	NM_001635 // AMPH // amphiphysin // 7p14-p13 // 273 /// NM_139316 // AMPH // amp	AMPH	5.43088	6.22757	6.08548	5.76266	5.99154	5.8771
8087419	NM_000481 // AMT // aminomethyltransferase // 3p21.2-p21.1 // 275 /// NR_028435	AMT	5.39209	5.11852	5.36881	5.39369	5.44244	5.41807
8095508	NM_212557 // AMTN // amelotin // 4q13.3 // 401138 /// ENST00000339336 // AMTN //	AMTN	5.36028	5.1363	4.89417	5.15574	5.10014	5.12794
7903425	NM_004038 // AMY1A // amylase, alpha 1A (salivary) // 1p21 // 276 /// NM_0010082	AMY1A	5.42351	5.21981	5.16233	5.4629	5.33119	5.39705
7903440	NM_004038 // AMY1A // amylase, alpha 1A (salivary) // 1p21 // 276 /// NM_0010082	AMY1A	5.42351	5.21981	5.16233	5.4629	5.33119	5.39705
7918134	NM_004038 // AMY1A // amylase, alpha 1A (salivary) // 1p21 // 276 /// NM_0010082	AMY1A	5.42351	5.21981	5.16233	5.4629	5.33119	5.39705
7903414	NM_000699 // AMY2A // amylase, alpha 2A (pancreatic) // 1p21 // 279 /// NM_00403	AMY2A	5.32152	4.96577	4.93319	5.31937	5.1257	5.22254
7903407	NM_020978 // AMY2B // amylase, alpha 2B (pancreatic) // 1p21 // 280 /// NM_01761	AMY2B	6.01116	5.96056	6.01664	6.38901	6.30072	6.34487
8131195	NM_133463 // AMZ1 // archaelysin family metallopeptidase 1 // 7p22.3 // 155185 /	AMZ1	5.94191	5.80844	5.74085	5.73835	5.64843	5.69339
8009432	NM_016627 // AMZ2 // archaelysin family metallopeptidase 2 // 17q24.2 // 51321 /	AMZ2	10.3878	10.4377	10.3121	10.1644	9.95964	10.062
8017704	NR_026903 // AMZ2P1 // archaelysin family metallopeptidase 2 pseudogene 1 // 17q	AMZ2P1	8.50233	8.43968	8.16305	8.17093	8.35642	8.26367
8053610	NM_022662 // ANAPC1 // anaphase promoting complex subunit 1 // 2q12.1 // 64682 /	ANAPC1	9.4182	9.90975	10.0607	9.44008	9.78038	9.61023
8054614	NM_022662 // ANAPC1 // anaphase promoting complex subunit 1 // 2q12.1 // 64682 /	ANAPC1	9.30158	9.36329	9.51988	9.31275	9.65479	9.48377
8054437	NM_022662 // ANAPC1 // anaphase promoting complex subunit 1 // 2q12.1 // 64682 /	ANAPC1	8.47494	8.33887	8.62221	8.35464	8.79211	8.57337
8043322	NM_022662 // ANAPC1 // anaphase promoting complex subunit 1 // 2q12.1 // 64682 /	ANAPC1	8.36665	8.38342	8.5277	8.34375	8.73952	8.54163
8043349	NM_022662 // ANAPC1 // anaphase promoting complex subunit 1 // 2q12.1 // 64682 /	ANAPC1	7.34618	7.63482	7.66302	7.639	7.82741	7.7332
8103005	NM_014885 // ANAPC10 // anaphase promoting complex subunit 10 // 4q31 // 10393 /	ANAPC10	7.91016	8.27493	7.90426	7.50137	7.47821	7.48979
8010686	NM_001002244 // ANAPC11 // anaphase promoting complex subunit 11 // 17q25.3 // 5	ANAPC11	7.7502	7.94241	7.69783	8.0465	7.72152	7.88401
8019687	NM_001002244 // ANAPC11 // anaphase promoting complex subunit 11 // 17q25.3 // 5	ANAPC11	7.60773	7.80656	7.4745	7.88893	7.52667	7.7078
8090866	NR_024400 // ANAPC13 // anaphase promoting complex subunit 13 // 3q22.2 // 25847	ANAPC13	8.23071	7.61335	7.21759	8.39741	8.17432	8.28587
7928300	NM_173473 // ANAPC16 // anaphase promoting complex subunit 16 // 10q22.1 // 1195	ANAPC16	9.70862	9.57514	9.24943	9.12656	8.79766	8.96211
8165462	NM_013366 // ANAPC2 // anaphase promoting complex subunit 2 // 9q34.3 // 29882 /	ANAPC2	6.40669	6.36544	6.24854	6.40591	6.57549	6.4907
8094408	NM_013367 // ANAPC4 // anaphase promoting complex subunit 4 // 4p15.2 // 29945 /	ANAPC4	9.00908	9.3368	9.42041	9.17419	9.38921	9.2817
7967149	NM_016237 // ANAPC5 // anaphase promoting complex subunit 5 // 12q24.31 // 51433	ANAPC5	10.5398	10.7248	10.6428	10.6912	10.5908	10.641
7966301	NM_016238 // ANAPC7 // anaphase promoting complex subunit 7 // 12q24.11 // 51434	ANAPC7	9.62706	9.92736	9.9093	9.75533	9.83054	9.79293
7973084	NM_001145 // ANG // angiogenin, ribonuclease, RNase A family, 5 // 14q11.1-q11.2	ANG	7.21487	6.83739	5.85489	7.00589	6.48952	6.7477
7980327	NM_015305 // ANGEL1 // angel homolog 1 (Drosophila) // 14q24.3 // 23357 /// ENST	ANGEL1	7.07753	7.42197	7.50548	6.88102	7.17927	7.03015
7924190	NM_144567 // ANGEL2 // angel homolog 2 (Drosophila) // 1q32.3 // 90806 /// ENST0	ANGEL2	8.23418	8.20175	8.24859	8.83562	8.84522	8.84042
8152297	NM_001146 // ANGPT1 // angiopoietin 1 // 8q23.1 // 284 /// BC152411 // ANGPT1 //	ANGPT1	5.0463	4.9998	4.93822	5.59073	5.18244	5.38659
8149071	NM_001147 // ANGPT2 // angiopoietin 2 // 8p23.1 // 285 /// NM_001118887 // ANGPT	ANGPT2	4.59968	4.78295	4.71989	4.60927	4.53056	4.56991
8064396	NM_015985 // ANGPT4 // angiopoietin 4 // 20p13 // 51378 /// ENST00000381922 // A	ANGPT4	4.99717	4.71814	4.8416	4.84525	4.8049	4.82508
7922598	NM_004673 // ANGPTL1 // angiopoietin-like 1 // 1q25.2 // 9068 /// ENST0000023481	ANGPTL1	4.83169	4.63673	4.77977	4.80598	4.61804	4.71201
8164200	NM_012098 // ANGPTL2 // angiopoietin-like 2 // 9q34 // 23452 /// ENST00000373425	ANGPTL2	8.96652	8.05394	6.90643	8.50785	7.88027	8.19406
7901883	NM_014495 // ANGPTL3 // angiopoietin-like 3 // 1p31.1-p22.3 // 27329 /// ENST000	ANGPTL3	5.16769	5.1614	5.12013	5.1241	5.11053	5.11731
8025402	NM_139314 // ANGPTL4 // angiopoietin-like 4 // 19p13.3 // 51129 /// NM_001039667	ANGPTL4	7.40055	6.23028	5.94571	7.42122	6.51785	6.96954
7951195	NM_178127 // ANGPTL5 // angiopoietin-like 5 // 11q22.1 // 253935 /// ENST0000033	ANGPTL5	4.64883	4.51178	4.75807	4.67727	4.57962	4.62845
8033892	NM_031917 // ANGPTL6 // angiopoietin-like 6 // 19p13.2 // 83854 /// NM_018381 //	ANGPTL6	6.23696	6.26046	6.09024	6.13789	5.96658	6.05223
7897675	NM_021146 // ANGPTL7 // angiopoietin-like 7 // 1p36 // 10218 /// ENST00000376819	ANGPTL7	4.90307	4.78955	4.7989	4.81879	4.8616	4.84019
8150439	NM_020476 // ANK1 // ankyrin 1, erythrocytic // 8p11.1 // 286 /// NM_000037 // A	ANK1	6.38312	6.47441	6.47879	6.70128	6.64831	6.67479
8096959	NM_001148 // ANK2 // ankyrin 2, neuronal // 4q25-q27 // 287 /// NM_001127493 //	ANK2	6.37603	5.92237	5.78353	6.78807	6.81059	6.79933
7933772	NM_020987 // ANK3 // ankyrin 3, node of Ranvier (ankyrin G) // 10q21 // 288 ///	ANK3	5.41544	5.52884	5.38606	5.50474	5.40531	5.45503
8047006	NM_144708 // ANKAR // ankyrin and armadillo repeat containing // 2q32.2 // 15070	ANKAR	5.39318	5.50674	5.7522	5.66035	5.81814	5.73925
7984227	NM_182703 // ANKDD1A // ankyrin repeat and death domain containing 1A // 15q22.3	ANKDD1A	5.60919	5.40021	5.54449	5.42372	5.55723	5.49047
8008609	NM_153228 // ANKFN1 // ankyrin-repeat and fibronectin type III domain containing	ANKFN1	4.93782	5.01028	4.97801	5.15745	5.37424	5.26585
8011599	NM_016376 // ANKFY1 // ankyrin repeat and FYVE domain containing 1 // 17p13.3 //	ANKFY1	7.48512	7.74068	7.81894	7.93275	7.98948	7.96112
8111101	NM_054027 // ANKH // ankylosis, progressive homolog (mouse) // 5p15.1 // 56172 /	ANKH	8.17691	7.51	7.27706	7.48827	7.40141	7.44484
8104590	NM_054027 // ANKH // ankylosis, progressive homolog (mouse) // 5p15.1 // 56172 /	ANKH	6.13847	6.28593	6.69235	6.50405	6.44716	6.4756
8108510	NM_020690 // ANKHD1-EIF4EBP3 // ANKHD1-EIF4EBP3 readthrough // 5q31.3 // 404734	ANKHD1-EIF4EBP3	8.45374	8.58347	8.797	8.641	8.70024	8.67062
8134180	NM_019004 // ANKIB1 // ankyrin repeat and IBR domain containing 1 // 7q21.2 // 5	ANKIB1	10.3575	10.3195	10.2513	10.0879	10.0454	10.0666
7943943	NM_178510 // ANKK1 // ankyrin repeat and kinase domain containing 1 // 11q23.2 /	ANKK1	5.99916	5.73081	5.90588	5.87967	5.80073	5.8402
8026712	NM_152363 // ANKLE1 // ankyrin repeat and LEM domain containing 1 // 19p13.11 //	ANKLE1	5.57497	5.56591	5.63434	5.45599	5.67947	5.56773
7967794	NM_015114 // ANKLE2 // ankyrin repeat and LEM domain containing 2 // 12q24.33 //	ANKLE2	9.47429	9.27474	9.47644	9.50695	9.63104	9.569
8060103	NM_016552 // ANKMY1 // ankyrin repeat and MYND domain containing 1 // 2q37.3 //	ANKMY1	5.84663	5.82915	5.95998	5.83822	5.83538	5.8368
8138370	NM_020319 // ANKMY2 // ankyrin repeat and MYND domain containing 2 // 7p21 // 57	ANKMY2	8.07706	8.04715	7.81313	8.51765	8.4563	8.48698
8112596	NM_023039 // ANKRA2 // ankyrin repeat, family A (RFXANK-like), 2 // 5q12-q13 //	ANKRA2	6.76119	7.07758	6.89948	6.96421	6.62167	6.79294
7934979	NM_014391 // ANKRD1 // ankyrin repeat domain 1 (cardiac muscle) // 10q23.31 // 2	ANKRD1	11.6601	12.5368	12.4981	11.0136	11.1585	11.0861
7972828	NM_017664 // ANKRD10 // ankyrin repeat domain 10 // 13q34 // 55608 /// ENST00000	ANKRD10	7.47105	8.04608	8.34973	7.55203	7.95898	7.75551
8003448	NM_013275 // ANKRD11 // ankyrin repeat domain 11 // 16q24.3 // 29123 /// ENST000	ANKRD11	8.06281	8.06011	8.19619	8.1237	8.27274	8.19822
8175585	NM_013275 // ANKRD11 // ankyrin repeat domain 11 // 16q24.3 // 29123 /// ENST000	ANKRD11	6.26833	6.16421	5.84215	5.94101	6.17758	6.0593
8020068	NM_015208 // ANKRD12 // ankyrin repeat domain 12 // 18p11.22 // 23253 /// NM_001	ANKRD12	9.17878	9.05751	8.93245	9.40067	9.36703	9.38385
7958600	NM_033121 // ANKRD13A // ankyrin repeat domain 13A // 12q24.11 // 88455 /// ENST	ANKRD13A	9.49732	10.1623	10.2655	8.46503	8.47238	8.4687
8006063	NM_152345 // ANKRD13B // ankyrin repeat domain 13B // 17q11.2 // 124930 /// ENST	ANKRD13B	7.59759	7.00895	7.21693	7.15501	7.5672	7.36111
7916928	NM_030816 // ANKRD13C // ankyrin repeat domain 13C // 1p32.3-p31.3 // 81573 ///	ANKRD13C	9.62803	9.54507	9.69032	8.99573	8.93775	8.96674
7941822	NR_030767 // ANKRD13D // ankyrin repeat domain 13 family, member D // 11q13.2 //	ANKRD13D	6.76416	6.95694	6.52469	6.94974	6.77795	6.86384
7931888	NM_019046 // ANKRD16 // ankyrin repeat domain 16 // 10p15.1 // 54522 /// NM_0010	ANKRD16	6.40112	6.39905	6.39454	6.59579	6.44647	6.52113
8100902	NM_032217 // ANKRD17 // ankyrin repeat domain 17 // 4q13.3 // 26057 /// NM_19888	ANKRD17	9.76993	10.0386	10.2731	10.1973	10.3262	10.2617
8161270	NM_147195 // ANKRD18A // ankyrin repeat domain 18A // 9p13.1 // 253650 /// ENST0	ANKRD18A	6.64826	6.64293	7.85317	6.71734	7.62563	7.17149
8154823	ENST00000290943 // ANKRD18B // ankyrin repeat domain 18B // 9p13.3 // 441459 ///	ANKRD18B	5.80611	6.01232	6.66759	5.6549	5.9666	5.81075
8156360	NR_026868 // ANKRD19 // ankyrin repeat domain 19 pseudogene // 9q22.31 // 138649	ANKRD19	5.34749	5.26766	5.20735	5.18598	5.22549	5.20573
7929653	NM_020349 // ANKRD2 // ankyrin repeat domain 2 (stretch responsive muscle) // 10	ANKRD2	5.23759	5.45998	5.24268	5.43269	5.13911	5.2859
8155574	NM_032250 // ANKRD20A1 // ankyrin repeat domain 20 family, member A1 // 9q13 //	ANKRD20A1	5.79408	5.86341	6.11023	5.98971	6.19083	6.09027
8155602	NM_001012421 // ANKRD20A2 // ankyrin repeat domain 20 family, member A2 // 9p12	ANKRD20A2	6.07064	6.12049	6.47697	6.26765	6.52649	6.39707
8155397	NM_001012419 // ANKRD20A3 // ankyrin repeat domain 20 family, member A3 // 9p12	ANKRD20A3	5.80492	5.85801	6.09731	5.99075	6.19852	6.09464
8161388	NM_001012419 // ANKRD20A3 // ankyrin repeat domain 20 family, member A3 // 9p12	ANKRD20A3	5.80492	5.85801	6.09731	5.99075	6.19852	6.09464
8020343	BC127726 // ANKRD20A5 // ankyrin repeat domain 20 family, member A5 // 18p11.21	ANKRD20A5	6.31246	6.21783	6.35419	6.81833	6.37662	6.59747
8155591	NR_003366 // ANKRD20B // ankyrin repeat domain 20B // 2q11.1 // 729171 /// ENST0	ANKRD20B	6.82241	6.61342	7.28273	7.01178	7.35398	7.18288
7970381	NR_003366 // ANKRD20B // ankyrin repeat domain 20B // 2q11.1 // 729171 /// ENST0	ANKRD20B	6.67402	6.64941	7.24742	7.00552	7.25478	7.13015
8155414	NR_003366 // ANKRD20B // ankyrin repeat domain 20B // 2q11.1 // 729171 /// ENST0	ANKRD20B	6.48228	6.49099	6.94723	6.65452	7.04257	6.84854
7919146	NR_003366 // ANKRD20B // ankyrin repeat domain 20B // 2q11.1 // 729171 /// AK090	ANKRD20B	6.40195	6.27251	6.44376	6.71128	6.96918	6.84023
8053737	NR_003366 // ANKRD20B // ankyrin repeat domain 20B // 2q11.1 // 729171 /// ENST0	ANKRD20B	6.24184	6.37758	6.67239	6.44858	6.75304	6.60081
8067864	NR_003366 // ANKRD20B // ankyrin repeat domain 20B // 2q11.1 // 729171 /// NM_03	ANKRD20B	5.63856	6.26423	7.12089	6.1358	6.52735	6.33157
8053744	NR_003366 // ANKRD20B // ankyrin repeat domain 20B // 2q11.1 // 729171 /// NM_00	ANKRD20B	5.52164	5.62311	5.93171	5.6712	5.86569	5.76844
8053741	NR_003366 // ANKRD20B // ankyrin repeat domain 20B // 2q11.1 // 729171 /// NM_00	ANKRD20B	5.47809	5.2523	5.41831	5.57269	5.77422	5.67345
7934898	NM_144590 // ANKRD22 // ankyrin repeat domain 22 // 10q23.31 // 118932 /// ENST0	ANKRD22	6.9816	7.26494	6.79228	5.75856	5.22498	5.49177
8053984	NM_144994 // ANKRD23 // ankyrin repeat domain 23 // 2q11.2 // 200539 /// ENST000	ANKRD23	5.49411	5.38572	5.7305	5.53467	5.75132	5.64299
8024768	NM_133475 // ANKRD24 // ankyrin repeat domain 24 // 19p13.3 // 170961 /// ENST00	ANKRD24	5.34493	5.19339	5.16779	5.14103	5.18785	5.16444
7932637	NM_014915 // ANKRD26 // ankyrin repeat domain 26 // 10pter-q22.1 // 22852 /// EN	ANKRD26	7.40302	7.99626	8.28036	7.86496	7.99503	7.92999
8001113	NR_026556 // ANKRD26P1 // ankyrin repeat domain 26 pseudogene 1 // 16q11.2 // 12	ANKRD26P1	5.19283	5.11404	5.23337	5.26091	5.19846	5.22968
8035905	NM_032139 // ANKRD27 // ankyrin repeat domain 27 (VPS9 domain) // 19q13.11 // 84	ANKRD27	9.0222	8.63079	8.63694	8.63691	8.72844	8.68267
8085628	NM_015199 // ANKRD28 // ankyrin repeat domain 28 // 3p25.1 // 23243 /// NM_00119	ANKRD28	10.1422	9.84683	9.6986	10.1039	10.1916	10.1477
8022559	NM_173505 // ANKRD29 // ankyrin repeat domain 29 // 18q11.2 // 147463 /// ENST00	ANKRD29	7.90522	6.89094	6.52894	7.65549	7.16861	7.41205
7927033	NM_052997 // ANKRD30A // ankyrin repeat domain 30A // 10p11.21 // 91074 /// ENST	ANKRD30A	4.8394	4.58059	4.73264	4.79255	4.69519	4.74387
8069499	NM_001145029 // ANKRD30B // ankyrin repeat domain 30B // 18p11.21 // 374860 ///	ANKRD30B	5.47443	5.63304	5.66773	5.37051	5.40336	5.38694
8020357	NM_001145029 // ANKRD30B // ankyrin repeat domain 30B // 18p11.21 // 374860 ///	ANKRD30B	4.60779	4.57073	4.75834	4.51391	4.61345	4.56368
8055297	NR_027020 // ANKRD30BL // ankyrin repeat domain 30B-like // 2q21.2 // 554226 ///	ANKRD30BL	6.19383	6.29951	6.19767	6.33276	5.99154	6.16215
8067825	NR_026916 // ANKRD30BP2 // ankyrin repeat domain 30B pseudogene 2 // 21q11.2 //	ANKRD30BP2	5.28817	5.31645	5.38031	5.40028	5.2442	5.32224
8112672	NM_001164443 // ANKRD31 // ankyrin repeat domain 31 // 5q13.3 // 256006 /// ENST	ANKRD31	5.41307	5.35113	5.3673	5.25724	5.30056	5.2789
8106931	NM_032290 // ANKRD32 // ankyrin repeat domain 32 // 5q15 // 84250 /// ENST000002	ANKRD32	6.84451	7.72328	7.94723	6.83394	7.48904	7.16149
8113124	NM_032290 // ANKRD32 // ankyrin repeat domain 32 // 5q15 // 84250 /// ENST000002	ANKRD32	6.22186	6.83503	6.4604	6.37894	6.34619	6.36257
7955551	NM_001130015 // ANKRD33 // ankyrin repeat domain 33 // 12q13.13 // 341405 /// NM	ANKRD33	4.8467	4.90695	4.83889	4.82669	4.86637	4.84653
8104499	NM_001164440 // ANKRD33B // ankyrin repeat domain 33B // 5p15.2 // 651746 /// EN	ANKRD33B	6.105	5.92528	6.09129	5.97911	6.13943	6.05927
7904737	NM_001039888 // ANKRD34A // ankyrin repeat domain 34A // 1q21.1 // 284615 /// EN	ANKRD34A	5.70572	5.68428	5.93325	5.50786	5.47156	5.48971
8112896	NM_001004441 // ANKRD34B // ankyrin repeat domain 34B // 5q14.1 // 340120 /// EN	ANKRD34B	4.98572	4.73758	4.83229	4.76909	4.63948	4.70429
7985238	NM_001146341 // ANKRD34C // ankyrin repeat domain 34C // 15q25.1 // 390616 /// E	ANKRD34C	5.10668	4.87135	5.02231	4.98928	5.06665	5.02797
7904796	NM_144698 // ANKRD35 // ankyrin repeat domain 35 // 1q21.1 // 148741 /// ENST000	ANKRD35	4.93137	4.83222	4.98386	4.89925	4.88403	4.89164
8043687	NM_001164315 // ANKRD36 // ankyrin repeat domain 36 // 2q11.2 // 375248 /// AK30	ANKRD36	7.66453	7.77862	8.0027	7.95264	8.13223	8.04243
8053801	NM_025190 // ANKRD36B // ankyrin repeat domain 36B // 2q11.2 // 57730 /// ENST00	ANKRD36B	9.84381	10.8393	11.3463	10.1928	10.7491	10.471
8043697	NM_025190 // ANKRD36B // ankyrin repeat domain 36B // 2q11.2 // 57730 /// NM_001	ANKRD36B	9.2791	10.1877	10.7475	9.90311	10.5185	10.2108
8053834	NM_025190 // ANKRD36B // ankyrin repeat domain 36B // 2q11.2 // 57730 /// NM_001	ANKRD36B	9.22356	10.0707	10.4167	9.8802	10.009	9.9446
8054054	NM_025190 // ANKRD36B // ankyrin repeat domain 36B // 2q11.2 // 57730 /// NM_001	ANKRD36B	8.87427	9.48502	10.2473	9.64621	10.2279	9.93706
8054064	NM_025190 // ANKRD36B // ankyrin repeat domain 36B // 2q11.2 // 57730 /// ENST00	ANKRD36B	7.96273	8.20861	8.84741	8.17648	8.57754	8.37701
7922121	NR_026844 // ANKRD36BP1 // ankyrin repeat domain 36B pseudogene 1 // 1q24.2 // 8	ANKRD36BP1	6.5718	7.09379	6.36356	7.09849	6.70477	6.90163
8098604	NM_181726 // ANKRD37 // ankyrin repeat domain 37 // 4q35.1 // 353322 /// NM_0183	ANKRD37	7.36438	6.95985	6.67683	7.62941	7.4735	7.55145
8053998	NM_016466 // ANKRD39 // ankyrin repeat domain 39 // 2q11.2 // 51239 /// ENST0000	ANKRD39	8.52806	8.98972	8.7431	8.78967	8.85838	8.82402
8016725	NM_052855 // ANKRD40 // ankyrin repeat domain 40 // 17q21.33 // 91369 /// ENST00	ANKRD40	9.53181	9.30796	9.39105	9.25052	9.41077	9.33065
7942858	NM_182603 // ANKRD42 // ankyrin repeat domain 42 // 11q14.1 // 338699 /// ENST00	ANKRD42	7.35379	7.07161	7.21663	7.00673	7.29875	7.15274
7942875	ENST00000393389 // ANKRD42 // ankyrin repeat domain 42 // 11q14.1 // 338699	ANKRD42	6.98205	6.98361	7.14005	6.89713	6.61286	6.755
8107992	NM_175873 // ANKRD43 // ankyrin repeat domain 43 // 5q31.1 // 134548 /// ENST000	ANKRD43	6.36919	6.63634	6.62128	6.61172	6.40426	6.50799
8057990	NM_001195144 // ANKRD44 // ankyrin repeat domain 44 // 2q33.1 // 91526 /// NM_15	ANKRD44	6.23616	5.89207	6.21374	5.45303	5.8065	5.62976
7922382	NM_198493 // ANKRD45 // ankyrin repeat domain 45 // 1q25.1 // 339416 /// ENST000	ANKRD45	4.53585	4.32268	4.39216	4.53889	4.45638	4.49764
8152053	NM_198401 // ANKRD46 // ankyrin repeat domain 46 // 8q22.2 // 157567 /// ENST000	ANKRD46	8.80185	7.46583	7.44658	8.27765	8.60547	8.44156
7943231	NM_017704 // ANKRD49 // ankyrin repeat domain 49 // 11q21 // 54851 /// ENST00000	ANKRD49	8.53304	9.08454	9.06595	8.10626	8.22999	8.16812
8060949	NM_022096 // ANKRD5 // ankyrin repeat domain 5 // 20pter-q11.23 // 63926 /// NM_	ANKRD5	7.0741	7.1812	7.11041	6.87875	6.67469	6.77672
8102720	NM_020337 // ANKRD50 // ankyrin repeat domain 50 // 4q28.1 // 57182 /// NM_00116	ANKRD50	8.9682	8.98206	9.15402	9.23099	9.32688	9.27894
7964033	NM_173595 // ANKRD52 // ankyrin repeat domain 52 // 12q13.3 // 283373 /// AB1909	ANKRD52	8.12121	8.26604	8.43318	8.68928	9.00769	8.84849
8042558	NM_024933 // ANKRD53 // ankyrin repeat domain 53 // 2p13.3 // 79998 /// NM_00111	ANKRD53	5.18351	5.40939	5.27384	5.30269	5.26896	5.28582
8075971	NR_036556 // ANKRD54 // ankyrin repeat domain 54 // 22q13.1 // 129138 /// NM_138	ANKRD54	6.71524	6.88406	6.75709	6.3307	6.62437	6.47753
8112159	NM_024669 // ANKRD55 // ankyrin repeat domain 55 // 5q11.2 // 79722 /// ENST0000	ANKRD55	4.84283	4.83165	4.91096	4.7939	4.75836	4.77613
8101207	NM_001029870 // ANKRD56 // ankyrin repeat domain 56 // 4q21.1 // 345079 /// ENST	ANKRD56	5.56962	5.26504	5.20136	4.94022	4.95394	4.94708
8044301	NM_023016 // ANKRD57 // ankyrin repeat domain 57 // 2q13 // 65124 /// ENST000003	ANKRD57	6.91582	6.9704	7.00289	6.40971	6.59345	6.50158
8169657	NM_001105576 // ANKRD58 // ankyrin repeat domain 58 // Xq24 // 347454 /// ENST00	ANKRD58	5.24406	5.21213	5.31604	5.20723	5.15914	5.18318
8121095	NM_014942 // ANKRD6 // ankyrin repeat domain 6 // 6q14.2-q16.1 // 22881 /// NR_0	ANKRD6	6.06905	6.0459	6.12407	5.9458	6.00326	5.97453
8067242	ENST00000371167 // ANKRD60 // ankyrin repeat domain 60 // 20q13.32 // 140731 ///	ANKRD60	5.83607	5.95123	5.98076	5.96871	5.82924	5.89898
8131381	ENST00000409061 // ANKRD61 // ankyrin repeat domain 61 // 7p22 // 100310846	ANKRD61	4.86112	4.81087	4.88095	4.95376	5.09163	5.0227
8074201	ENST00000314074 // ANKRD62 // ankyrin repeat domain 62 // 18p11.21 // 342850 ///	ANKRD62	5.6482	5.62929	5.66859	5.67333	5.58732	5.63033
8020197	ENST00000314074 // ANKRD62 // ankyrin repeat domain 62 // 18p11.21 // 342850 ///	ANKRD62	4.79598	4.5074	4.64979	4.78105	4.64885	4.71495
8135697	NM_019644 // ANKRD7 // ankyrin repeat domain 7 // 7q31 // 56311 /// ENST00000265	ANKRD7	4.76574	4.93634	4.88146	4.76191	4.75322	4.75756
7981377	NM_152326 // ANKRD9 // ankyrin repeat domain 9 // 14q32.31 // 122416 /// ENST000	ANKRD9	6.40553	6.38088	6.03079	6.31034	6.16375	6.23705
8118863	NM_015245 // ANKS1A // ankyrin repeat and sterile alpha motif domain containing	ANKS1A	9.50286	9.37506	9.56626	8.95138	8.8628	8.90709
7965686	NM_152788 // ANKS1B // ankyrin repeat and sterile alpha motif domain containing	ANKS1B	5.23427	5.20937	5.08569	5.47851	5.30359	5.39105
7999177	NM_133450 // ANKS3 // ankyrin repeat and sterile alpha motif domain containing 3	ANKS3	5.43648	5.58567	5.48481	5.51326	5.55367	5.53346
7993815	NM_145865 // ANKS4B // ankyrin repeat and sterile alpha motif domain containing	ANKS4B	4.95355	4.93971	4.79592	5.03717	4.94868	4.99292
8162803	NM_173551 // ANKS6 // ankyrin repeat and sterile alpha motif domain containing 6	ANKS6	6.90899	6.74438	6.83639	7.01592	7.10229	7.05911
8048489	NM_018089 // ANKZF1 // ankyrin repeat and zinc finger domain containing 1 // 2q3	ANKZF1	7.42979	6.80651	6.34488	6.95192	7.05877	7.00535
8132318	NM_018685 // ANLN // anillin, actin binding protein // 7p15-p14 // 54443 /// ENS	ANLN	11.0373	11.4474	11.2526	11.3051	11.3547	11.3299
7942135	NM_018043 // ANO1 // anoctamin 1, calcium activated chloride channel // 11q13.3	ANO1	5.25203	5.07114	5.1055	5.29714	5.11145	5.2043
8086467	NM_018075 // ANO10 // anoctamin 10 // 3p22.1 // 55129 /// ENST00000292246 // ANO	ANO10	10.0514	9.78872	9.66863	9.95059	10.0067	9.97865
7960438	NM_020373 // ANO2 // anoctamin 2 // 12p13.3 // 57101 /// ENST00000327087 // ANO2	ANO2	4.79253	4.93945	5.15499	4.91404	4.76159	4.83781
7939024	NM_031418 // ANO3 // anoctamin 3 // 11p14.2 // 63982 /// NM_001135091 // MUC15 /	ANO3	4.74162	4.56636	4.67163	4.7734	4.79754	4.78547
7957861	NM_178826 // ANO4 // anoctamin 4 // 12q23.1 // 121601 /// ENST00000392979 // ANO	ANO4	5.11247	4.93347	4.90816	4.97588	4.90909	4.94248
7938951	NM_213599 // ANO5 // anoctamin 5 // 11p14.3 // 203859 /// NM_001142649 // ANO5 /	ANO5	5.25621	5.04803	5.11399	5.0739	5.00137	5.03763
7954997	NM_001025356 // ANO6 // anoctamin 6 // 12q12 // 196527 /// NM_001142678 // ANO6	ANO6	10.7015	10.3394	10.1549	10.9137	10.7587	10.8362
8049799	NM_001001891 // ANO7 // anoctamin 7 // 2q37.3 // 50636 /// NM_001001666 // ANO7	ANO7	5.7556	5.68169	5.64948	5.66492	5.70187	5.6834
8035278	NM_020959 // ANO8 // anoctamin 8 // 19p13.11 // 57719 /// ENST00000159087 // ANO	ANO8	6.67428	6.64941	6.3751	7.0477	6.70376	6.87573
7945394	NM_001012302 // ANO9 // anoctamin 9 // 11p15.5 // 338440 /// ENST00000332826 //	ANO9	5.8947	5.80687	5.82954	5.70665	5.74099	5.72382
7982531	NM_006305 // ANP32A // acidic (leucine-rich) nuclear phosphoprotein 32 family, m	ANP32A	10.3385	10.3609	10.4845	10.47	10.3362	10.4031
7990020	NM_006305 // ANP32A // acidic (leucine-rich) nuclear phosphoprotein 32 family, m	ANP32A	9.40951	9.38368	9.46432	9.47593	9.1669	9.32142
8156750	NM_006401 // ANP32B // acidic (leucine-rich) nuclear phosphoprotein 32 family, m	ANP32B	10.8884	10.587	10.477	10.905	11.0293	10.9672
8103518	NM_012403 // ANP32C // acidic (leucine-rich) nuclear phosphoprotein 32 family, m	ANP32C	7.25857	7.10652	7.21459	7.21408	7.02045	7.11726
7955117	NM_012404 // ANP32D // acidic (leucine-rich) nuclear phosphoprotein 32 family, m	ANP32D	5.3728	5.50385	5.52279	5.5366	5.38357	5.46008
7919715	NM_030920 // ANP32E // acidic (leucine-rich) nuclear phosphoprotein 32 family, m	ANP32E	7.5272	9.52064	9.67728	9.09762	8.94696	9.02229
7991335	NM_001150 // ANPEP // alanyl (membrane) aminopeptidase // 15q25-q26 // 290 /// E	ANPEP	5.11061	5.12282	5.12068	5.06019	4.93803	4.99911
8042439	NM_032208 // ANTXR1 // anthrax toxin receptor 1 // 2p13.1 // 84168 /// NM_053034	ANTXR1	9.63295	9.59076	9.64488	9.94205	10.019	9.98053
8101260	NM_058172 // ANTXR2 // anthrax toxin receptor 2 // 4q21.21 // 118429 /// NM_0011	ANTXR2	10.805	10.4276	10.4441	10.5686	10.5291	10.5488
7927294	NR_003601 // ANTXRL // anthrax toxin receptor-like // 10q11.22 // 195977	ANTXRL	4.26657	4.23788	4.35464	4.41001	4.42681	4.41841
7933237	NM_174890 // ANUBL1 // AN1, ubiquitin-like, homolog (Xenopus laevis) // 10q11.22	ANUBL1	7.57407	7.9333	7.88335	7.03436	7.13315	7.08376
8155849	NM_000700 // ANXA1 // annexin A1 // 9q12-q21.2|9q21.13 // 301 /// ENST0000025749	ANXA1	13.0965	13.1019	12.995	13.192	13.145	13.1685
8098246	NM_007193 // ANXA10 // annexin A10 // 4q33 // 11199 /// ENST00000359299 // ANXA1	ANXA10	4.77406	4.85524	5.14552	4.87086	4.67725	4.77406
7934733	NM_145869 // ANXA11 // annexin A11 // 10q23 // 311 /// NM_145868 // ANXA11 // an	ANXA11	9.82155	9.76166	9.43072	9.97238	10.0072	9.98979
8152719	NM_001003954 // ANXA13 // annexin A13 // 8q24.13 // 312 /// NM_004306 // ANXA13	ANXA13	5.00349	4.76081	4.90411	4.89017	4.75833	4.82425
7989335	NM_001002858 // ANXA2 // annexin A2 // 15q22.2 // 302 /// NM_001002857 // ANXA2	ANXA2	11.5265	11.4697	11.2428	11.5727	11.476	11.5244
8103240	NR_001562 // ANXA2P1 // annexin A2 pseudogene 1 // 4q31.3 // 303 /// M62896 // A	ANXA2P1	8.95635	9.06866	8.7764	9.17776	9.09952	9.13864
8154836	NR_003573 // ANXA2P2 // annexin A2 pseudogene 2 // 9p13 // 304 /// NR_003573 //	ANXA2P2	11.3316	11.1813	11.1586	11.3716	11.2915	11.3316
7927801	NR_001446 // ANXA2P3 // annexin A2 pseudogene 3 // 10q21.3 // 305 /// M62895 //	ANXA2P3	6.89619	6.65174	6.28104	6.71517	6.65469	6.68493
8095986	NM_005139 // ANXA3 // annexin A3 // 4q21.21 // 306 /// ENST00000264908 // ANXA3	ANXA3	12.4558	12.1276	11.9221	11.9348	11.9224	11.9286
8042468	NM_001153 // ANXA4 // annexin A4 // 2p13 // 307 /// ENST00000394295 // ANXA4 //	ANXA4	10.3761	9.38588	8.84617	9.99777	9.52269	9.76023
8102619	NM_001154 // ANXA5 // annexin A5 // 4q26-q28|4q27 // 308 /// ENST00000296511 //	ANXA5	12.5573	12.3654	12.2533	12.2701	12.0797	12.1749
8115234	NM_001155 // ANXA6 // annexin A6 // 5q33.1 // 309 /// NM_001193544 // ANXA6 // a	ANXA6	12.0894	11.0931	10.7197	12.0317	11.9909	12.0113
7934367	NM_004034 // ANXA7 // annexin A7 // 10q22.2 // 310 /// NM_001156 // ANXA7 // ann	ANXA7	9.9279	9.85898	9.55097	9.05729	8.75611	8.9067
7927367	NM_001040084 // ANXA8 // annexin A8 // 10q11.22 // 653145 /// NM_001098845 // AN	ANXA8	7.96095	7.84059	7.76357	6.68369	6.78614	6.73491
7933312	NM_001098845 // ANXA8L1 // annexin A8-like 1 // 10q11.22 // 728113 /// NM_001040	ANXA8L1	7.94626	8.02607	7.50787	6.82914	6.80923	6.81919
7927307	NM_001630 // ANXA8L2 // annexin A8-like 2 // 10q11.22 // 244 /// NM_001040084 //	ANXA8L2	7.99072	7.85562	7.77594	6.7146	6.8489	6.78175
7905283	NM_003568 // ANXA9 // annexin A9 // 1q21 // 8416 /// ENST00000368947 // ANXA9 //	ANXA9	5.20714	5.06839	5.29173	5.28327	5.38974	5.3365
8139033	NM_001637 // AOAH // acyloxyacyl hydrolase (neutrophil) // 7p14-p12 // 313 /// N	AOAH	5.89257	4.85057	4.65461	6.43546	6.42722	6.43134
8007414	NM_009590 // AOC2 // amine oxidase, copper containing 2 (retina-specific) // 17q	AOC2	5.03166	5.14024	5.30332	4.87305	4.95691	4.91498
8007427	NM_003734 // AOC3 // amine oxidase, copper containing 3 (vascular adhesion prote	AOC3	4.95151	5.28365	5.57985	5.22942	5.40475	5.31709
8007420	NM_003734 // AOC3 // amine oxidase, copper containing 3 (vascular adhesion prote	AOC3	4.88395	4.90745	4.81056	4.7652	4.77779	4.77149
8047300	NM_001159 // AOX1 // aldehyde oxidase 1 // 2q33 // 316 /// ENST00000374700 // AO	AOX1	7.76999	7.41517	7.60629	7.62169	7.97032	7.79601
8096905	NM_018569 // AP1AR // adaptor-related protein complex 1 associated regulatory pr	AP1AR	8.22607	8.36292	8.31044	7.31952	7.32212	7.32082
8075217	NM_001127 // AP1B1 // adaptor-related protein complex 1, beta 1 subunit // 22q12	AP1B1	8.25929	8.11489	8.1623	7.97955	7.74332	7.86144
8002592	NM_001030007 // AP1G1 // adaptor-related protein complex 1, gamma 1 subunit // 1	AP1G1	10.8982	10.9277	10.9914	10.949	10.87	10.9095
7978066	NM_003917 // AP1G2 // adaptor-related protein complex 1, gamma 2 subunit // 14q1	AP1G2	8.51402	8.32387	8.15568	7.76441	7.6684	7.7164
8026548	NM_001130524 // AP1M1 // adaptor-related protein complex 1, mu 1 subunit // 19p1	AP1M1	10.1711	9.27014	8.98939	10.1676	10.0687	10.1181
8034084	NM_005498 // AP1M2 // adaptor-related protein complex 1, mu 2 subunit // 19p13.2	AP1M2	7.07554	8.06625	7.87523	6.0871	6.22267	6.15489
8135080	NM_001283 // AP1S1 // adaptor-related protein complex 1, sigma 1 subunit // 7q22	AP1S1	8.89466	8.44543	8.1806	8.60135	8.41725	8.5093
8017210	NM_003916 // AP1S2 // adaptor-related protein complex 1, sigma 2 subunit // Xp22	AP1S2	10.7193	9.56534	9.22551	10.5613	10.4724	10.5168
8171481	NM_003916 // AP1S2 // adaptor-related protein complex 1, sigma 2 subunit // Xp22	AP1S2	7.16121	5.69203	5.63746	7.05499	6.89148	6.97323
8059350	NM_001039569 // AP1S3 // adaptor-related protein complex 1, sigma 3 subunit // 2	AP1S3	8.6051	9.03741	9.18481	7.62915	7.62321	7.62618
8030470	NM_014203 // AP2A1 // adaptor-related protein complex 2, alpha 1 subunit // 19q1	AP2A1	9.32484	9.10938	8.93348	9.42821	9.50058	9.46439
7937533	NM_012305 // AP2A2 // adaptor-related protein complex 2, alpha 2 subunit // 11p1	AP2A2	8.48525	8.27968	8.18982	8.3295	8.06232	8.19591
8006542	NM_001030006 // AP2B1 // adaptor-related protein complex 2, beta 1 subunit // 17	AP2B1	11.9056	11.86	11.8948	12.1216	12.1213	12.1214
8084345	NM_004068 // AP2M1 // adaptor-related protein complex 2, mu 1 subunit // 3q28 //	AP2M1	11.2	11.0242	11.1159	11.5364	11.4963	11.5163
8037847	NM_004069 // AP2S1 // adaptor-related protein complex 2, sigma 1 subunit // 19q1	AP2S1	9.56607	9.58593	9.40923	9.52	9.4545	9.48725
8112772	NM_003664 // AP3B1 // adaptor-related protein complex 3, beta 1 subunit // 5q14.	AP3B1	9.92795	10.1278	9.94927	9.95074	9.86644	9.90859
7990987	NM_004644 // AP3B2 // adaptor-related protein complex 3, beta 2 subunit // 15q /	AP3B2	5.11419	5.17916	5.11789	5.13977	5.14459	5.14218
8032418	NM_003938 // AP3D1 // adaptor-related protein complex 3, delta 1 subunit // 19p1	AP3D1	9.51774	9.67958	9.6402	9.76042	9.65248	9.70645
7934513	NM_207012 // AP3M1 // adaptor-related protein complex 3, mu 1 subunit // 10q22.2	AP3M1	9.55831	9.65795	9.78443	9.36982	9.6064	9.48811
8146159	NM_001134296 // AP3M2 // adaptor-related protein complex 3, mu 2 subunit // 8p11	AP3M2	7.90833	8.51117	8.66186	7.61896	8.04431	7.83164
8107421	NM_001284 // AP3S1 // adaptor-related protein complex 3, sigma 1 subunit // 5q22	AP3S1	10.5645	10.9898	10.9175	11.1032	11.0972	11.1002
7991357	NM_005829 // AP3S2 // adaptor-related protein complex 3, sigma 2 subunit // 15q2	AP3S2	9.7353	9.6763	9.22845	10.0083	9.83255	9.92042
7918703	NM_006594 // AP4B1 // adaptor-related protein complex 4, beta 1 subunit // 1p13.	AP4B1	7.97814	7.94472	8.05469	7.46314	7.70681	7.58498
7983679	NM_007347 // AP4E1 // adaptor-related protein complex 4, epsilon 1 subunit // 15	AP4E1	7.46453	7.53827	7.47977	7.47856	7.49819	7.48837
8134712	NM_004722 // AP4M1 // adaptor-related protein complex 4, mu 1 subunit // 7q22.1	AP4M1	7.0595	7.019	6.79189	7.04677	6.7177	6.88223
7973813	NM_007077 // AP4S1 // adaptor-related protein complex 4, sigma 1 subunit // 14q1	AP4S1	5.41588	5.87861	5.90374	5.74759	5.94229	5.84494
7957759	NM_181861 // APAF1 // apoptotic peptidase activating factor 1 // 12q23 // 317 //	APAF1	7.95183	7.73688	7.85072	9.10188	9.39321	9.24754
8161618	NM_001163 // APBA1 // amyloid beta (A4) precursor protein-binding, family A, mem	APBA1	5.40356	5.31827	5.39483	5.46324	5.3023	5.38277
7982187	NM_005503 // APBA2 // amyloid beta (A4) precursor protein-binding, family A, mem	APBA2	7.04147	6.19457	5.8806	6.81806	6.7371	6.77758
8032670	NM_004886 // APBA3 // amyloid beta (A4) precursor protein-binding, family A, mem	APBA3	5.6693	5.99092	5.88732	5.61929	5.66679	5.64304
7946149	NM_001164 // APBB1 // amyloid beta (A4) precursor protein-binding, family B, mem	APBB1	6.08498	6.01463	5.89051	6.53338	5.84335	6.18837
7926786	NM_019043 // APBB1IP // amyloid beta (A4) precursor protein-binding, family B, m	APBB1IP	8.60398	8.37978	8.52879	7.87204	8.13035	8.00119
8099982	NM_004307 // APBB2 // amyloid beta (A4) precursor protein-binding, family B, mem	APBB2	10.6565	10.5792	10.5494	10.6682	11.0113	10.8398
8114593	NM_133174 // APBB3 // amyloid beta (A4) precursor protein-binding, family B, mem	APBB3	6.63604	6.8876	7.06255	7.27335	7.17572	7.22453
8107330	NM_001127510 // APC // adenomatous polyposis coli // 5q21-q22 // 324 /// NM_0000	APC	7.5916	7.60403	7.84771	8.15184	8.10936	8.1306
8024306	NM_005883 // APC2 // adenomatosis polyposis coli 2 // 19p13.3 // 10297 /// ENST0	APC2	5.2642	5.38495	5.23204	5.31335	5.26211	5.28773
8020141	NM_153000 // APCDD1 // adenomatosis polyposis coli down-regulated 1 // 18p11.22	APCDD1	5.71034	5.45745	5.40895	5.50396	5.53774	5.52085
8067270	NM_153360 // APCDD1L // adenomatosis polyposis coli down-regulated 1-like // 20q	APCDD1L	6.751	6.08634	5.70945	6.28453	6.27204	6.27829
7906458	NM_001639 // APCS // amyloid P component, serum // 1q21-q23 // 325 /// ENST00000	APCS	4.89606	5.19064	4.94732	4.82302	4.80724	4.81513
8079772	NM_001640 // APEH // N-acylaminoacyl-peptide hydrolase // 3p21.31 // 327 /// ENS	APEH	8.18197	8.49932	8.21582	7.948	7.90402	7.92601
7973056	NM_001641 // APEX1 // APEX nuclease (multifunctional DNA repair enzyme) 1 // 14q	APEX1	11.5502	11.6066	11.6767	11.5304	11.6428	11.5866
8167854	NM_014481 // APEX2 // APEX nuclease (apurinic/apyrimidinic endonuclease) 2 // Xp	APEX2	8.41504	8.79549	8.81551	8.03633	8.10168	8.06901
7919729	NM_016022 // APH1A // anterior pharynx defective 1 homolog A (C. elegans) // 1p3	APH1A	9.05455	8.98012	8.59402	9.07598	9.07588	9.07593
7984124	NM_031301 // APH1B // anterior pharynx defective 1 homolog B (C. elegans) // 15q	APH1B	6.61744	7.24159	7.01154	7.11162	6.75289	6.93225
7939424	NM_001142930 // API5 // apoptosis inhibitor 5 // 11p11.2 // 8539 /// NM_006595 /	API5	11.2009	11.2556	11.5949	11.0209	10.9831	11.002
7947490	NM_015957 // APIP // APAF1 interacting protein // 11p13 // 51074 /// ENST0000027	APIP	7.14024	7.35864	7.38695	7.34545	7.19674	7.27109
7897632	NM_198544 // APITD1-CORT // APITD1-CORT read-through // 1p // 100526739 /// NM_1	APITD1-CORT	6.61846	7.13233	7.07467	6.71955	6.83575	6.77765
8042402	NM_173545 // APLF // aprataxin and PNKP like factor // 2p13.3 // 200558 /// ENST	APLF	8.04352	7.72996	7.56568	8.25392	8.0841	8.16901
8175016	NM_017413 // APLN // apelin // Xq25 // 8862 /// ENST00000307484 // APLN // apeli	APLN	6.2503	5.73127	5.59194	6.05429	5.80738	5.93084
7948167	NM_005161 // APLNR // apelin receptor // 11q12 // 187 /// NR_027991 // APLNR //	APLNR	5.28829	5.34014	5.31522	5.40719	5.36765	5.38742
8028084	NM_001024807 // APLP1 // amyloid beta (A4) precursor-like protein 1 // 19q13.1 /	APLP1	5.57577	5.67508	5.55514	5.67578	5.4758	5.57579
7945182	NM_001642 // APLP2 // amyloid beta (A4) precursor-like protein 2 // 11q23-q25|11	APLP2	12.068	11.8432	11.9255	12.2831	12.2792	12.2812
8077185	NM_000039 // APOA1 // apolipoprotein A-I // 11q23-q24 // 335 /// ENST00000236850	APOA1	5.67507	5.70204	5.65444	5.66807	5.62595	5.64701
7951865	NM_000039 // APOA1 // apolipoprotein A-I // 11q23-q24 // 335 /// ENST00000236850	APOA1	5.6139	5.62546	5.6069	5.60292	5.57467	5.5888
7906185	NM_144772 // APOA1BP // apolipoprotein A-I binding protein // 1q21 // 128240 ///	APOA1BP	9.47569	9.83819	9.77635	9.58443	9.60326	9.59384
7921834	NM_001643 // APOA2 // apolipoprotein A-II // 1q21-q23 // 336 /// ENST00000367990	APOA2	5.35708	5.22394	5.28397	5.15675	5.21318	5.18497
8077192	NM_000482 // APOA4 // apolipoprotein A-IV // 11q23 // 337 /// ENST00000357780 //	APOA4	6.00077	5.89696	5.821	5.96971	5.93951	5.95461
7951859	NM_000482 // APOA4 // apolipoprotein A-IV // 11q23 // 337 /// ENST00000357780 //	APOA4	5.66715	5.53967	5.52619	5.62076	5.59193	5.60634
7951853	NM_052968 // APOA5 // apolipoprotein A-V // 11q23 // 116519 /// NM_001166598 //	APOA5	5.13104	5.19537	5.17033	5.14868	5.22433	5.18651
8050619	NM_000384 // APOB // apolipoprotein B (including Ag(x) antigen) // 2p24-p23 // 3	APOB	4.89563	4.91458	4.85559	4.78012	4.85903	4.81958
7994353	NM_018690 // APOB48R // apolipoprotein B48 receptor // 16p11 // 55911 /// ENST00	APOB48R	4.70855	4.67487	4.81431	4.60701	4.91251	4.75976
7960821	NM_001644 // APOBEC1 // apolipoprotein B mRNA editing enzyme, catalytic polypept	APOBEC1	5.11452	5.04801	5.27101	5.0408	5.06601	5.0534
8119403	NM_006789 // APOBEC2 // apolipoprotein B mRNA editing enzyme, catalytic polypept	APOBEC2	5.0179	4.86151	4.96282	4.93968	5.00085	4.97026
8073056	NM_145699 // APOBEC3A // apolipoprotein B mRNA editing enzyme, catalytic polypep	APOBEC3A	6.63203	6.77543	6.69602	6.87304	6.75463	6.81383
8073062	NM_004900 // APOBEC3B // apolipoprotein B mRNA editing enzyme, catalytic polypep	APOBEC3B	8.48982	10.2973	10.2073	9.573	9.62467	9.59884
8073068	NM_014508 // APOBEC3C // apolipoprotein B mRNA editing enzyme, catalytic polypep	APOBEC3C	8.53307	8.59948	7.93402	8.93725	8.88993	8.91359
8073072	NM_152426 // APOBEC3D // apolipoprotein B mRNA editing enzyme, catalytic polypep	APOBEC3D	7.27991	7.41232	7.15345	7.86795	7.68748	7.77772
8073081	NM_145298 // APOBEC3F // apolipoprotein B mRNA editing enzyme, catalytic polypep	APOBEC3F	7.11176	6.40695	6.14439	7.68257	7.05365	7.36811
8073088	NM_021822 // APOBEC3G // apolipoprotein B mRNA editing enzyme, catalytic polypep	APOBEC3G	6.7794	6.16675	5.54186	6.85907	6.38624	6.62265
8073096	NM_001166003 // APOBEC3H // apolipoprotein B mRNA editing enzyme, catalytic poly	APOBEC3H	4.51522	4.54352	4.54237	4.69145	4.57493	4.63319
7922804	NM_203454 // APOBEC4 // apolipoprotein B mRNA editing enzyme, catalytic polypept	APOBEC4	4.82663	4.78538	4.74798	4.64869	4.63647	4.64258
8029536	NM_001645 // APOC1 // apolipoprotein C-I // 19q13.2 // 341 /// ENST00000252491 /	APOC1	5.89995	6.21754	5.38769	6.17022	5.63932	5.90477
8029551	NM_000483 // APOC2 // apolipoprotein C-II // 19q13.2 // 344 /// ENST00000252490	APOC2	5.67086	5.69871	5.61947	5.63093	5.77387	5.7024
8077204	NM_000040 // APOC3 // apolipoprotein C-III // 11q23.1-q23.2 // 345 /// ENST00000	APOC3	5.45757	5.43165	5.40758	5.38959	5.42367	5.40663
7944035	NM_000040 // APOC3 // apolipoprotein C-III // 11q23.1-q23.2 // 345 /// ENST00000	APOC3	5.48857	5.43856	5.42247	5.34418	5.44393	5.39405
8029541	NM_001646 // APOC4 // apolipoprotein C-IV // 19q13.2 // 346 /// ENST00000436871	APOC4	6.54193	6.40833	6.38437	6.49015	6.47858	6.48437
8029547	NM_001646 // APOC4 // apolipoprotein C-IV // 19q13.2 // 346 /// NM_000483 // APO	APOC4	5.37226	5.29739	5.17471	5.19421	5.34275	5.26848
8092970	NM_001647 // APOD // apolipoprotein D // 3q26.2-qter // 347 /// ENST00000343267	APOD	5.53225	5.33913	5.42338	5.31706	5.37426	5.34566
8029530	NM_000041 // APOE // apolipoprotein E // 19q13.2 // 348 /// ENST00000252486 // A	APOE	5.06929	5.11753	5.20673	5.22787	5.16153	5.1947
7964142	NM_001638 // APOF // apolipoprotein F // 12q13.3 // 319 /// ENST00000398189 // A	APOF	4.95129	4.98558	4.80931	4.83118	4.99572	4.91345
8017766	NM_000042 // APOH // apolipoprotein H (beta-2-glycoprotein I) // 17q23-qter // 3	APOH	4.85607	4.73419	4.91024	4.73853	4.85824	4.79838
8072735	NM_145343 // APOL1 // apolipoprotein L, 1 // 22q13.1 // 8542 /// NM_003661 // AP	APOL1	6.84215	6.65548	6.45836	7.26597	6.93559	7.10078
8075720	NM_030882 // APOL2 // apolipoprotein L, 2 // 22q12 // 23780 /// NM_145637 // APO	APOL2	6.09325	6.22581	6.14734	6.47657	6.54835	6.51246
8075695	NR_027833 // APOL3 // apolipoprotein L, 3 // 22q13.1 // 80833 /// NR_027834 // A	APOL3	5.35908	5.49435	5.41089	5.76809	5.61755	5.69282
8075709	NM_030643 // APOL4 // apolipoprotein L, 4 // 22q11.2-q13.2 // 80832 /// NM_14566	APOL4	5.05197	4.97418	5.13483	5.20118	5.11274	5.15696
8072721	NM_030642 // APOL5 // apolipoprotein L, 5 // 22q12.3 // 80831 /// ENST0000024904	APOL5	4.8889	4.89567	4.85916	4.83566	4.98867	4.91216
8072710	NM_030641 // APOL6 // apolipoprotein L, 6 // 22q12.3 // 80830 /// ENST0000040965	APOL6	8.2988	8.24735	8.05375	7.98099	7.70157	7.84128
7954055	NM_001130415 // APOLD1 // apolipoprotein L domain containing 1 // 12p13.1 // 815	APOLD1	6.17811	6.78067	6.77624	6.45648	6.34748	6.40198
8118209	NM_019101 // APOM // apolipoprotein M // 6p21.33 // 55937 /// ENST00000375916 //	APOM	4.86186	5.02165	5.05578	5.22402	4.91554	5.06978
8178043	NM_019101 // APOM // apolipoprotein M // 6p21.33 // 55937 /// ENST00000375916 //	APOM	4.86186	5.02165	5.05578	5.22402	4.91554	5.06978
8179291	NM_019101 // APOM // apolipoprotein M // 6p21.33 // 55937 /// ENST00000375916 //	APOM	4.86186	5.02165	5.05578	5.22402	4.91554	5.06978
8171823	NM_024122 // APOO // apolipoprotein O // Xp22.11 // 79135 /// NR_026545 // APOO	APOO	11.14	11.2873	10.958	11.0056	10.9707	10.9882
8168580	NM_198450 // APOOL // apolipoprotein O-like // Xq21.1 // 139322 /// AY358193 //	APOOL	9.48141	9.29019	9.22557	9.79347	9.78471	9.78909
8069644	NM_000484 // APP // amyloid beta (A4) precursor protein // 21q21.2|21q21.3 // 35	APP	11.7362	11.5451	11.5016	12.063	11.8494	11.9562
8017235	NM_006380 // APPBP2 // amyloid beta precursor protein (cytoplasmic tail) binding	APPBP2	9.31419	9.36089	9.61715	9.85426	9.89378	9.87402
8080645	NM_012096 // APPL1 // adaptor protein, phosphotyrosine interaction, PH domain an	APPL1	9.92613	9.88171	9.97799	9.29331	9.26213	9.27772
7966003	NM_018171 // APPL2 // adaptor protein, phosphotyrosine interaction, PH domain an	APPL2	8.91505	8.74353	8.78874	8.16742	8.36413	8.26577
8003401	NM_000485 // APRT // adenine phosphoribosyltransferase // 16q24 // 353 /// NM_00	APRT	8.14077	8.09282	7.76374	7.8742	7.70956	7.79188
8160602	NR_036579 // APTX // aprataxin // 9p13.3 // 54840 /// NM_001195249 // APTX // ap	APTX	7.25052	7.67988	7.62161	7.06968	7.10314	7.08641
8132118	NM_198098 // AQP1 // aquaporin 1 (Colton blood group) // 7p14 // 358 /// NM_0011	AQP1	6.04407	5.58368	5.08753	6.40714	5.74539	6.07627
7905746	NM_080429 // AQP10 // aquaporin 10 // 1q21.3 // 89872 /// ENST00000324978 // AQP	AQP10	4.66235	4.48607	4.70776	4.5648	4.56237	4.56358
7942774	NM_173039 // AQP11 // aquaporin 11 // 11q14.1 // 282679 /// ENST00000313578 // A	AQP11	5.69329	6.07623	5.99717	6.00025	6.20205	6.10115
8049729	NM_198998 // AQP12A // aquaporin 12A // 2q37.3 // 375318 /// NM_001102467 // AQP	AQP12A	5.58348	5.69579	5.56332	5.66065	5.6368	5.64873
8060126	NM_198998 // AQP12A // aquaporin 12A // 2q37.3 // 375318 /// NM_001102467 // AQP	AQP12A	5.6589	5.66202	5.59092	5.53692	5.5727	5.55481
7955290	NM_000486 // AQP2 // aquaporin 2 (collecting duct) // 12q12-q13 // 359 /// ENST0	AQP2	5.43228	5.39115	5.5296	5.46976	5.4551	5.46243
8160670	NM_004925 // AQP3 // aquaporin 3 (Gill blood group) // 9p13 // 360 /// ENST00000	AQP3	8.05694	8.32315	7.66276	8.60572	8.09538	8.35055
8022655	NM_001650 // AQP4 // aquaporin 4 // 18q11.2-q12.1 // 361 /// NM_004028 // AQP4 /	AQP4	5.00548	4.75515	4.81681	4.91726	4.78871	4.85299
7955297	NM_001651 // AQP5 // aquaporin 5 // 12q13 // 362 /// ENST00000293599 // AQP5 //	AQP5	6.02435	6.0976	5.67401	6.07755	5.96366	6.0206
7955305	NM_001652 // AQP6 // aquaporin 6, kidney specific // 12q13 // 363 /// ENST000003	AQP6	5.52279	5.28817	5.425	5.44741	5.40984	5.42863
8160663	NM_001170 // AQP7 // aquaporin 7 // 9p13 // 364 /// ENST00000297988 // AQP7 // a	AQP7	6.21316	6.03627	6.3225	5.97168	6.18395	6.07782
8155442	NR_002817 // AQP7P1 // aquaporin 7 pseudogene 1 // 9q13 // 375719 /// NM_001170	AQP7P1	5.51428	5.10437	5.24309	5.2585	5.38772	5.32311
8155554	NR_002817 // AQP7P1 // aquaporin 7 pseudogene 1 // 9q13 // 375719 /// NM_001170	AQP7P1	5.4533	5.11046	5.27335	5.2334	5.37405	5.30373
8161488	NR_002817 // AQP7P1 // aquaporin 7 pseudogene 1 // 9q13 // 375719 /// NM_001170	AQP7P1	5.46947	5.07161	5.20638	5.22027	5.34201	5.28114
8161558	NR_002817 // AQP7P1 // aquaporin 7 pseudogene 1 // 9q13 // 375719 /// NM_001170	AQP7P1	5.05337	4.71364	4.9994	4.89443	5.01644	4.95543
7994252	NM_001169 // AQP8 // aquaporin 8 // 16p12 // 343 /// ENST00000219660 // AQP8 //	AQP8	5.28432	5.35509	5.67923	5.16937	5.25056	5.20997
7983910	NM_020980 // AQP9 // aquaporin 9 // 15q // 366 /// ENST00000219919 // AQP9 // aq	AQP9	4.54094	4.58961	4.52922	4.60662	4.59971	4.60317
8107429	NM_173800 // AQPEP // laeverin // 5q23.1 // 206338 /// ENST00000357872 // AQPEP	AQPEP	5.16405	5.13481	5.11802	5.08154	5.02978	5.05566
8113658	NM_173800 // AQPEP // laeverin // 5q23.1 // 206338 /// ENST00000357872 // AQPEP	AQPEP	4.74501	4.87813	4.8024	4.88126	4.80977	4.84552
7987325	NM_014691 // AQR // aquarius homolog (mouse) // 15q14 // 9716 /// ENST0000015647	AQR	9.84643	9.96067	9.93806	9.62011	9.58508	9.6026
8167998	NM_000044 // AR // androgen receptor // Xq12 // 367 /// NM_001011645 // AR // an	AR	5.43107	5.45349	5.45321	5.55647	5.44342	5.49995
8167165	NM_001654 // ARAF // v-raf murine sarcoma 3611 viral oncogene homolog // Xp11.4-	ARAF	9.36303	9.49739	9.20264	9.51226	9.50216	9.50721
8133021	BC033982 // ARAF2P // v-raf murine sarcoma 3611 viral oncogene homolog 2, pseudo	ARAF2P	4.91504	4.95235	4.71553	4.84321	4.92048	4.88185
8139804	BC033982 // ARAF2P // v-raf murine sarcoma 3611 viral oncogene homolog 2, pseudo	ARAF2P	4.91503	4.95235	4.71553	4.84321	4.92048	4.88185
7950197	NM_015242 // ARAP1 // ArfGAP with RhoGAP domain, ankyrin repeat and PH domain 1	ARAP1	7.4144	7.13283	7.14607	7.3318	7.33929	7.33554
8099760	NM_015230 // ARAP2 // ArfGAP with RhoGAP domain, ankyrin repeat and PH domain 2	ARAP2	7.06825	7.81731	8.03651	6.95693	7.27101	7.11397
8114733	NM_022481 // ARAP3 // ArfGAP with RhoGAP domain, ankyrin repeat and PH domain 3	ARAP3	7.13728	6.70465	6.79596	6.72387	6.96083	6.84235
8153322	NM_015193 // ARC // activity-regulated cytoskeleton-associated protein // 8q24.3	ARC	5.79082	5.8133	5.87461	5.8631	5.92224	5.89267
7944285	NM_001655 // ARCN1 // archain 1 // 11q23.3 // 372 /// NM_001142281 // ARCN1 // a	ARCN1	10.5846	10.62	10.8154	10.0998	9.95288	10.0263
8095744	NM_001657 // AREG // amphiregulin // 4q13-q21 // 374 /// BC009799 // AREG // amp	AREG	11.0594	11.963	11.9202	10.7302	10.7269	10.7286
8095736	NM_001657 // AREG // amphiregulin // 4q13-q21 // 374 /// BC009799 // AREG // amp	AREG	10.4658	11.3377	11.2447	10.142	10.1338	10.1379
7910229	NM_001024226 // ARF1 // ADP-ribosylation factor 1 // 1q42 // 375 /// NM_00102422	ARF1	11.0893	11.1991	11.0545	10.9589	10.9824	10.9706
7962904	NM_001659 // ARF3 // ADP-ribosylation factor 3 // 12q13 // 377 /// ENST000002566	ARF3	11.4366	11.4733	11.5346	11.5042	11.7587	11.6315
8088339	NM_001660 // ARF4 // ADP-ribosylation factor 4 // 3p21.2-p21.1 // 378 /// ENST00	ARF4	12.5323	12.5434	12.4063	12.4129	12.405	12.409
8135856	NM_001662 // ARF5 // ADP-ribosylation factor 5 // 7q31.3 // 381 /// ENST00000000	ARF5	9.23765	8.9623	8.79333	9.11526	8.71132	8.91329
7974249	NM_001663 // ARF6 // ADP-ribosylation factor 6 // 14q21.3 // 382 /// ENST0000029	ARF6	9.63806	9.64476	9.70528	9.73914	9.70755	9.72335
8064042	NM_175609 // ARFGAP1 // ADP-ribosylation factor GTPase activating protein 1 // 2	ARFGAP1	8.20448	7.97189	8.17511	7.6513	7.61408	7.63269
7947784	NM_032389 // ARFGAP2 // ADP-ribosylation factor GTPase activating protein 2 // 1	ARFGAP2	7.60586	8.1952	8.1633	7.79529	7.49446	7.64487
8076515	NM_014570 // ARFGAP3 // ADP-ribosylation factor GTPase activating protein 3 // 2	ARFGAP3	8.7614	8.87739	8.64025	8.42259	7.91869	8.17064
8151149	NM_006421 // ARFGEF1 // ADP-ribosylation factor guanine nucleotide-exchange fact	ARFGEF1	8.53617	8.48196	8.6455	8.55729	8.5277	8.54249
8063242	NM_006420 // ARFGEF2 // ADP-ribosylation factor guanine nucleotide-exchange fact	ARFGEF2	8.98175	9.78221	9.73326	9.65232	9.65593	9.65413
8097813	NM_001025595 // ARFIP1 // ADP-ribosylation factor interacting protein 1 // 4q31.	ARFIP1	9.25187	9.24458	9.20129	9.21039	9.21961	9.215
7946201	NM_012402 // ARFIP2 // ADP-ribosylation factor interacting protein 2 // 11p15 //	ARFIP2	9.11028	8.92213	8.72746	8.73705	8.50575	8.6214
8067727	NM_003224 // ARFRP1 // ADP-ribosylation factor related protein 1 // 20q13.3 // 1	ARFRP1	6.60441	6.4365	6.52141	6.55647	6.54392	6.5502
8122058	NM_000045 // ARG1 // arginase, liver // 6q23 // 383 /// ENST00000368087 // ARG1	ARG1	4.84993	4.85959	4.83472	4.77976	4.80981	4.79478
7975268	NM_001172 // ARG2 // arginase, type II // 14q24.1 // 384 /// NM_006370 // VTI1B	ARG2	8.43338	9.30613	9.22284	8.15114	8.32715	8.23915
8081989	NM_001012659 // ARGFX // arginine-fifty homeobox // 3q13.33 // 503582 /// ENST00	ARGFX	4.59024	4.45168	4.36536	4.51496	4.50474	4.50985
7972723	NM_018011 // ARGLU1 // arginine and glutamate rich 1 // 13q33.3 // 55082 /// ENS	ARGLU1	8.79202	8.77489	8.91299	8.98666	9.10408	9.04537
7947681	NM_004308 // ARHGAP1 // Rho GTPase activating protein 1 // 11p11.2 // 392 /// EN	ARHGAP1	10.7017	10.4939	10.1683	10.7656	10.8291	10.7973
8097717	NM_024605 // ARHGAP10 // Rho GTPase activating protein 10 // 4q31.23 // 79658 //	ARHGAP10	7.79046	7.55172	7.70389	7.5659	7.85278	7.70934
8103092	NM_024605 // ARHGAP10 // Rho GTPase activating protein 10 // 4q31.23 // 79658 //	ARHGAP10	4.74216	4.7598	4.72547	4.83354	4.65224	4.74289
7982358	NM_014783 // ARHGAP11A // Rho GTPase activating protein 11A // 15q13.2 // 9824 /	ARHGAP11A	8.73808	9.35465	9.43457	9.1569	9.54238	9.34964
7982287	NM_001039841 // ARHGAP11B // Rho GTPase activating protein 11B // 15q13.2 // 898	ARHGAP11B	7.9023	8.29862	9.12498	8.2255	8.87727	8.55138
7932885	NM_018287 // ARHGAP12 // Rho GTPase activating protein 12 // 10p11.22 // 94134 /	ARHGAP12	9.6813	9.2168	9.16994	9.64151	9.5822	9.61186
8045563	NM_018460 // ARHGAP15 // Rho GTPase activating protein 15 // 2q22.2-q22.3 // 558	ARHGAP15	4.82059	4.6139	4.79874	4.71134	4.77241	4.74188
8000375	NM_001006634 // ARHGAP17 // Rho GTPase activating protein 17 // 16p12.1 // 55114	ARHGAP17	8.60723	8.202	8.29925	8.58134	8.73278	8.65706
8129458	NM_033515 // ARHGAP18 // Rho GTPase activating protein 18 // 6q22.33 // 93663 //	ARHGAP18	9.82127	8.97972	8.66496	9.96291	9.8843	9.92361
7935403	NM_032900 // ARHGAP19 // Rho GTPase activating protein 19 // 10q24.1 // 84986 //	ARHGAP19	7.77276	6.68288	6.31374	8.18992	8.16181	8.17586
7951565	NM_020809 // ARHGAP20 // Rho GTPase activating protein 20 // 11q23.1 // 57569 //	ARHGAP20	4.89064	5.08885	5.45345	5.01707	4.86697	4.94202
7932554	NM_020824 // ARHGAP21 // Rho GTPase activating protein 21 // 10p12.1|10p12.3 //	ARHGAP21	10.4409	10.1353	10.1621	10.4717	10.3604	10.4161
7933469	NM_021226 // ARHGAP22 // Rho GTPase activating protein 22 // 10q11.22 // 58504 /	ARHGAP22	7.79479	6.64508	6.50155	6.92628	7.30238	7.11433
8006779	NM_020876 // ARHGAP23 // Rho GTPase activating protein 23 // 17q12 // 57636 ///	ARHGAP23	7.98737	8.28118	8.20277	8.62619	8.75349	8.68984
8006786	NM_020876 // ARHGAP23 // Rho GTPase activating protein 23 // 17q12 // 57636 ///	ARHGAP23	6.17051	6.45996	6.01586	6.48183	6.79106	6.63645
8096160	NM_001025616 // ARHGAP24 // Rho GTPase activating protein 24 // 4q22.1 // 83478	ARHGAP24	7.13877	7.62551	7.9672	7.80448	8.13837	7.97142
8042416	NM_014882 // ARHGAP25 // Rho GTPase activating protein 25 // 2p13.3 // 9938 ///	ARHGAP25	5.362	5.06397	4.95877	5.68207	5.54731	5.61469
8108873	NM_015071 // ARHGAP26 // Rho GTPase activating protein 26 // 5q31 // 23092 /// N	ARHGAP26	8.28039	8.29881	8.33357	8.20585	8.63187	8.41886
8016215	NM_199282 // ARHGAP27 // Rho GTPase activating protein 27 // 17q21.31 // 201176	ARHGAP27	6.72737	6.19161	6.00768	6.47096	6.52661	6.49878
8019964	NM_001010000 // ARHGAP28 // Rho GTPase activating protein 28 // 18p11.31 // 7982	ARHGAP28	5.58118	5.07597	5.05844	5.62243	5.44704	5.53473
7917850	NM_004815 // ARHGAP29 // Rho GTPase activating protein 29 // 1p22.1 // 9411 ///	ARHGAP29	10.9868	10.8047	10.7878	10.4288	10.2613	10.3451
7921752	NM_001025598 // ARHGAP30 // Rho GTPase activating protein 30 // 1q23.3 // 257106	ARHGAP30	5.40058	5.44444	5.32736	5.18183	5.27559	5.22871
8081838	NM_020754 // ARHGAP31 // Rho GTPase activating protein 31 // 3q13.33 // 57514 //	ARHGAP31	8.26237	7.13394	6.88987	7.79229	8.1185	7.95539
7952641	NM_001142685 // ARHGAP32 // Rho GTPase activating protein 32 // 11q24.3 // 9743	ARHGAP32	8.86428	8.85895	9.04756	9.27354	9.24923	9.26139
8028030	NM_001172630 // ARHGAP33 // Rho GTPase activating protein 33 // 19q13.12 // 1157	ARHGAP33	5.83306	5.83632	5.78625	5.86948	5.81464	5.84206
8169931	NM_144967 // ARHGAP36 // Rho GTPase activating protein 36 // Xq26.1 // 158763 //	ARHGAP36	4.8123	4.88673	4.98767	4.83696	5.038	4.93748
8153876	NM_025251 // ARHGAP39 // Rho GTPase activating protein 39 // 8q24.3 // 80728 ///	ARHGAP39	6.7396	6.91161	7.11504	6.48929	6.61569	6.55249
8175900	NM_001164741 // ARHGAP4 // Rho GTPase activating protein 4 // Xq28 // 393 /// NM	ARHGAP4	5.48448	5.46217	5.65937	5.54866	5.58509	5.56687
8062532	NM_001164431 // ARHGAP40 // Rho GTPase activating protein 40 // 20q11.23 // 3435	ARHGAP40	6.67378	6.50195	6.46008	6.85656	6.88051	6.86853
7943349	NM_152432 // ARHGAP42 // Rho GTPase activating protein 42 // 11q22.1 // 143872 /	ARHGAP42	9.24641	9.9959	9.84019	9.67698	9.60525	9.64111
8005064	NM_014859 // ARHGAP44 // Rho GTPase activating protein 44 // 17p12 // 9912 /// E	ARHGAP44	4.98146	5.07258	5.10311	4.99351	4.90412	4.94881
7973840	NM_001030055 // ARHGAP5 // Rho GTPase activating protein 5 // 14q12 // 394 /// N	ARHGAP5	9.97075	9.8267	9.70672	10.6009	10.4106	10.5057
8171313	NM_013427 // ARHGAP6 // Rho GTPase activating protein 6 // Xp22.3 // 395 /// NM_	ARHGAP6	4.66542	4.73821	4.69135	4.81448	4.61823	4.71636
7964436	NM_032496 // ARHGAP9 // Rho GTPase activating protein 9 // 12q14 // 64333 /// NM	ARHGAP9	5.49855	5.19081	5.06173	5.57693	5.72367	5.6503
8019765	NM_001185077 // ARHGDIA // Rho GDP dissociation inhibitor (GDI) alpha // 17q25.3	ARHGDIA	11.0879	10.3694	10.0507	11.038	10.9097	10.9739
8019263	NM_004309 // ARHGDIA // Rho GDP dissociation inhibitor (GDI) alpha // 17q25.3 //	ARHGDIA	10.8845	10.2603	9.91618	10.9113	10.7472	10.8293
7961532	NM_001175 // ARHGDIB // Rho GDP dissociation inhibitor (GDI) beta // 12p12.3 //	ARHGDIB	11.3389	10.4268	10.3644	10.6313	10.981	10.8061
7991809	NM_001176 // ARHGDIG // Rho GDP dissociation inhibitor (GDI) gamma // 16p13.3 //	ARHGDIG	5.8284	5.903	5.90546	5.94051	5.84638	5.89344
7991800	NM_001176 // ARHGDIG // Rho GDP dissociation inhibitor (GDI) gamma // 16p13.3 //	ARHGDIG	5.47936	5.38488	5.44653	5.40551	5.47001	5.43776
8029147	NM_199002 // ARHGEF1 // Rho guanine nucleotide exchange factor (GEF) 1 // 19q13.	ARHGEF1	7.22123	6.76231	6.67541	7.02792	7.23803	7.13298
8144281	NM_014629 // ARHGEF10 // Rho guanine nucleotide exchange factor (GEF) 10 // 8p23	ARHGEF10	6.40603	6.13934	6.30991	6.18891	6.52851	6.35871
8144315	BC026965 // ARHGEF10 // Rho guanine nucleotide exchange factor (GEF) 10 // 8p23	ARHGEF10	5.09081	5.23111	5.32779	5.22389	5.44175	5.33282
7898483	NM_018125 // ARHGEF10L // Rho guanine nucleotide exchange factor (GEF) 10-like /	ARHGEF10L	5.69981	5.55436	5.51494	5.75509	5.69682	5.72595
7921179	NM_198236 // ARHGEF11 // Rho guanine nucleotide exchange factor (GEF) 11 // 1q21	ARHGEF11	7.32245	7.64937	7.5548	7.61888	7.79797	7.70843
7944560	NM_015313 // ARHGEF12 // Rho guanine nucleotide exchange factor (GEF) 12 // 11q2	ARHGEF12	10.6181	10.3032	10.2965	10.8109	10.733	10.772
8004842	NM_173728 // ARHGEF15 // Rho guanine nucleotide exchange factor (GEF) 15 // 17p1	ARHGEF15	5.51359	5.46616	5.53997	5.3299	5.6337	5.4818
7897154	NM_014448 // ARHGEF16 // Rho guanine nucleotide exchange factor (GEF) 16 // 1p36	ARHGEF16	5.66322	5.49175	5.61376	5.27747	5.40036	5.33892
7942417	NM_014786 // ARHGEF17 // Rho guanine nucleotide exchange factor (GEF) 17 // 11q1	ARHGEF17	6.6444	6.61065	6.67491	6.63496	6.53233	6.58365
8025142	NM_001130955 // ARHGEF18 // Rho/Rac guanine nucleotide exchange factor (GEF) 18	ARHGEF18	8.60041	8.58489	8.77306	8.4033	8.48626	8.44478
7912724	NM_153213 // ARHGEF19 // Rho guanine nucleotide exchange factor (GEF) 19 // 1p36	ARHGEF19	5.72023	5.98661	5.84474	5.78759	5.72876	5.75817
7920877	NM_001162383 // ARHGEF2 // Rho/Rac guanine nucleotide exchange factor (GEF) 2 //	ARHGEF2	8.08455	8.24731	8.26447	8.39624	8.31221	8.35422
7956551	NM_182947 // ARHGEF25 // Rho guanine nucleotide exchange factor (GEF) 25 // 12q1	ARHGEF25	5.36371	5.4037	5.25701	5.27876	5.27976	5.27926
8083471	NM_015595 // ARHGEF26 // Rho guanine nucleotide exchange factor (GEF) 26 // 3q25	ARHGEF26	7.85375	8.21234	8.27753	7.04724	7.44092	7.24408
8088247	NM_001128615 // ARHGEF3 // Rho guanine nucleotide exchange factor (GEF) 3 // 3p2	ARHGEF3	8.75082	7.55724	7.21402	7.81581	7.45413	7.63497
8109161	NM_001001669 // ARHGEF37 // Rho guanine nucleotide exchange factor (GEF) 37 // 5	ARHGEF37	4.75936	4.9025	4.69522	4.70607	4.71956	4.71282
8096682	NM_017700 // ARHGEF38 // Rho guanine nucleotide exchange factor (GEF) 38 // 4q24	ARHGEF38	4.6627	4.55964	4.63304	4.63028	4.71188	4.67108
8045229	NM_032995 // ARHGEF4 // Rho guanine nucleotide exchange factor (GEF) 4 // 2q22 /	ARHGEF4	6.19224	6.01882	5.7628	6.00867	6.02083	6.01475
7973158	NM_018071 // ARHGEF40 // Rho guanine nucleotide exchange factor (GEF) 40 // 14q1	ARHGEF40	5.57726	5.61068	5.3452	5.97466	6.01493	5.99479
8143610	NM_005435 // ARHGEF5 // Rho guanine nucleotide exchange factor (GEF) 5 // 7q33-q	ARHGEF5	7.90717	8.11295	8.06724	6.7802	6.67583	6.72802
8136987	NM_005435 // ARHGEF5 // Rho guanine nucleotide exchange factor (GEF) 5 // 7q33-q	ARHGEF5	7.55897	7.81228	7.79526	6.50974	6.37427	6.442
8175393	NM_004840 // ARHGEF6 // Rac/Cdc42 guanine nucleotide exchange factor (GEF) 6 //	ARHGEF6	4.46299	4.63683	4.53669	5.06288	4.98852	5.0257
7970111	NM_003899 // ARHGEF7 // Rho guanine nucleotide exchange factor (GEF) 7 // 13q34	ARHGEF7	8.36565	8.33446	8.5974	7.90173	7.9901	7.94591
8173217	NM_015185 // ARHGEF9 // Cdc42 guanine nucleotide exchange factor (GEF) 9 // Xq11	ARHGEF9	7.823	7.91844	7.83557	7.47255	7.36657	7.41956
7899220	NM_006015 // ARID1A // AT rich interactive domain 1A (SWI-like) // 1p35.3 // 828	ARID1A	8.22559	8.43357	8.82248	8.59856	8.8841	8.74133
8122971	NM_020732 // ARID1B // AT rich interactive domain 1B (SWI1-like) // 6q25.1 // 57	ARID1B	6.40384	6.76743	6.82743	6.83119	7.03474	6.93297
7955019	NM_152641 // ARID2 // AT rich interactive domain 2 (ARID, RFX-like) // 12q12 //	ARID2	8.28795	8.65831	8.64774	8.52317	8.61825	8.57071
8024078	NM_005224 // ARID3A // AT rich interactive domain 3A (BRIGHT-like) // 19p13.3 //	ARID3A	6.93525	6.63894	6.89777	6.75547	6.69594	6.7257
7902592	NM_006465 // ARID3B // AT rich interactive domain 3B (BRIGHT-like) // 15q24 // 1	ARID3B	7.08723	7.41915	7.49777	6.62151	6.81026	6.71589
7984843	NM_006465 // ARID3B // AT rich interactive domain 3B (BRIGHT-like) // 15q24 // 1	ARID3B	5.73072	5.80281	6.19282	5.25799	5.80768	5.53284
8160849	NM_001017363 // ARID3C // AT rich interactive domain 3C (BRIGHT-like) // 9p13.3	ARID3C	4.90704	4.98	4.77249	4.72587	4.84702	4.78644
7974621	NM_002892 // ARID4A // AT rich interactive domain 4A (RBP1-like) // 14q23.1 // 5	ARID4A	7.40333	7.43494	7.88979	7.78989	7.84295	7.81642
7925201	NM_016374 // ARID4B // AT rich interactive domain 4B (RBP1-like) // 1q42.1-q43 /	ARID4B	7.69301	7.12231	7.50838	7.77165	7.66049	7.71607
8043621	NM_212481 // ARID5A // AT rich interactive domain 5A (MRF1-like) // 2q11.2 // 10	ARID5A	6.73535	6.31247	6.38182	6.39528	6.45316	6.42422
8043630	AY358167 // ARID5A // AT rich interactive domain 5A (MRF1-like) // 2q11.2 // 108	ARID5A	5.35044	5.36766	5.39764	5.22333	5.19711	5.21022
7927732	NM_032199 // ARID5B // AT rich interactive domain 5B (MRF1-like) // 10q21.2 // 8	ARID5B	7.48314	8.32987	8.56161	7.87771	7.9674	7.92256
7984641	NM_005744 // ARIH1 // ariadne homolog, ubiquitin-conjugating enzyme E2 binding p	ARIH1	10.2767	9.95705	10.0778	10.4095	10.3248	10.3671
8079662	NM_006321 // ARIH2 // ariadne homolog 2 (Drosophila) // 3p21 // 10425 /// ENST00	ARIH2	9.34096	9.08643	9.25	9.18579	9.30351	9.24465
8087234	ENST00000356401 // ARIH2 // ariadne homolog 2 (Drosophila) // 3p21 // 10425 ///	ARIH2	5.99345	6.35623	6.07365	6.20725	5.94406	6.07566
7965789	NM_001177 // ARL1 // ADP-ribosylation factor-like 1 // 12q23.2 // 400 /// ENST00	ARL1	10.6514	10.5313	10.3425	10.5994	10.6371	10.6182
8110158	NM_173664 // ARL10 // ADP-ribosylation factor-like 10 // 5q35.2 // 285598 /// EN	ARL10	5.769	5.64628	5.77968	6.02781	5.86229	5.94505
7969145	NM_138450 // ARL11 // ADP-ribosylation factor-like 11 // 13q14.2 // 115761 /// E	ARL11	4.75229	4.79124	4.73892	4.77612	4.75544	4.76578
8168781	NM_001162490 // ARL13A // ADP-ribosylation factor-like 13A // Xq22.1 // 392509 /	ARL13A	4.81135	4.60503	4.70564	4.73282	4.65717	4.695
8081115	NM_001174150 // ARL13B // ADP-ribosylation factor-like 13B // 3q11.1 // 200894 /	ARL13B	8.0378	8.91611	9.10854	7.81301	7.80696	7.80999
8083743	NM_025047 // ARL14 // ADP-ribosylation factor-like 14 // 3q25.33 // 80117 /// EN	ARL14	5.8026	7.09222	6.69515	5.44694	5.48429	5.46561
8112033	NM_019087 // ARL15 // ADP-ribosylation factor-like 15 // 5p15.2 // 54622 /// BC0	ARL15	7.62509	6.81957	6.70472	7.69458	7.59943	7.64701
8016300	NM_001113738 // ARL17A // ADP-ribosylation factor-like 17A // 17q21.31 // 51326	ARL17A	8.50567	9.10225	9.1861	8.62232	9.08137	8.85185
8016285	NM_001113738 // ARL17A // ADP-ribosylation factor-like 17A // 17q21.31 // 51326	ARL17A	8.24798	8.70907	8.95774	8.40977	8.91395	8.66186
8007794	NM_001113738 // ARL17A // ADP-ribosylation factor-like 17A // 17q21.31 // 51326	ARL17A	8.34014	8.79788	8.8293	8.37013	8.70568	8.5379
7941104	NM_001667 // ARL2 // ADP-ribosylation factor-like 2 // 11q13 // 402 /// ENST0000	ARL2	11.8572	11.799	11.5418	12.0132	11.8449	11.9291
7996012	NM_012106 // ARL2BP // ADP-ribosylation factor-like 2 binding protein // 16q13 /	ARL2BP	10.6949	9.53542	9.28147	11.0405	10.9012	10.9708
7936041	NM_004311 // ARL3 // ADP-ribosylation factor-like 3 // 10q23.3 // 403 /// ENST00	ARL3	7.5244	7.39622	7.33263	7.86754	7.83373	7.85064
8131573	NM_212460 // ARL4A // ADP-ribosylation factor-like 4A // 7p21.3 // 10124 /// NM_	ARL4A	6.10616	6.15688	6.25286	6.11515	5.93455	6.02485
8059854	NM_005737 // ARL4C // ADP-ribosylation factor-like 4C // 2q37.1 // 10123 /// ENS	ARL4C	8.88635	8.88783	8.3829	9.71544	9.50114	9.60829
8007493	NM_001661 // ARL4D // ADP-ribosylation factor-like 4D // 17q12-q21 // 379 /// EN	ARL4D	7.04084	7.20481	7.08175	7.54788	7.31859	7.43323
8055862	NM_012097 // ARL5A // ADP-ribosylation factor-like 5A // 2q23.3 // 26225 /// NM_	ARL5A	8.5023	8.30168	8.17481	8.67841	8.75792	8.71816
7926531	NM_178815 // ARL5B // ADP-ribosylation factor-like 5B // 10p12.31 // 221079 ///	ARL5B	10.0274	10.0657	10.2631	10.38	10.2491	10.3146
8014787	NM_001143968 // ARL5C // ADP-ribosylation factor-like 5C // 17q12 // 390790 ///	ARL5C	4.99228	5.14122	5.16815	4.99967	4.96205	4.98086
8081158	NM_032146 // ARL6 // ADP-ribosylation factor-like 6 // 3q11.2 // 84100 /// NM_17	ARL6	7.2838	7.58339	7.54267	6.77836	6.78658	6.78247
7999834	NM_015161 // ARL6IP1 // ADP-ribosylation factor-like 6 interacting protein 1 //	ARL6IP1	12.3843	12.7868	12.9217	12.2206	12.2092	12.2149
7959549	NM_001002252 // ARL6IP4 // ADP-ribosylation-like factor 6 interacting protein 4	ARL6IP4	8.77643	8.61304	8.67392	8.87932	8.62499	8.75216
8080926	NM_006407 // ARL6IP5 // ADP-ribosylation-like factor 6 interacting protein 5 //	ARL6IP5	12.1867	11.3706	10.8841	12.2652	11.932	12.0986
8045768	NM_152522 // ARL6IP6 // ADP-ribosylation-like factor 6 interacting protein 6 //	ARL6IP6	8.50763	8.43572	7.87445	7.67393	7.71536	7.69465
7923394	NM_138795 // ARL8A // ADP-ribosylation factor-like 8A // 1q32.1 // 127829 /// EN	ARL8A	9.6628	9.5697	9.24793	9.57569	9.06494	9.32032
8077450	NM_018184 // ARL8B // ADP-ribosylation factor-like 8B // 3p26.1 // 55207 /// ENS	ARL8B	9.65626	9.66901	9.48753	8.89462	8.5116	8.70311
8095246	NM_206919 // ARL9 // ADP-ribosylation factor-like 9 // 4q12 // 132946 /// ENST00	ARL9	4.66853	4.46418	4.55354	4.55759	4.5833	4.57045
8151066	NM_018120 // ARMC1 // armadillo repeat containing 1 // 8q13.1 // 55156 /// ENST0	ARMC1	7.88374	8.59029	8.33005	7.76984	7.74879	7.75931
8089034	NM_031905 // ARMC10 // armadillo repeat containing 10 // 7q22.1 // 83787 /// NM_	ARMC10	8.61988	8.43952	8.23306	8.36633	8.22949	8.29791
8135229	NM_031905 // ARMC10 // armadillo repeat containing 10 // 7q22.1 // 83787 /// NM_	ARMC10	7.33878	7.14642	7.30269	7.43784	7.4239	7.43087
8121370	NM_032131 // ARMC2 // armadillo repeat containing 2 // 6q21 // 84071 /// ENST000	ARMC2	5.37006	5.41489	5.31316	5.29535	5.33543	5.31539
7926638	NM_173081 // ARMC3 // armadillo repeat containing 3 // 10p12.31 // 219681 /// EN	ARMC3	4.80135	5.03375	4.84001	4.66625	4.69375	4.68
7932744	NM_018076 // ARMC4 // armadillo repeat containing 4 // 10p12.1-p11.23 // 55130 /	ARMC4	5.89869	5.81335	6.24628	5.99702	6.11199	6.0545
7995193	NM_024742 // ARMC5 // armadillo repeat containing 5 // 16p11.2 // 79798 /// NM_0	ARMC5	5.41245	5.39974	5.38728	5.67307	5.60362	5.63835
8027117	NM_033415 // ARMC6 // armadillo repeat containing 6 // 19p13.11 // 93436 /// ENS	ARMC6	7.89655	8.14544	8.02902	7.49874	7.81459	7.65667
8009755	NM_024585 // ARMC7 // armadillo repeat containing 7 // 17q25.1 // 79637 /// ENST	ARMC7	7.06963	7.4086	7.31115	6.85937	6.85279	6.85608
8082940	NM_015396 // ARMC8 // armadillo repeat containing 8 // 3q22.3 // 25852 /// NM_21	ARMC8	8.24578	8.36963	8.49326	8.54911	8.69536	8.62223
8049044	NM_025139 // ARMC9 // armadillo repeat containing 9 // 2q37.1 // 80210 /// ENST0	ARMC9	7.439	7.17264	7.1799	6.95218	6.95431	6.95325
8168868	NM_016608 // ARMCX1 // armadillo repeat containing, X-linked 1 // Xq21.33-q22.2	ARMCX1	8.95626	8.70538	8.36655	7.70692	7.76538	7.73615
8174092	NM_177949 // ARMCX2 // armadillo repeat containing, X-linked 2 // Xq21.33-q22.2	ARMCX2	7.23439	7.96534	7.78036	7.60121	7.26663	7.43392
8168875	NM_016607 // ARMCX3 // armadillo repeat containing, X-linked 3 // Xq21.33-q22.2	ARMCX3	7.11651	6.91998	7.02296	7.34267	7.36204	7.35236
8168855	NR_028407 // ARMCX4 // armadillo repeat containing, X-linked 4 // Xq22.1 // 1001	ARMCX4	4.7911	4.7199	4.82439	4.85121	4.71075	4.78098
8168958	NM_001168479 // ARMCX5 // armadillo repeat containing, X-linked 5 // Xq22.1-q22.	ARMCX5	7.47173	7.96035	8.06172	7.42285	7.31513	7.36899
8168873	NM_019007 // ARMCX6 // armadillo repeat containing, X-linked 6 // Xq21.33-q22.3	ARMCX6	9.61417	9.71467	9.59553	9.79722	9.96708	9.88215
8174086	NM_019007 // ARMCX6 // armadillo repeat containing, X-linked 6 // Xq21.33-q22.3	ARMCX6	9.50317	9.59429	9.42107	9.84819	9.82546	9.83683
7919825	NM_001668 // ARNT // aryl hydrocarbon receptor nuclear translocator // 1q21 // 4	ARNT	9.65844	9.37373	9.27538	9.30168	9.30478	9.30323
7985285	NM_014862 // ARNT2 // aryl-hydrocarbon receptor nuclear translocator 2 // 15q24	ARNT2	6.87525	7.44161	7.07595	7.36487	7.18434	7.2746
7938563	NM_001178 // ARNTL // aryl hydrocarbon receptor nuclear translocator-like // 11p	ARNTL	6.74824	6.58064	6.84035	6.56621	6.76618	6.6662
7954527	NM_020183 // ARNTL2 // aryl hydrocarbon receptor nuclear translocator-like 2 //	ARNTL2	9.92227	9.61482	9.64718	9.36593	9.46806	9.417
8134581	NM_006409 // ARPC1A // actin related protein 2/3 complex, subunit 1A, 41kDa // 7	ARPC1A	9.95102	9.69391	9.33956	10.0973	9.83746	9.96738
8134552	NM_005720 // ARPC1B // actin related protein 2/3 complex, subunit 1B, 41kDa // 7	ARPC1B	11.1284	10.8364	10.5438	10.893	10.7042	10.7986
8048234	NM_152862 // ARPC2 // actin related protein 2/3 complex, subunit 2, 34kDa // 2q3	ARPC2	11.9988	11.7487	11.6116	11.9715	11.9499	11.9607
7966315	NM_005719 // ARPC3 // actin related protein 2/3 complex, subunit 3, 21kDa // 12q	ARPC3	12.1217	12.0478	11.6213	11.842	11.7784	11.8102
8077652	NM_005718 // ARPC4 // actin related protein 2/3 complex, subunit 4, 20kDa // 3p2	ARPC4	9.51661	9.47122	9.39159	8.57542	8.2995	8.43746
7922793	NM_005717 // ARPC5 // actin related protein 2/3 complex, subunit 5, 16kDa // 1q2	ARPC5	8.49548	9.018	9.19403	9.23727	8.90248	9.06987
8157828	NM_030978 // ARPC5L // actin related protein 2/3 complex, subunit 5-like // 9q33	ARPC5L	7.47521	8.0247	8.25271	7.75355	7.86371	7.80863
8092002	NM_032487 // ARPM1 // actin related protein M1 // 3q26.2 // 84517 /// ENST000003	ARPM1	5.40446	5.41483	5.16161	5.41143	5.40566	5.40855
7988963	NM_006628 // ARPP19 // cAMP-regulated phosphoprotein, 19kDa // 15q21.2 // 10776	ARPP19	10.0105	10.098	10.0731	9.40169	9.4762	9.43895
8110618	NM_006628 // ARPP19 // cAMP-regulated phosphoprotein, 19kDa // 15q21.2 // 10776	ARPP19	9.49886	9.55348	9.28147	8.67735	8.71691	8.69713
8078497	NM_016300 // ARPP21 // cAMP-regulated phosphoprotein, 21kDa // 3p22.3 // 10777 /	ARPP21	4.81323	4.74515	4.72498	4.8156	4.80205	4.80883
8168117	NM_004312 // ARR3 // arrestin 3, retinal (X-arrestin) // Xcen-q21 // 407 /// ENS	ARR3	5.12716	4.96451	4.9934	5.14696	5.12461	5.13579
7950473	NM_004041 // ARRB1 // arrestin, beta 1 // 11q13 // 408 /// NM_020251 // ARRB1 //	ARRB1	10.4316	10.1525	9.45109	10.417	10.212	10.3145
8003903	NM_004313 // ARRB2 // arrestin, beta 2 // 17p13 // 409 /// NM_199004 // ARRB2 //	ARRB2	7.55348	8.31066	8.16868	6.88016	6.84464	6.8624
8159692	NM_152285 // ARRDC1 // arrestin domain containing 1 // 9q34.3 // 92714 /// ENST0	ARRDC1	8.57534	8.41949	8.28915	8.30226	8.28853	8.29539
8026915	NM_015683 // ARRDC2 // arrestin domain containing 2 // 19p13.11 // 27106 /// NM_	ARRDC2	6.7115	6.5349	6.31772	6.72249	6.68882	6.70566
8113073	NM_020801 // ARRDC3 // arrestin domain containing 3 // 5q14.3 // 57561 /// ENST0	ARRDC3	11.5773	10.599	9.88286	11.1397	10.4945	10.8171
7986350	NM_183376 // ARRDC4 // arrestin domain containing 4 // 15q26.3 // 91947 /// ENST	ARRDC4	6.57909	5.72392	5.72031	5.80318	5.496	5.64959
8077160	NM_000487 // ARSA // arylsulfatase A // 22q13.31-qter|22q13.33 // 410 /// NM_001	ARSA	6.04789	5.54724	5.64187	5.82883	5.71881	5.77382
8112807	NM_000046 // ARSB // arylsulfatase B // 5q11-q13 // 411 /// NM_198709 // ARSB //	ARSB	7.80625	7.87642	7.96446	7.62132	7.67284	7.64708
8171148	NM_001669 // ARSD // arylsulfatase D // Xp22.3 // 414 /// NM_009589 // ARSD // a	ARSD	6.39766	5.6883	5.62995	6.56091	6.29038	6.42564
8171161	NM_000047 // ARSE // arylsulfatase E (chondrodysplasia punctata 1) // Xp22.3 //	ARSE	6.47146	6.31641	5.84106	7.05877	6.80855	6.93366
8165843	NM_004042 // ARSF // arylsulfatase F // Xp22.3 // 416 /// ENST00000359361 // ARS	ARSF	5.10986	4.87038	4.90401	4.95829	4.77472	4.86651
8009443	NM_014960 // ARSG // arylsulfatase G // 17q24.2 // 22901 /// ENST00000452479 //	ARSG	5.558	5.58719	5.66707	5.58571	5.74247	5.66409
8165833	NM_001011719 // ARSH // arylsulfatase family, member H // Xp22.33 // 347527 ///	ARSH	4.9017	4.92011	5.07074	4.89189	4.93168	4.91179
8115144	NM_001012301 // ARSI // arylsulfatase family, member I // 5q32 // 340075 /// ENS	ARSI	4.71988	4.98756	4.74266	4.77142	4.8024	4.78691
8102440	NM_024590 // ARSJ // arylsulfatase family, member J // 4q26 // 79642 /// ENST000	ARSJ	8.40127	8.7764	8.68803	8.29912	8.03018	8.16465
8106962	NM_198150 // ARSK // arylsulfatase family, member K // 5q15 // 153642 /// ENST00	ARSK	8.58848	8.70589	8.63276	8.59997	8.57604	8.58801
7937882	NM_004314 // ART1 // ADP-ribosyltransferase 1 // 11p15 // 417 /// ENST0000025069	ART1	5.81205	5.84084	5.78115	5.8674	5.99231	5.92985
8095806	NM_001130016 // ART3 // ADP-ribosyltransferase 3 // 4p15.1-p14|4p15.1-p14|4p15.1	ART3	5.18395	4.82821	4.92184	4.81946	4.83551	4.82749
7961507	NM_021071 // ART4 // ADP-ribosyltransferase 4 (Dombrock blood group) // 12p13-p1	ART4	4.81922	4.64597	4.77348	4.67551	4.74371	4.70961
7945882	NM_053017 // ART5 // ADP-ribosyltransferase 5 // 11p15.4 // 116969 /// NM_001079	ART5	5.84054	5.72356	5.67216	5.81667	5.77161	5.79414
7900878	NM_057091 // ARTN // artemin // 1p33-p32 // 9048 /// NM_057090 // ARTN // artemi	ARTN	5.97801	6.10782	6.25137	5.78747	5.84144	5.81446
7910494	NM_022786 // ARV1 // ARV1 homolog (S. cerevisiae) // 1q42.2 // 64801 /// ENST000	ARV1	8.88026	9.45077	9.58017	9.31135	9.08863	9.19999
8074522	NM_001670 // ARVCF // armadillo repeat gene deleted in velocardiofacial syndrome	ARVCF	5.92115	5.65403	5.68922	5.89016	5.71636	5.80326
8082583	AY358247 // ARVP6125 // hypothetical LOC442092 // 3q22.1 // 442092 /// ENST00000	ARVP6125	4.40308	4.56211	4.35113	4.07966	4.6878	4.38373
8171867	NM_139058 // ARX // aristaless related homeobox // Xp21 // 170302 /// ENST000003	ARX	6.14388	6.10276	6.24394	6.14557	6.12434	6.13495
7930181	NM_020682 // AS3MT // arsenic (+3 oxidation state) methyltransferase // 10q24.32	AS3MT	6.34563	7.07696	6.42081	6.54575	6.261	6.40338
8149534	NM_004315 // ASAH1 // N-acylsphingosine amidohydrolase (acid ceramidase) 1 // 8p	ASAH1	9.95938	9.90607	9.77552	9.55374	9.27836	9.41605
7927599	NM_019893 // ASAH2 // N-acylsphingosine amidohydrolase (non-lysosomal ceramidase	ASAH2	9.92003	9.99931	10.0629	9.86059	9.97829	9.91944
7933341	NM_019893 // ASAH2 // N-acylsphingosine amidohydrolase (non-lysosomal ceramidase	ASAH2	6.25594	6.31801	6.27936	6.26887	6.26836	6.26862
7933597	NM_019893 // ASAH2 // N-acylsphingosine amidohydrolase (non-lysosomal ceramidase	ASAH2	6.16123	6.09106	6.06303	6.13814	6.10048	6.11931
7952341	NM_024769 // ASAM // adipocyte-specific adhesion molecule // 11q24.1 // 79827 //	ASAM	7.66424	7.56256	7.22176	7.89153	8.07126	7.9814
8152867	NM_018482 // ASAP1 // ArfGAP with SH3 domain, ankyrin repeat and PH domain 1 //	ASAP1	9.95641	9.86243	10.0081	10.3951	10.4714	10.4332
8040113	NM_003887 // ASAP2 // ArfGAP with SH3 domain, ankyrin repeat and PH domain 2 //	ASAP2	10.4953	10.2448	10.3437	10.3066	10.4852	10.3959
7913609	NM_017707 // ASAP3 // ArfGAP with SH3 domain, ankyrin repeat and PH domain 3 //	ASAP3	5.96071	6.43229	6.23052	6.09793	5.82214	5.96003
8049657	NM_001040445 // ASB1 // ankyrin repeat and SOCS box-containing 1 // 2q37 // 5166	ASB1	7.73604	8.04908	8.17044	7.83231	7.76756	7.79993
8143887	NM_001142459 // ASB10 // ankyrin repeat and SOCS box-containing 10 // 7q36.1 //	ASB10	4.81214	4.84784	4.90149	4.63473	4.77751	4.70612
8171403	NM_080873 // ASB11 // ankyrin repeat and SOCS box-containing 11 // Xp22.31 // 14	ASB11	4.98198	4.86311	4.78372	4.88981	4.84358	4.86669
8173238	NM_130388 // ASB12 // ankyrin repeat and SOCS box-containing 12 // Xq11.2 // 142	ASB12	5.64404	5.62308	5.31339	5.77106	5.67032	5.72069
7931863	NM_024701 // ASB13 // ankyrin repeat and SOCS box-containing 13 // 10p15.1 // 79	ASB13	7.88105	7.04704	6.83704	7.98473	7.99604	7.99038
8088292	NM_130387 // ASB14 // ankyrin repeat and SOCS box-containing 14 // 3p21.1 // 142	ASB14	5.18967	5.295	5.22715	5.1509	5.23589	5.1934
8135804	NM_080928 // ASB15 // ankyrin repeat and SOCS box-containing 15 // 7q31.31 // 14	ASB15	4.69419	4.74096	4.77909	4.5998	4.73978	4.66979
8007584	NM_080863 // ASB16 // ankyrin repeat and SOCS box-containing 16 // 17q21.31 // 9	ASB16	5.61538	5.61154	5.75278	5.58331	5.5829	5.5831
7917082	NM_080868 // ASB17 // ankyrin repeat and SOCS box-containing 17 // 1p31.1 // 127	ASB17	4.87371	4.98826	4.71617	4.95631	4.86485	4.91058
8059868	NM_212556 // ASB18 // ankyrin repeat and SOCS box-containing 18 // 2q37.2 // 401	ASB18	5.13372	5.49316	5.78196	4.9637	4.98378	4.97374
7981020	NM_016150 // ASB2 // ankyrin repeat and SOCS box-containing 2 // 14q31-q32 // 51	ASB2	6.79138	6.20854	4.89153	7.99376	7.50093	7.74735
8052125	NM_016115 // ASB3 // ankyrin repeat and SOCS box-containing 3 // 2p16-p14 // 511	ASB3	8.45304	8.56789	8.77684	8.69938	8.8403	8.76984
8134376	NM_016116 // ASB4 // ankyrin repeat and SOCS box-containing 4 // 7q21-q22 // 516	ASB4	4.72518	4.60402	4.41525	4.59663	4.58413	4.59038
8103812	NM_080874 // ASB5 // ankyrin repeat and SOCS box-containing 5 // 4q34.2 // 14045	ASB5	4.70813	4.79304	4.68516	4.69886	4.60839	4.65362
8164572	NM_017873 // ASB6 // ankyrin repeat and SOCS box-containing 6 // --- // 140459 /	ASB6	8.1435	8.11731	8.00279	7.95622	8.01792	7.98707
7986433	NM_198243 // ASB7 // ankyrin repeat and SOCS box-containing 7 // --- // 140460 /	ASB7	7.25395	7.21344	7.15248	6.59479	6.66732	6.63105
7962783	NM_024095 // ASB8 // ankyrin repeat and SOCS box-containing 8 // 12q13.11 // 140	ASB8	8.94717	8.94986	8.50044	8.24963	8.16709	8.20836
8171392	NM_024087 // ASB9 // ankyrin repeat and SOCS box-containing 9 // --- // 140462 /	ASB9	5.74176	6.02049	5.60664	6.10062	6.03927	6.06995
7934228	NM_015947 // ASCC1 // activating signal cointegrator 1 complex subunit 1 // 10pt	ASCC1	8.57132	8.66511	8.63212	8.74474	8.62004	8.68239
8075285	NM_032204 // ASCC2 // activating signal cointegrator 1 complex subunit 2 // 22q1	ASCC2	8.77549	8.73321	8.72515	8.57503	8.63562	8.60533
8128472	NM_006828 // ASCC3 // activating signal cointegrator 1 complex subunit 3 // 6q16	ASCC3	8.30404	8.81925	9.01962	8.7065	8.64991	8.67821
7958051	NM_004316 // ASCL1 // achaete-scute complex homolog 1 (Drosophila) // 12q23.2 //	ASCL1	5.12513	5.30675	5.44897	5.20088	5.16701	5.18394
7945730	NM_005170 // ASCL2 // achaete-scute complex homolog 2 (Drosophila) // 11p15.5 //	ASCL2	4.88187	4.93198	4.91372	5.06966	4.80438	4.93702
7946436	NM_020646 // ASCL3 // achaete-scute complex homolog 3 (Drosophila) // 11p15.3 //	ASCL3	5.13094	4.91651	5.14314	5.13483	5.19867	5.16675
7958396	NM_203436 // ASCL4 // achaete-scute complex homolog 4 (Drosophila) // 12q23.3 //	ASCL4	4.72601	4.65239	4.73546	4.66037	4.70919	4.68478
7923317	XM_940966 // ASCL5 // achaete-scute complex homolog 5 (Drosophila) // 1q32.1 //	ASCL5	4.77375	4.82155	4.71897	4.84231	4.83559	4.83895
8121734	NM_014034 // ASF1A // ASF1 anti-silencing function 1 homolog A (S. cerevisiae) /	ASF1A	9.27125	9.17455	9.3166	9.582	9.35749	9.46974
8034772	NM_018154 // ASF1B // ASF1 anti-silencing function 1 homolog B (S. cerevisiae) /	ASF1B	9.79653	10.2667	10.1259	10.1316	10.1726	10.1521
8012043	NM_001671 // ASGR1 // asialoglycoprotein receptor 1 // 17p13.2 // 432 /// NM_001	ASGR1	5.43505	5.30341	5.50891	5.47178	5.33633	5.40405
8012028	NM_080912 // ASGR2 // asialoglycoprotein receptor 2 // 17p // 433 /// NM_001181	ASGR2	5.57204	5.41232	5.46073	5.41517	5.46615	5.44066
7920766	NM_018489 // ASH1L // ash1 (absent, small, or homeotic)-like (Drosophila) // 1q2	ASH1L	9.09691	8.66872	8.99662	9.03748	9.2584	9.14794
8145894	NM_004674 // ASH2L // ash2 (absent, small, or homeotic)-like (Drosophila) // 8p1	ASH2L	10.0902	10.2623	10.3163	10.0518	9.93985	9.99582
8061982	NM_001672 // ASIP // agouti signaling protein // 20q11.2-q12 // 434 /// ENST0000	ASIP	5.43118	5.56935	5.69669	5.50096	5.52367	5.51232
8133122	NM_001024943 // ASL // argininosuccinate lyase // 7cen-q11.2 // 435 /// NM_00004	ASL	6.49949	6.78579	6.71769	6.32564	6.25824	6.29194
8165773	NM_001171038 // ASMT // acetylserotonin O-methyltransferase // Xp22.3 or Yp11.3	ASMT	5.38467	5.49232	5.73639	5.27383	5.36615	5.31999
8176342	NM_001171038 // ASMT // acetylserotonin O-methyltransferase // Xp22.3 or Yp11.3	ASMT	5.38467	5.49232	5.73639	5.27383	5.36615	5.31999
8171119	NM_004192 // ASMTL // acetylserotonin O-methyltransferase-like // Xp22.3; Yp11.3	ASMTL	5.89506	6.09149	6.08545	6.13199	5.95566	6.04383
8177011	NM_004192 // ASMTL // acetylserotonin O-methyltransferase-like // Xp22.3; Yp11.3	ASMTL	5.78546	6.07708	6.03225	6.08079	5.88828	5.98454
8176336	NR_026711 // ASMTL-AS // ASMTL antisense RNA (non-protein coding) // Xp22.33; Yp	ASMTL-AS	5.18851	5.2472	5.36929	5.24231	5.54804	5.39518
8165765	NR_026711 // ASMTL-AS // ASMTL antisense RNA (non-protein coding) // Xp22.33; Yp	ASMTL-AS	5.15158	5.16626	5.31693	5.19904	5.45347	5.32625
8026024	NM_004317 // ASNA1 // arsA arsenite transporter, ATP-binding, homolog 1 (bacteri	ASNA1	10.3015	10.4077	10.4689	10.4336	10.2757	10.3546
8141150	NM_133436 // ASNS // asparagine synthetase (glutamine-hydrolyzing) // 7q21.3 //	ASNS	8.19298	8.45459	8.20065	8.05786	8.42531	8.24159
8046997	NM_019048 // ASNSD1 // asparagine synthetase domain containing 1 // 2p24.3-q21.3	ASNSD1	8.06381	8.74117	8.69395	8.14075	8.13913	8.13994
8003814	NM_000049 // ASPA // aspartoacylase // 17p13.3 // 443 /// NM_001128085 // ASPA /	ASPA	4.90485	4.78028	4.87245	4.92761	4.84269	4.88515
8038577	NM_001024656 // ASPDH // aspartate dehydrogenase domain containing // 19q13.33 /	ASPDH	5.04064	5.09276	5.09213	5.14946	5.08018	5.11482
7977203	NM_001080464 // ASPG // asparaginase homolog (S. cerevisiae) // 14q32.33 // 3745	ASPG	5.57072	5.55188	5.6272	5.64284	5.70304	5.67294
8150988	NM_001164750 // ASPH // aspartate beta-hydroxylase // 8q12.1 // 444 /// NM_00431	ASPH	9.36787	9.13906	9.41847	8.30527	8.47828	8.39177
7994675	NM_181718 // ASPHD1 // aspartate beta-hydroxylase domain containing 1 // 16p11.2	ASPHD1	6.52516	6.54548	6.65343	6.16948	6.43955	6.30452
8072108	NM_020437 // ASPHD2 // aspartate beta-hydroxylase domain containing 2 // 22q12.1	ASPHD2	5.55653	5.10703	5.11046	5.10438	5.09033	5.09736
7923086	NM_018136 // ASPM // asp (abnormal spindle) homolog, microcephaly associated (Dr	ASPM	8.85847	9.50823	9.68767	9.56122	9.70926	9.63524
8162394	NM_017680 // ASPN // asporin // 9q22 // 54829 /// NM_001193335 // ASPN // aspori	ASPN	4.89948	4.83313	4.93138	4.74734	4.83848	4.79291
8052828	NM_152792 // ASPRV1 // aspartic peptidase, retroviral-like 1 // 2p13.3 // 151516	ASPRV1	5.18252	4.98835	5.13941	5.20025	5.13143	5.16584
8010702	NM_024083 // ASPSCR1 // alveolar soft part sarcoma chromosome region, candidate	ASPSCR1	6.90932	7.49395	7.28062	7.06747	6.73491	6.90119
7940643	NM_001083926 // ASRGL1 // asparaginase like 1 // 11q12.3 // 80150 /// NM_025080	ASRGL1	5.42362	5.34323	5.57334	5.37652	5.32206	5.34929
8158671	NM_000050 // ASS1 // argininosuccinate synthase 1 // 9q34.1 // 445 /// NM_054012	ASS1	7.12264	6.868	6.54403	6.71209	6.52147	6.61678
8090664	NM_014065 // ASTE1 // asteroid homolog 1 (Drosophila) // 3q22.1 // 28990 /// ENS	ASTE1	5.71378	5.94035	5.87279	6.12396	6.14257	6.13326
8053872	NM_001002036 // ASTL // astacin-like metallo-endopeptidase (M12 family) // 2q11.	ASTL	4.95859	4.97765	5.09544	5.00271	5.03126	5.01699
7922525	NM_004319 // ASTN1 // astrotactin 1 // 1q25.2 // 460 /// NM_207108 // ASTN1 // a	ASTN1	5.33098	5.4114	5.36878	5.37822	5.43085	5.40454
8163678	NM_014010 // ASTN2 // astrotactin 2 // 9q33.1 // 23245 /// NM_198186 // ASTN2 //	ASTN2	5.13673	5.15019	5.07013	5.40635	5.36386	5.3851
8061725	NM_015338 // ASXL1 // additional sex combs like 1 (Drosophila) // 20q11.1 // 171	ASXL1	8.806	9.06595	9.26163	8.83101	8.90745	8.86923
8050875	NM_018263 // ASXL2 // additional sex combs like 2 (Drosophila) // 2p24.1 // 5525	ASXL2	9.28294	9.30444	9.42506	8.95571	9.19679	9.07625
8020844	NM_030632 // ASXL3 // additional sex combs like 3 (Drosophila) // 18q11 // 80816	ASXL3	4.81489	4.84418	4.76038	4.80164	4.96727	4.88445
8142480	NR_023315 // ASZ1 // ankyrin repeat, SAM and basic leucine zipper domain contain	ASZ1	5.28625	5.21423	5.16265	5.1671	5.07089	5.11899
7934870	NM_032810 // ATAD1 // ATPase family, AAA domain containing 1 // 10q23.31 // 8489	ATAD1	8.97178	9.28702	9.42175	8.92385	9.21363	9.06874
8152668	NM_014109 // ATAD2 // ATPase family, AAA domain containing 2 // 8q24.13 // 29028	ATAD2	9.04874	9.85878	9.82504	9.22166	9.31734	9.2695
8050658	NM_017552 // ATAD2B // ATPase family, AAA domain containing 2B // 2p24.1-p23.3 /	ATAD2B	6.80353	6.99148	7.36488	7.15603	7.41441	7.28522
7896952	NM_018188 // ATAD3A // ATPase family, AAA domain containing 3A // 1p36.33 // 552	ATAD3A	7.79011	7.6579	7.86208	7.54143	7.73585	7.63864
7896961	NM_031921 // ATAD3B // ATPase family, AAA domain containing 3B // 1p36.33 // 838	ATAD3B	7.92852	7.90474	7.89077	7.53386	7.93804	7.73595
7896937	NM_001039211 // ATAD3C // ATPase family, AAA domain containing 3C // 1p36.33 //	ATAD3C	6.40132	6.47617	6.39362	6.24229	6.35791	6.3001
8006187	NM_024857 // ATAD5 // ATPase family, AAA domain containing 5 // 17q11.2 // 79915	ATAD5	7.69913	8.70981	8.81885	7.99401	8.1593	8.07666
8177834	NM_001031722 // ATAT1 // alpha tubulin acetyltransferase 1 // 6p21.33 // 79969 /	ATAT1	7.5725	7.35952	7.28517	7.66638	7.69347	7.67992
8117965	NM_001031722 // ATAT1 // alpha tubulin acetyltransferase 1 // 6p21.33 // 79969 /	ATAT1	7.51702	7.33581	7.27153	7.62698	7.65306	7.64002
8179149	NM_001031722 // ATAT1 // alpha tubulin acetyltransferase 1 // 6p21.33 // 79969 /	ATAT1	7.51702	7.33581	7.27153	7.62698	7.65306	7.64002
8024712	NM_033064 // ATCAY // ataxia, cerebellar, Cayman type // 19p13.3 // 85300 /// EN	ATCAY	5.07477	5.07397	5.21034	5.19537	5.10306	5.14921
7936762	NM_001001976 // ATE1 // arginyltransferase 1 // 10q26.13 // 11101 /// NM_007041	ATE1	9.02617	9.66168	9.69456	9.2018	9.22764	9.21472
7955425	NM_005171 // ATF1 // activating transcription factor 1 // 12q13 // 466 /// ENST0	ATF1	9.63476	10.1201	10.0077	9.42127	9.37019	9.39573
8056909	NM_001880 // ATF2 // activating transcription factor 2 // 2q32 // 1386 /// ENST0	ATF2	10.5938	10.3931	10.2574	10.5147	10.46	10.4873
7909610	NM_001040619 // ATF3 // activating transcription factor 3 // 1q32.3 // 467 /// N	ATF3	5.63872	6.19296	5.77325	5.33655	5.46027	5.39841
8073148	NM_001675 // ATF4 // activating transcription factor 4 (tax-responsive enhancer	ATF4	8.99872	8.83413	8.88627	8.57187	8.85707	8.71447
8030557	NM_001193646 // ATF5 // activating transcription factor 5 // 19q13.3 // 22809 //	ATF5	6.96534	7.45605	7.35369	7.02612	6.86328	6.9447
7906819	NM_007348 // ATF6 // activating transcription factor 6 // 1q22-q23 // 22926 ///	ATF6	10.8792	10.9526	10.905	10.8591	10.8333	10.8462
8125295	NM_004381 // ATF6B // activating transcription factor 6 beta // 6p21.3 // 1388 /	ATF6B	9.60588	9.76882	9.66694	10.0708	9.90597	9.98839
8178727	NM_004381 // ATF6B // activating transcription factor 6 beta // 6p21.3 // 1388 /	ATF6B	9.47975	9.57679	9.47306	9.8588	9.71536	9.78708
7963698	NM_001130059 // ATF7 // activating transcription factor 7 // 12q13 // 11016 ///	ATF7	8.02562	7.51684	7.57677	8.01051	8.22586	8.11819
7954104	NM_018179 // ATF7IP // activating transcription factor 7 interacting protein //	ATF7IP	9.59232	9.78138	9.76038	10.222	10.1578	10.1899
7993167	NM_024997 // ATF7IP2 // activating transcription factor 7 interacting protein 2	ATF7IP2	5.56941	5.68037	5.59376	5.71832	6.20155	5.95993
8106709	NM_031482 // ATG10 // ATG10 autophagy related 10 homolog (S. cerevisiae) // 5q14	ATG10	6.66882	6.68519	6.50872	6.19892	6.20925	6.20409
8113651	NR_033362 // ATG12 // ATG12 autophagy related 12 homolog (S. cerevisiae) // 5q21	ATG12	8.86214	8.802	8.59404	8.57136	8.56215	8.56676
7939676	NR_024587 // ATG13 // ATG13 autophagy related 13 homolog (S. cerevisiae) // 11p1	ATG13	9.63933	9.39513	9.30545	9.57448	9.46056	9.51752
7979328	NM_014924 // ATG14 // ATG14 autophagy related 14 homolog (S. cerevisiae) // 14q2	ATG14	7.95806	7.99585	8.14318	8.50617	8.53323	8.5197
8049271	NM_030803 // ATG16L1 // ATG16 autophagy related 16-like 1 (S. cerevisiae) // 2q3	ATG16L1	7.09822	7.23492	7.25886	6.8195	7.30077	7.06013
7942381	NM_033388 // ATG16L2 // ATG16 autophagy related 16-like 2 (S. cerevisiae) // 11q	ATG16L2	6.35646	6.31406	6.10073	6.41872	6.36685	6.39278
7949277	NM_015104 // ATG2A // ATG2 autophagy related 2 homolog A (S. cerevisiae) // 11q1	ATG2A	7.71997	7.87146	7.75405	7.69767	7.44965	7.57366
7981217	NM_018036 // ATG2B // ATG2 autophagy related 2 homolog B (S. cerevisiae) // 14q3	ATG2B	8.69374	8.91551	8.79769	8.63532	8.63811	8.63671
7981192	NM_018036 // ATG2B // ATG2 autophagy related 2 homolog B (S. cerevisiae) // 14q3	ATG2B	8.06533	8.27413	8.38379	8.10736	8.00915	8.05825
8089527	NM_022488 // ATG3 // ATG3 autophagy related 3 homolog (S. cerevisiae) // 3q13.2	ATG3	10.1502	10.4414	10.3804	10.0546	10.1243	10.0894
8169272	NM_052936 // ATG4A // ATG4 autophagy related 4 homolog A (S. cerevisiae) // Xq22	ATG4A	8.18114	8.94835	8.78115	8.21725	7.92956	8.07341
8169291	ENST00000343524 // ATG4A // ATG4 autophagy related 4 homolog A (S. cerevisiae) /	ATG4A	5.17904	5.17329	5.13708	5.12592	5.08814	5.10703
8077211	NM_013325 // ATG4B // ATG4 autophagy related 4 homolog B (S. cerevisiae) // 2q37	ATG4B	6.6417	6.62873	6.74741	6.30524	6.57228	6.43876
8049888	NM_013325 // ATG4B // ATG4 autophagy related 4 homolog B (S. cerevisiae) // 2q37	ATG4B	6.54425	6.55922	6.66984	6.24329	6.47704	6.36017
7901895	NM_032852 // ATG4C // ATG4 autophagy related 4 homolog C (S. cerevisiae) // 1p31	ATG4C	8.82179	9.18441	9.10452	9.31955	9.22277	9.27116
8025659	NM_032885 // ATG4D // ATG4 autophagy related 4 homolog D (S. cerevisiae) // 19p1	ATG4D	8.09115	8.98999	8.81967	7.86809	7.71653	7.79231
8128592	NM_004849 // ATG5 // ATG5 autophagy related 5 homolog (S. cerevisiae) // 6q21 //	ATG5	9.63097	9.56625	9.50982	9.45683	9.49689	9.47686
8077858	NM_006395 // ATG7 // ATG7 autophagy related 7 homolog (S. cerevisiae) // 3p25.3	ATG7	8.21127	8.24905	8.32897	8.04277	8.44486	8.24382
8059139	NM_001077198 // ATG9A // ATG9 autophagy related 9 homolog A (S. cerevisiae) // 2	ATG9A	9.02815	8.6458	8.55007	8.95481	8.89081	8.92281
8143803	NM_173681 // ATG9B // ATG9 autophagy related 9 homolog B (S. cerevisiae) // 7q36	ATG9B	5.85594	5.62454	5.52489	5.59234	5.55715	5.57475
7937314	NM_025092 // ATHL1 // ATH1, acid trehalase-like 1 (yeast) // 11p15.5 // 80162 //	ATHL1	5.22942	5.17823	5.29832	5.20654	5.37663	5.29158
8048120	NM_004044 // ATIC // 5-aminoimidazole-4-carboxamide ribonucleotide formyltransfe	ATIC	10.1654	10.4084	10.4806	10.0008	10.1554	10.0781
7974270	NM_015915 // ATL1 // atlastin GTPase 1 // 14q22.1 // 51062 /// NM_181598 // ATL1	ATL1	7.21582	7.50578	6.98529	7.49462	6.97062	7.23262
8051589	NM_022374 // ATL2 // atlastin GTPase 2 // 2p22.3 // 64225 /// NM_001135673 // AT	ATL2	8.05776	8.50149	8.63535	8.76841	8.85421	8.81131
7948997	NM_015459 // ATL3 // atlastin GTPase 3 // 11q13.1 // 25923 /// ENST00000398868 /	ATL3	10.4164	9.96008	9.80622	9.59841	9.62564	9.61202
7948995	ENST00000398868 // ATL3 // atlastin GTPase 3 // 11q13.1 // 25923 /// ENST0000033	ATL3	10.3798	9.42532	8.98986	9.15753	9.12271	9.14012
7943620	NM_000051 // ATM // ataxia telangiectasia mutated // 11q22-q23 // 472 /// ENST00	ATM	8.66739	8.77094	9.06583	9.09595	9.33822	9.21709
7997396	NM_015251 // ATMIN // ATM interactor // 16q23.2 // 23300 /// ENST00000299575 //	ATMIN	9.3949	9.06253	8.98564	9.5043	9.50748	9.50589
8156575	NM_015251 // ATMIN // ATM interactor // 16q23.2 // 23300 /// ENST00000299575 //	ATMIN	8.5561	8.03971	7.43075	7.95284	8.23452	8.09368
7953547	NM_001007026 // ATN1 // atrophin 1 // 12p13.31 // 1822 /// NM_001940 // ATN1 //	ATN1	7.92477	7.8692	8.00928	8.17194	8.39235	8.28214
8096461	NM_005172 // ATOH1 // atonal homolog 1 (Drosophila) // 4q22 // 474 /// ENST00000	ATOH1	5.4545	5.34881	5.37974	5.21904	5.24015	5.22959
7933978	NM_145178 // ATOH7 // atonal homolog 7 (Drosophila) // 10q21.3|10q21.3-q22.1 //	ATOH7	4.95455	5.28561	5.13809	4.90568	5.02289	4.96429
8043244	NM_032827 // ATOH8 // atonal homolog 8 (Drosophila) // 2p11.2 // 84913 /// ENST0	ATOH8	4.96293	4.79351	4.83611	4.96681	4.82837	4.89759
8115346	NM_004045 // ATOX1 // ATX1 antioxidant protein 1 homolog (yeast) // 5q32 // 475	ATOX1	9.62986	9.62763	9.46841	9.32053	9.27871	9.29962
7986789	NM_024490 // ATP10A // ATPase, class V, type 10A // 15q11.2 // 57194 /// ENST000	ATP10A	6.45144	6.30826	6.39877	6.23084	6.11588	6.17336
8115623	NM_025153 // ATP10B // ATPase, class V, type 10B // 5q34 // 23120 /// ENST000003	ATP10B	5.1464	5.14809	5.09093	5.17812	5.01014	5.09413
8094911	NM_020453 // ATP10D // ATPase, class V, type 10D // 4p12 // 57205 /// ENST000002	ATP10D	8.90506	8.98476	8.86375	9.00702	9.14445	9.07574
7970162	NM_015205 // ATP11A // ATPase, class VI, type 11A // 13q34 // 23250 /// NM_03218	ATP11A	7.48721	7.10934	7.4381	8.02985	7.94498	7.98742
8084173	NM_014616 // ATP11B // ATPase, class VI, type 11B // 3q27 // 23200 /// ENST00000	ATP11B	9.64696	8.97412	8.7782	9.43875	9.30232	9.37054
8175492	NM_173694 // ATP11C // ATPase, class VI, type 11C // Xq27.1 // 286410 /// NM_001	ATP11C	8.83033	7.3859	7.36025	8.90524	8.8475	8.87637
7968062	NM_001185085 // ATP12A // ATPase, H+/K+ transporting, nongastric, alpha polypept	ATP12A	5.12052	5.06533	5.06937	5.09224	5.05279	5.07252
8035737	NM_020410 // ATP13A1 // ATPase type 13A1 // 19p13.11 // 57130 /// ENST0000035732	ATP13A1	7.93734	8.11652	8.22733	8.20019	8.14604	8.17311
7912898	NM_022089 // ATP13A2 // ATPase type 13A2 // 1p36 // 23400 /// NM_001141973 // AT	ATP13A2	9.19836	8.57267	8.44011	8.73421	8.86852	8.80137
8092849	NM_024524 // ATP13A3 // ATPase type 13A3 // 3q29 // 79572 /// ENST00000256031 //	ATP13A3	10.6909	11.2942	11.5021	10.1905	10.2585	10.2245
8092800	NM_032279 // ATP13A4 // ATPase type 13A4 // 3q29 // 84239 /// ENST00000342695 //	ATP13A4	4.77605	4.93203	4.96309	4.8758	4.97865	4.92722
8092769	NM_198505 // ATP13A5 // ATPase type 13A5 // 3q29 // 344905 /// ENST00000342358 /	ATP13A5	4.54787	4.62265	4.61655	4.64789	4.62188	4.63489
7904254	NM_000701 // ATP1A1 // ATPase, Na+/K+ transporting, alpha 1 polypeptide // 1p21	ATP1A1	12.3229	12.2157	12.2245	12.595	12.4318	12.5134
7906501	NM_000702 // ATP1A2 // ATPase, Na+/K+ transporting, alpha 2 polypeptide // 1q21-	ATP1A2	5.39698	5.34601	5.53476	5.1776	5.32401	5.2508
8037079	NM_152296 // ATP1A3 // ATPase, Na+/K+ transporting, alpha 3 polypeptide // 19q13	ATP1A3	5.1489	5.34981	5.33468	5.53734	5.46112	5.49923
7906527	NM_144699 // ATP1A4 // ATPase, Na+/K+ transporting, alpha 4 polypeptide // 1q21-	ATP1A4	4.97985	4.77278	4.86547	4.94549	4.84877	4.89713
7907160	NM_001677 // ATP1B1 // ATPase, Na+/K+ transporting, beta 1 polypeptide // 1q24 /	ATP1B1	11.5749	11.9253	11.7985	12.0197	11.9881	12.0039
8004545	NM_001678 // ATP1B2 // ATPase, Na+/K+ transporting, beta 2 polypeptide // 17p13.	ATP1B2	6.15914	6.02681	5.75748	6.05168	6.05208	6.05188
8083136	NM_001679 // ATP1B3 // ATPase, Na+/K+ transporting, beta 3 polypeptide // 3q23 /	ATP1B3	9.68958	9.73164	9.91701	9.77495	9.99547	9.88521
8169687	NM_001142447 // ATP1B4 // ATPase, Na+/K+ transporting, beta 4 polypeptide // Xq2	ATP1B4	5.2994	5.38523	5.32541	5.09764	5.2316	5.16462
7994463	NM_004320 // ATP2A1 // ATPase, Ca++ transporting, cardiac muscle, fast twitch 1	ATP2A1	4.71366	4.94348	4.91673	4.92933	4.92021	4.92477
7958644	NM_170665 // ATP2A2 // ATPase, Ca++ transporting, cardiac muscle, slow twitch 2	ATP2A2	11.1077	11.0069	11.175	11.4067	11.378	11.3924
8011516	NM_174954 // ATP2A3 // ATPase, Ca++ transporting, ubiquitous // 17p13.3 // 489 /	ATP2A3	5.50202	5.61649	5.70758	5.4672	5.8507	5.65895
7965359	NM_001001323 // ATP2B1 // ATPase, Ca++ transporting, plasma membrane 1 // 12q21.	ATP2B1	10.4158	10.4612	10.5099	10.4342	10.4658	10.45
8085311	NM_001001331 // ATP2B2 // ATPase, Ca++ transporting, plasma membrane 2 // 3p25.3	ATP2B2	5.58983	5.48586	5.58165	5.55591	5.74016	5.64804
8170671	NM_021949 // ATP2B3 // ATPase, Ca++ transporting, plasma membrane 3 // Xq28 // 4	ATP2B3	4.95577	4.9247	5.13508	5.07127	5.0556	5.06344
7908940	NM_001001396 // ATP2B4 // ATPase, Ca++ transporting, plasma membrane 4 // 1q32.1	ATP2B4	8.88984	8.41928	8.15526	9.64533	9.53977	9.59255
8082607	NM_014382 // ATP2C1 // ATPase, Ca++ transporting, type 2C, member 1 // 3q22.1 //	ATP2C1	9.00332	8.92862	9.09711	9.24388	9.1992	9.22154
7997593	NM_014861 // ATP2C2 // ATPase, Ca++ transporting, type 2C, member 2 // 16q24.1 /	ATP2C2	5.30939	5.22145	5.21676	5.14548	5.12654	5.13601
8036110	NM_000704 // ATP4A // ATPase, H+/K+ exchanging, alpha polypeptide // 19q13.1 //	ATP4A	5.1846	5.09678	5.16956	5.21018	5.02821	5.11919
7972923	NM_000705 // ATP4B // ATPase, H+/K+ exchanging, beta polypeptide // 13q34 // 496	ATP4B	5.41159	5.1239	5.20921	5.51211	5.34246	5.42728
8023063	NM_001001937 // ATP5A1 // ATP synthase, H+ transporting, mitochondrial F1 comple	ATP5A1	10.5835	10.6659	10.4915	10.8249	10.6195	10.7222
7964234	NM_001686 // ATP5B // ATP synthase, H+ transporting, mitochondrial F1 complex, b	ATP5B	11.4464	11.5078	11.3524	11.5444	11.6232	11.5838
7926084	NM_001001973 // ATP5C1 // ATP synthase, H+ transporting, mitochondrial F1 comple	ATP5C1	11.4129	11.4392	11.4386	11.2018	11.218	11.2099
8024219	NM_001687 // ATP5D // ATP synthase, H+ transporting, mitochondrial F1 complex, d	ATP5D	9.05663	9.1512	9.12709	9.21343	9.14291	9.17817
8067288	NM_001001977 // ATP5E // ATP synthase, H+ transporting, mitochondrial F1 complex	ATP5E	9.70936	9.64425	9.45823	9.68487	9.56062	9.62275
7968270	NR_002162 // ATP5EP2 // ATP synthase, H+ transporting, mitochondrial F1 complex,	ATP5EP2	9.95531	9.73858	9.65127	9.6144	9.73179	9.67309
7903972	NM_001688 // ATP5F1 // ATP synthase, H+ transporting, mitochondrial Fo complex,	ATP5F1	8.71157	8.91008	8.71655	8.49114	8.16927	8.3302
8008132	NM_005175 // ATP5G1 // ATP synthase, H+ transporting, mitochondrial Fo complex,	ATP5G1	11.8254	11.9874	12.0022	11.8131	11.8175	11.8153
7963713	NM_005176 // ATP5G2 // ATP synthase, H+ transporting, mitochondrial Fo complex,	ATP5G2	8.61023	8.77824	8.6119	9.06068	9.0782	9.06944
8056930	NM_001689 // ATP5G3 // ATP synthase, H+ transporting, mitochondrial Fo complex,	ATP5G3	7.16274	7.18862	7.08142	7.29385	7.24162	7.26774
8018288	NM_006356 // ATP5H // ATP synthase, H+ transporting, mitochondrial Fo complex, s	ATP5H	10.0741	10.0884	9.98277	10.1459	9.96572	10.0558
8098762	NM_007100 // ATP5I // ATP synthase, H+ transporting, mitochondrial Fo complex, s	ATP5I	9.04941	8.99512	8.68594	8.99337	8.83148	8.91243
8069633	NM_001003703 // ATP5J // ATP synthase, H+ transporting, mitochondrial Fo complex	ATP5J	9.20226	9.07573	8.72855	9.1573	8.96841	9.06285
8141295	NM_004889 // ATP5J2 // ATP synthase, H+ transporting, mitochondrial Fo complex,	ATP5J2	10.1771	10.3876	10.2583	10.2446	10.2077	10.2262
7944216	NM_006476 // ATP5L // ATP synthase, H+ transporting, mitochondrial Fo complex, s	ATP5L	10.6791	11.4165	11.0865	10.9367	10.9743	10.9555
8076493	NM_001165877 // ATP5L2 // ATP synthase, H+ transporting, mitochondrial Fo comple	ATP5L2	5.87649	5.78659	5.82447	5.84621	6.07543	5.96082
8070160	NM_001697 // ATP5O // ATP synthase, H+ transporting, mitochondrial F1 complex, O	ATP5O	9.17506	9.31851	8.99843	9.21171	9.18959	9.20065
7974257	NM_015684 // ATP5S // ATP synthase, H+ transporting, mitochondrial Fo complex, s	ATP5S	7.17454	7.33885	7.6973	7.06822	7.33472	7.20147
8037037	NM_001167867 // ATP5SL // ATP5S-like // 19q13.2 // 55101 /// NM_018035 // ATP5SL	ATP5SL	10.0221	9.51925	9.20855	9.71456	9.54476	9.62966
8170882	NM_001183 // ATP6AP1 // ATPase, H+ transporting, lysosomal accessory protein 1 /	ATP6AP1	11.0135	10.9545	10.8242	11.1098	10.9398	11.0248
8106722	NM_001017971 // ATP6AP1L // ATPase, H+ transporting, lysosomal accessory protein	ATP6AP1L	6.39931	6.17106	6.00661	6.38612	6.26752	6.32682
8166805	NM_005765 // ATP6AP2 // ATPase, H+ transporting, lysosomal accessory protein 2 /	ATP6AP2	10.2353	10.0887	10.0291	10.1187	10.1074	10.1131
8007228	NM_001130020 // ATP6V0A1 // ATPase, H+ transporting, lysosomal V0 subunit a1 //	ATP6V0A1	9.83738	9.89178	10.1312	9.83507	10.061	9.94804
7959657	NM_012463 // ATP6V0A2 // ATPase, H+ transporting, lysosomal V0 subunit a2 // 12q	ATP6V0A2	8.62137	9.05273	9.14625	8.44283	8.49177	8.4673
8143221	NM_020632 // ATP6V0A4 // ATPase, H+ transporting, lysosomal V0 subunit a4 // 7q3	ATP6V0A4	7.56857	7.45178	7.61034	6.09172	6.18596	6.13884
7900922	NM_004047 // ATP6V0B // ATPase, H+ transporting, lysosomal 21kDa, V0 subunit b /	ATP6V0B	9.52231	9.83529	9.64256	9.52254	9.48136	9.50195
7992646	NM_001694 // ATP6V0C // ATPase, H+ transporting, lysosomal 16kDa, V0 subunit c /	ATP6V0C	10.8376	10.7721	10.8478	10.6746	10.8728	10.7737
8002041	NM_004691 // ATP6V0D1 // ATPase, H+ transporting, lysosomal 38kDa, V0 subunit d1	ATP6V0D1	11.0747	11.0743	10.9395	11.0381	10.9735	11.0058
8147145	NM_152565 // ATP6V0D2 // ATPase, H+ transporting, lysosomal 38kDa, V0 subunit d2	ATP6V0D2	5.85798	6.35291	5.23413	6.75105	6.07347	6.41226
8110022	NM_003945 // ATP6V0E1 // ATPase, H+ transporting, lysosomal 9kDa, V0 subunit e1	ATP6V0E1	12.2434	12.1981	11.9385	11.8356	11.6107	11.7232
8137208	NM_145230 // ATP6V0E2 // ATPase, H+ transporting V0 subunit e2 // 7q36.1 // 1550	ATP6V0E2	7.89647	8.32765	8.07512	8.29354	8.22903	8.26129
8143759	NM_145230 // ATP6V0E2 // ATPase, H+ transporting V0 subunit e2 // 7q36.1 // 1550	ATP6V0E2	6.16344	6.56434	6.73529	6.05945	6.25452	6.15699
8081740	NM_001690 // ATP6V1A // ATPase, H+ transporting, lysosomal 70kDa, V1 subunit A /	ATP6V1A	9.23216	9.59409	9.65384	9.32658	9.14465	9.23561
8042537	NM_001692 // ATP6V1B1 // ATPase, H+ transporting, lysosomal 56/58kDa, V1 subunit	ATP6V1B1	5.54883	5.25157	5.20524	5.36379	5.50324	5.43351
8144931	NM_001693 // ATP6V1B2 // ATPase, H+ transporting, lysosomal 56/58kDa, V1 subunit	ATP6V1B2	10.5174	10.5434	10.446	10.5807	10.5356	10.5582
8147724	NM_001695 // ATP6V1C1 // ATPase, H+ transporting, lysosomal 42kDa, V1 subunit C1	ATP6V1C1	10.3431	10.2492	10.1077	10.3968	10.393	10.3949
7979698	NM_015994 // ATP6V1D // ATPase, H+ transporting, lysosomal 34kDa, V1 subunit D /	ATP6V1D	10.1374	9.78523	9.77602	9.71391	9.56353	9.63872
8074251	NM_001696 // ATP6V1E1 // ATPase, H+ transporting, lysosomal 31kDa, V1 subunit E1	ATP6V1E1	10.0164	9.99384	9.41937	9.93659	9.806	9.87129
8051989	NM_080653 // ATP6V1E2 // ATPase, H+ transporting, lysosomal 31kDa, V1 subunit E2	ATP6V1E2	5.24311	5.30433	5.50822	4.99074	5.05495	5.02285
8136039	NM_004231 // ATP6V1F // ATPase, H+ transporting, lysosomal 14kDa, V1 subunit F /	ATP6V1F	10.8769	10.9032	10.7655	10.7292	10.522	10.6256
8157454	NM_004888 // ATP6V1G1 // ATPase, H+ transporting, lysosomal 13kDa, V1 subunit G1	ATP6V1G1	10.3666	10.6443	10.5	10.2159	10.0836	10.1498
8124942	NM_130463 // ATP6V1G2 // ATPase, H+ transporting, lysosomal 13kDa, V1 subunit G2	ATP6V1G2	5.12088	5.69594	5.62385	5.43527	5.43201	5.43364
8179762	NM_130463 // ATP6V1G2 // ATPase, H+ transporting, lysosomal 13kDa, V1 subunit G2	ATP6V1G2	5.12088	5.69594	5.62385	5.43527	5.43201	5.43364
8178508	NM_130463 // ATP6V1G2 // ATPase, H+ transporting, lysosomal 13kDa, V1 subunit G2	ATP6V1G2	4.92735	5.23143	5.35046	4.89576	5.17772	5.03674
7923164	NM_133326 // ATP6V1G3 // ATPase, H+ transporting, lysosomal 13kDa, V1 subunit G3	ATP6V1G3	5.02193	5.0083	4.97736	5.0604	5.04529	5.05284
8150797	NM_015941 // ATP6V1H // ATPase, H+ transporting, lysosomal 50/57kDa, V1 subunit	ATP6V1H	8.29145	8.23378	8.36615	8.16977	8.26694	8.21835
8168472	NM_000052 // ATP7A // ATPase, Cu++ transporting, alpha polypeptide // Xq21.1 //	ATP7A	8.32744	8.40604	8.20466	8.98385	8.52981	8.75683
7971731	NM_000053 // ATP7B // ATPase, Cu++ transporting, beta polypeptide // 13q14.3 //	ATP7B	5.89261	5.35471	5.43692	5.96348	6.04901	6.00624
8100026	NM_006095 // ATP8A1 // ATPase, aminophospholipid transporter (APLT), class I, ty	ATP8A1	6.53775	6.46001	6.12696	7.11092	7.12507	7.118
7968154	NM_016529 // ATP8A2 // ATPase, aminophospholipid transporter, class I, type 8A,	ATP8A2	5.23103	5.05258	5.02831	5.25829	5.25193	5.25511
8023497	NM_005603 // ATP8B1 // ATPase, aminophospholipid transporter, class I, type 8B,	ATP8B1	8.52027	9.16813	9.19278	8.46372	8.68393	8.57382
8021365	NM_005603 // ATP8B1 // ATPase, aminophospholipid transporter, class I, type 8B,	ATP8B1	6.13415	5.94147	5.76044	6.27074	6.27607	6.27341
7905754	NM_020452 // ATP8B2 // ATPase, class I, type 8B, member 2 // 1q21.3 // 57198 ///	ATP8B2	6.66156	6.75094	6.63434	7.35926	7.22096	7.29011
8032312	NM_138813 // ATP8B3 // ATPase, aminophospholipid transporter, class I, type 8B,	ATP8B3	6.14818	6.22957	6.06911	6.12584	6.01469	6.07027
7988644	NM_024837 // ATP8B4 // ATPase, class I, type 8B, member 4 // 15q21.2 // 79895 //	ATP8B4	4.59921	4.62043	4.4933	4.50897	4.55437	4.53167
8155026	NR_003581 // ATP8B5P // ATPase, class I, type 8B, member 5, pseudogene // 9p13.3	ATP8B5P	4.97605	4.7979	4.74828	4.93684	4.7697	4.85327
8067055	NM_006045 // ATP9A // ATPase, class II, type 9A // 20q13.2 // 10079 /// ENST0000	ATP9A	6.08973	5.92235	5.79354	5.50906	5.29788	5.40347
8021832	NM_198531 // ATP9B // ATPase, class II, type 9B // 18q23 // 374868 /// ENST00000	ATP9B	6.64965	6.78877	6.95742	7.05628	7.25263	7.15446
7915870	NM_022745 // ATPAF1 // ATP synthase mitochondrial F1 complex assembly factor 1 /	ATPAF1	7.12137	6.94412	6.82363	7.05639	7.08557	7.07098
8013179	NM_145691 // ATPAF2 // ATP synthase mitochondrial F1 complex assembly factor 2 /	ATPAF2	8.06995	7.60773	7.3015	7.88382	7.42958	7.6567
7987369	NM_080650 // ATPBD4 // ATP binding domain 4 // 15q14 // 89978 /// NM_001141972 /	ATPBD4	8.2353	7.30204	7.06101	8.34755	8.26936	8.30846
7899424	NM_178191 // ATPIF1 // ATPase inhibitory factor 1 // --- // 93974 /// NM_178190	ATPIF1	8.79057	9.13559	9.39397	8.75293	8.76717	8.76005
8091190	NM_001184 // ATR // ataxia telangiectasia and Rad3 related // 3q22-q24 // 545 //	ATR	7.54921	7.75777	8.00016	7.68108	7.65712	7.6691
8079637	NM_130384 // ATRIP // ATR interacting protein // 3p21.31 // 84126 /// NM_032166	ATRIP	6.6865	7.0189	6.92059	6.69875	6.77062	6.73469
8060627	NM_139321 // ATRN // attractin // 20p13 // 8455 /// NM_139322 // ATRN // attract	ATRN	9.0061	8.65464	8.71163	8.9716	8.8594	8.9155
7930714	NM_207303 // ATRNL1 // attractin-like 1 // 10q26 // 26033 /// ENST00000355044 //	ATRNL1	6.24795	7.02367	7.07785	6.61371	6.85742	6.73557
8173673	NM_000489 // ATRX // alpha thalassemia/mental retardation syndrome X-linked // X	ATRX	8.23218	8.29516	8.44848	8.86505	8.69496	8.78
8176276	NM_000489 // ATRX // alpha thalassemia/mental retardation syndrome X-linked // X	ATRX	7.69087	7.78927	7.54641	8.3172	8.08717	8.20219
8124040	NM_000332 // ATXN1 // ataxin 1 // 6p23 // 6310 /// NM_001128164 // ATXN1 // atax	ATXN1	8.37176	8.59584	8.72811	9.21196	9.49597	9.35396
8073799	NM_013236 // ATXN10 // ataxin 10 // 22q13.31 // 25814 /// NM_001167621 // ATXN10	ATXN10	10.2013	10.5568	10.3834	10.3135	10.2421	10.2778
7966397	NM_002973 // ATXN2 // ataxin 2 // 12q24.1 // 6311 /// ENST00000377617 // ATXN2 /	ATXN2	10.4477	10.4717	10.77	10.3524	10.4476	10.4
7994386	NM_007245 // ATXN2L // ataxin 2-like // 16p11 // 11273 /// NM_148414 // ATXN2L /	ATXN2L	8.19241	8.22493	8.19522	8.18105	8.49478	8.33792
7980940	NR_028459 // ATXN3 // ataxin 3 // 14q21 // 4287 /// NM_004993 // ATXN3 // ataxin	ATXN3	9.04646	9.01104	8.80887	9.2136	9.04083	9.12721
8171348	NM_001135995 // ATXN3L // ataxin 3-like // Xp22.2 // 92552 /// ENST00000380622 /	ATXN3L	4.80367	4.95569	4.79376	4.68072	4.72887	4.70479
8080878	NM_000333 // ATXN7 // ataxin 7 // 3p21.1-p12 // 6314 /// NM_001177387 // ATXN7 /	ATXN7	9.16174	9.28101	9.60136	9.3016	9.5896	9.4456
8142102	NM_020725 // ATXN7L1 // ataxin 7-like 1 // 7q22.3 // 222255 /// NM_138495 // ATX	ATXN7L1	8.39861	8.70315	8.61787	8.88946	9.05127	8.97037
8142100	NM_020725 // ATXN7L1 // ataxin 7-like 1 // 7q22.3 // 222255 /// NM_138495 // ATX	ATXN7L1	8.01697	8.24295	8.40773	8.51192	8.82931	8.67061
8142096	NM_020725 // ATXN7L1 // ataxin 7-like 1 // 7q22.3 // 222255 /// NM_138495 // ATX	ATXN7L1	7.63091	7.8535	8.18745	8.21941	8.37689	8.29815
8142098	NM_020725 // ATXN7L1 // ataxin 7-like 1 // 7q22.3 // 222255 /// NM_138495 // ATX	ATXN7L1	7.53612	7.56406	7.97744	7.98052	8.11309	8.0468
8142087	NM_020725 // ATXN7L1 // ataxin 7-like 1 // 7q22.3 // 222255 /// NM_138495 // ATX	ATXN7L1	6.71737	7.15991	7.36234	7.18003	7.60123	7.39063
8142104	NM_152749 // ATXN7L1 // ataxin 7-like 1 // 7q22.3 // 222255 /// NM_020725 // ATX	ATXN7L1	6.45404	6.85321	7.00163	6.80777	6.98286	6.89532
7903676	NM_153340 // ATXN7L2 // ataxin 7-like 2 // 1p13.3 // 127002 /// ENST00000369870	ATXN7L2	5.91668	5.8996	5.74188	6.04312	5.99569	6.0194
8015955	NM_020218 // ATXN7L3 // ataxin 7-like 3 // 17q21.31 // 56970 /// NM_001098833 //	ATXN7L3	8.29901	8.28404	8.24251	8.4797	8.10485	8.29228
7957242	NM_001136262 // ATXN7L3B // ataxin 7-like 3B // 12q21 // 552889	ATXN7L3B	8.73612	8.84935	8.79913	8.48399	8.50621	8.4951
8162264	NM_001698 // AUH // AU RNA binding protein/enoyl-CoA hydratase // 9q22.31 // 549	AUH	7.91934	7.77306	7.78419	7.87502	7.75811	7.81657
8053214	NM_181575 // AUP1 // ancient ubiquitous protein 1 // 2p13 // 550 /// ENST0000037	AUP1	10.4381	10.6966	10.5217	10.2906	10.3878	10.3392
8067167	NM_198433 // AURKA // aurora kinase A // 20q13 // 6790 /// NM_003600 // AURKA //	AURKA	9.99861	10.832	10.9238	10.0253	10.0347	10.03
8039923	NM_017900 // AURKAIP1 // aurora kinase A interacting protein 1 // 1p36.33 // 549	AURKAIP1	8.90406	8.96187	8.91115	8.52548	8.54941	8.53744
7911532	NM_017900 // AURKAIP1 // aurora kinase A interacting protein 1 // 1p36.33 // 549	AURKAIP1	8.4479	8.48716	8.50382	8.1339	8.02864	8.08127
8012403	NM_004217 // AURKB // aurora kinase B // 17p13.1 // 9212 /// ENST00000316199 //	AURKB	9.27292	9.77037	9.62801	9.48462	9.91171	9.69816
8031700	NM_001015878 // AURKC // aurora kinase C // 19q13.43 // 6795 /// NM_001015879 //	AURKC	5.42845	5.63424	5.62646	5.73831	5.79938	5.76885
8133233	NM_015570 // AUTS2 // autism susceptibility candidate 2 // 7q11.22 // 26053 ///	AUTS2	5.00952	4.89242	4.98223	4.99012	5.02886	5.00949
7987165	NM_020371 // AVEN // apoptosis, caspase activation inhibitor // 15q13.1 // 57099	AVEN	7.34711	7.67561	7.73015	7.73212	7.74309	7.73761
7964575	AK022448 // AVIL // advillin // 12q14.1 // 10677	AVIL	6.30245	6.8217	7.17495	6.72688	6.78507	6.75598
7964555	NM_006576 // AVIL // advillin // 12q14.1 // 10677 /// ENST00000257861 // AVIL //	AVIL	5.36428	5.44305	5.58431	5.57441	5.42908	5.50174
8132188	NM_015060 // AVL9 // AVL9 homolog (S. cerevisiase) // 7p14.3 // 23080 /// BC0277	AVL9	8.33353	8.43141	8.35361	8.40992	8.46797	8.43895
8064575	NM_000490 // AVP // arginine vasopressin // 20p13 // 551 /// ENST00000380293 //	AVP	5.82291	5.52399	5.50662	5.42397	5.59432	5.50915
7935521	NM_021732 // AVPI1 // arginine vasopressin-induced 1 // 10q24.2 // 60370 /// ENS	AVPI1	8.80201	9.85987	9.85923	8.68242	9.04379	8.86311
7964660	NM_000706 // AVPR1A // arginine vasopressin receptor 1A // 12q14-q15 // 552 ///	AVPR1A	5.31143	5.22509	5.31876	5.23013	5.14934	5.18973
7909155	NM_000707 // AVPR1B // arginine vasopressin receptor 1B // 1q32 // 553 /// ENST0	AVPR1B	4.75401	4.56958	4.78449	4.87313	4.93743	4.90528
8170794	NM_001146151 // AVPR2 // arginine vasopressin receptor 2 // Xq28 // 554 /// NM_0	AVPR2	5.00838	4.92976	5.00866	4.96426	4.93584	4.95005
8168107	NM_001013579 // AWAT1 // acyl-CoA wax alcohol acyltransferase 1 // Xq13.1 // 158	AWAT1	4.72904	4.66006	4.66877	4.6853	4.5525	4.6189
8173349	NM_001002254 // AWAT2 // acyl-CoA wax alcohol acyltransferase 2 // Xq13.1 // 158	AWAT2	4.82229	4.61225	4.74913	4.62539	4.58722	4.60631
7998211	NM_003502 // AXIN1 // axin 1 // 16p13.3 // 8312 /// NM_181050 // AXIN1 // axin 1	AXIN1	6.97299	7.02091	6.92045	6.5818	6.62325	6.60252
8017718	NM_004655 // AXIN2 // axin 2 // 17q23-q24 // 8313 /// ENST00000307078 // AXIN2 /	AXIN2	5.86669	5.7177	5.71235	5.84462	5.74395	5.79429
8029006	NM_021913 // AXL // AXL receptor tyrosine kinase // 19q13.1 // 558 /// NM_001699	AXL	11.4475	11.0948	11.1853	11.2617	11.4574	11.3595
8141374	NM_001185 // AZGP1 // alpha-2-glycoprotein 1, zinc-binding // 7q22.1 // 563 ///	AZGP1	5.48018	5.91449	5.74015	5.50827	5.46045	5.48436
8019108	NM_014984 // AZI1 // 5-azacytidine induced 1 // 17q25.3 // 22994 /// NM_00100981	AZI1	5.91622	5.83678	5.97364	5.94382	5.95798	5.9509
8085954	NM_022461 // AZI2 // 5-azacytidine induced 2 // 3p24.1 // 64343 /// NM_001134432	AZI2	10.0624	10.212	10	9.88068	9.82443	9.85255
8152222	NM_015878 // AZIN1 // antizyme inhibitor 1 // 8q22.3 // 51582 /// NM_148174 // A	AZIN1	10.3932	10.4047	10.4435	10.0597	9.87331	9.9665
8024038	NM_001700 // AZU1 // azurocidin 1 // 19p13.3 // 566 /// ENST00000233997 // AZU1	AZU1	5.30746	5.34047	5.2138	5.3745	5.44348	5.40899
7983360	NM_004048 // B2M // beta-2-microglobulin // 15q21-q22.2 // 567 /// ENST000003492	B2M	11.2947	11.4286	10.9587	11.536	11.1502	11.3431
8091780	NM_001038628 // B3GALNT1 // beta-1,3-N-acetylgalactosaminyltransferase 1 (globos	B3GALNT1	8.17615	8.33333	8.34253	8.69068	8.61733	8.65401
7925229	NM_152490 // B3GALNT2 // beta-1,3-N-acetylgalactosaminyltransferase 2 // 1q42.3	B3GALNT2	8.0581	8.45298	8.56107	7.97956	7.99982	7.98969
8046078	NM_020981 // B3GALT1 // UDP-Gal:betaGlcNAc beta 1,3-galactosyltransferase, polyp	B3GALT1	5.10872	5.00792	4.86123	5.39512	5.25625	5.32569
7923034	NM_003783 // B3GALT2 // UDP-Gal:betaGlcNAc beta 1,3-galactosyltransferase, polyp	B3GALT2	4.94286	4.91742	5.04998	4.90107	5.00263	4.95185
8118655	NM_003782 // B3GALT4 // UDP-Gal:betaGlcNAc beta 1,3-galactosyltransferase, polyp	B3GALT4	5.90772	5.6962	5.58836	5.90244	5.75455	5.8285
8178264	NM_003782 // B3GALT4 // UDP-Gal:betaGlcNAc beta 1,3-galactosyltransferase, polyp	B3GALT4	5.90772	5.6962	5.58836	5.90244	5.75455	5.8285
8179555	NM_003782 // B3GALT4 // UDP-Gal:betaGlcNAc beta 1,3-galactosyltransferase, polyp	B3GALT4	5.90772	5.6962	5.58836	5.90244	5.75455	5.8285
8068633	NM_033171 // B3GALT5 // UDP-Gal:betaGlcNAc beta 1,3-galactosyltransferase, polyp	B3GALT5	5.32197	4.94565	4.77512	5.45061	5.59156	5.52109
7896878	NM_080605 // B3GALT6 // UDP-Gal:betaGal beta 1,3-galactosyltransferase polypepti	B3GALT6	6.49433	6.70574	6.52687	6.81184	6.74044	6.77614
7968370	NM_194318 // B3GALTL // beta 1,3-galactosyltransferase-like // 13q12.3 // 145173	B3GALTL	7.50442	6.2068	6.30786	7.48914	7.16869	7.32892
7952884	NM_054025 // B3GAT1 // beta-1,3-glucuronyltransferase 1 (glucuronosyltransferase	B3GAT1	5.15687	5.0128	5.0512	5.13301	4.9333	5.03315
8127484	NM_080742 // B3GAT2 // beta-1,3-glucuronyltransferase 2 (glucuronosyltransferase	B3GAT2	6.14751	6.0657	5.94118	6.07486	5.81207	5.94346
7948741	NM_012200 // B3GAT3 // beta-1,3-glucuronyltransferase 3 (glucuronosyltransferase	B3GAT3	7.99959	8.19232	8.1515	8.36449	8.12986	8.24718
7949615	NM_006876 // B3GNT1 // UDP-GlcNAc:betaGal beta-1,3-N-acetylglucosaminyltransfera	B3GNT1	6.63573	5.39361	5.42937	7.14018	6.44651	6.79335
8042211	NM_006577 // B3GNT2 // UDP-GlcNAc:betaGal beta-1,3-N-acetylglucosaminyltransfera	B3GNT2	7.75757	7.64361	7.39695	7.17265	6.86137	7.01701
8026861	NM_014256 // B3GNT3 // UDP-GlcNAc:betaGal beta-1,3-N-acetylglucosaminyltransfera	B3GNT3	8.82299	9.17567	9.09091	7.30907	7.22184	7.26546
7959402	NM_030765 // B3GNT4 // UDP-GlcNAc:betaGal beta-1,3-N-acetylglucosaminyltransfera	B3GNT4	6.26752	6.6991	6.34837	6.12582	6.28579	6.2058
8084206	NM_032047 // B3GNT5 // UDP-GlcNAc:betaGal beta-1,3-N-acetylglucosaminyltransfera	B3GNT5	9.41432	9.48787	9.43186	8.80177	8.77331	8.78754
7942693	NM_138706 // B3GNT6 // UDP-GlcNAc:betaGal beta-1,3-N-acetylglucosaminyltransfera	B3GNT6	6.36888	6.5413	6.46302	6.62901	6.47342	6.55122
8049075	NM_145236 // B3GNT7 // UDP-GlcNAc:betaGal beta-1,3-N-acetylglucosaminyltransfera	B3GNT7	7.23492	6.4276	6.37378	7.21661	7.10429	7.16045
8037032	NM_198540 // B3GNT8 // UDP-GlcNAc:betaGal beta-1,3-N-acetylglucosaminyltransfera	B3GNT8	5.24046	5.53943	5.10596	5.52113	5.45005	5.48559
8001932	NM_033309 // B3GNT9 // UDP-GlcNAc:betaGal beta-1,3-N-acetylglucosaminyltransfera	B3GNT9	5.74129	5.62155	5.56845	5.92837	5.92245	5.92541
8019545	NM_001009905 // B3GNTL1 // UDP-GlcNAc:betaGal beta-1,3-N-acetylglucosaminyltrans	B3GNTL1	6.04265	6.41937	6.4602	6.10899	6.37641	6.2427
8019559	AK126018 // B3GNTL1 // UDP-GlcNAc:betaGal beta-1,3-N-acetylglucosaminyltransfera	B3GNTL1	5.50187	5.50892	5.89983	5.73601	5.86002	5.79801
7964484	NM_001478 // B4GALNT1 // beta-1,4-N-acetyl-galactosaminyl transferase 1 // 12q13	B4GALNT1	6.05145	5.80921	5.59502	6.09098	6.00417	6.04758
8008172	NM_153446 // B4GALNT2 // beta-1,4-N-acetyl-galactosaminyl transferase 2 // 17q21	B4GALNT2	4.9832	4.91169	4.91189	4.90913	4.96977	4.93945
7952927	NM_173593 // B4GALNT3 // beta-1,4-N-acetyl-galactosaminyl transferase 3 // 12p13	B4GALNT3	6.79501	6.43042	6.07881	6.1129	5.88007	5.99648
7937341	NM_178537 // B4GALNT4 // beta-1,4-N-acetyl-galactosaminyl transferase 4 // 11p15	B4GALNT4	5.09139	5.16287	4.95408	5.09657	5.08009	5.08833
8160637	NM_001497 // B4GALT1 // UDP-Gal:betaGlcNAc beta 1,4- galactosyltransferase, poly	B4GALT1	9.50188	9.11165	8.68691	9.64169	9.4346	9.53815
7900931	NM_003780 // B4GALT2 // UDP-Gal:betaGlcNAc beta 1,4- galactosyltransferase, poly	B4GALT2	9.21201	8.96096	8.76746	9.14397	9.11696	9.13047
7921806	NM_003779 // B4GALT3 // UDP-Gal:betaGlcNAc beta 1,4- galactosyltransferase, poly	B4GALT3	9.58214	9.51193	9.36985	9.53229	9.4454	9.48884
8089743	NM_212543 // B4GALT4 // UDP-Gal:betaGlcNAc beta 1,4- galactosyltransferase, poly	B4GALT4	6.31685	7.04406	6.96099	5.58893	5.58201	5.58547
8066939	NM_004776 // B4GALT5 // UDP-Gal:betaGlcNAc beta 1,4- galactosyltransferase, poly	B4GALT5	11.0832	11.1606	11.2369	11.2168	11.1377	11.1773
8022747	NM_004775 // B4GALT6 // UDP-Gal:betaGlcNAc beta 1,4- galactosyltransferase, poly	B4GALT6	8.86986	7.00913	6.97369	8.72694	8.73929	8.73312
8110399	NM_007255 // B4GALT7 // xylosylprotein beta 1,4-galactosyltransferase, polypepti	B4GALT7	8.36656	7.99934	7.86901	8.2318	8.27983	8.25582
8013331	NM_015681 // B9D1 // B9 protein domain 1 // 17p11.2 // 27077 /// ENST00000261499	B9D1	6.49974	6.52086	6.17375	6.23492	6.07605	6.15549
8037018	NM_030578 // B9D2 // B9 protein domain 2 // 19q13.2 // 80776 /// NM_001098825 //	B9D2	6.26724	6.26469	5.99597	6.03175	5.93892	5.98534
8147756	NM_024812 // BAALC // brain and acute leukemia, cytoplasmic // 8q22.3 // 79870 /	BAALC	5.7436	5.60495	5.66051	5.68763	5.52989	5.60876
8162870	NM_001701 // BAAT // bile acid CoA: amino acid N-acyltransferase (glycine N-chol	BAAT	4.92885	4.87276	4.92919	4.84347	4.86511	4.85429
7951910	NM_012104 // BACE1 // beta-site APP-cleaving enzyme 1 // 11q23.2-q23.3 // 23621	BACE1	8.741	7.75883	7.3681	8.65753	8.45477	8.55615
8068671	NM_012105 // BACE2 // beta-site APP-cleaving enzyme 2 // 21q22.3 // 25825 /// NM	BACE2	9.98632	9.29715	9.06548	9.74121	9.58124	9.66122
8068105	NR_027655 // BACH1 // BTB and CNC homology 1, basic leucine zipper transcription	BACH1	9.60618	9.20314	9.21553	8.69366	8.51896	8.60631
8128247	NM_021813 // BACH2 // BTB and CNC homology 1, basic leucine zipper transcription	BACH2	5.30062	5.18087	5.18628	5.26796	5.43458	5.35127
7949067	NM_004322 // BAD // BCL2-associated agonist of cell death // 11q13.1 // 572 ///	BAD	7.46832	7.76452	7.29217	7.39315	7.37024	7.3817
8160647	NM_004323 // BAG1 // BCL2-associated athanogene // 9p12 // 573 /// NM_001172415	BAG1	7.34413	7.65776	7.4593	7.08328	6.88604	6.98466
8120402	NM_004282 // BAG2 // BCL2-associated athanogene 2 // 6p12.1-p11.2 // 9532 /// EN	BAG2	9.57421	9.91957	10.2088	9.22815	9.58919	9.40867
7930921	NM_004281 // BAG3 // BCL2-associated athanogene 3 // 10q25.2-q26.2 // 9531 /// E	BAG3	9.9883	9.6887	9.66344	9.84211	9.91322	9.87767
8145914	NM_004874 // BAG4 // BCL2-associated athanogene 4 // 8p11.23 // 9530 /// ENST000	BAG4	7.96454	7.75051	7.93134	7.33385	7.47245	7.40315
7981439	NM_001015049 // BAG5 // BCL2-associated athanogene 5 // 14q32.33 // 9529 /// NM_	BAG5	7.74355	7.58509	7.68677	7.59469	7.27498	7.43483
8069487	NM_182482 // BAGE2 // B melanoma antigen family, member 2 // 21p // 85319 /// NM	BAGE2	5.7897	5.51468	5.68462	5.50374	5.63938	5.57156
8010590	NM_001080519 // BAHCC1 // BAH domain and coiled-coil containing 1 // 17q25.3 //	BAHCC1	5.75823	5.83936	5.8022	6.07272	5.95941	6.01607
7982738	NM_014952 // BAHD1 // bromo adjacent homology domain containing 1 // 15q15.1 //	BAHD1	6.42839	6.46979	6.49864	6.41661	6.51347	6.46504
8148517	NM_001702 // BAI1 // brain-specific angiogenesis inhibitor 1 // 8q24 // 575 ///	BAI1	5.93641	5.71914	5.8168	5.80427	5.78925	5.79676
7914433	NM_001703 // BAI2 // brain-specific angiogenesis inhibitor 2 // 1p35 // 576 ///	BAI2	5.59719	5.7798	5.68008	5.65815	5.61652	5.63734
8120468	NM_001704 // BAI3 // brain-specific angiogenesis inhibitor 3 // 6q12 // 577 ///	BAI3	4.69021	4.69501	4.67295	4.63954	4.62381	4.63167
8010562	NM_006340 // BAIAP2 // BAI1-associated protein 2 // 17q25 // 10458 /// NM_001144	BAIAP2	7.65756	7.58706	7.79703	7.23586	7.64839	7.44212
8141206	NM_018842 // BAIAP2L1 // BAI1-associated protein 2-like 1 // 7q22.1 // 55971 ///	BAIAP2L1	9.9788	10.0382	9.92071	9.3709	9.35058	9.36074
8076007	NM_025045 // BAIAP2L2 // BAI1-associated protein 2-like 2 // 22q13.1 // 80115 //	BAIAP2L2	5.31911	5.57575	5.43246	5.38903	5.4719	5.43046
7992219	NM_003933 // BAIAP3 // BAI1-associated protein 3 // 16p13.3 // 8938 /// ENST0000	BAIAP3	5.57078	5.52899	5.54747	5.6862	5.59628	5.64124
8125766	NM_001188 // BAK1 // BCL2-antagonist/killer 1 // 6p21.3 // 578 /// BC110337 // B	BAK1	8.99154	9.89726	9.5904	9.21204	9.35232	9.28218
7926875	NM_012342 // BAMBI // BMP and activin membrane-bound inhibitor homolog (Xenopus	BAMBI	7.14439	7.2602	7.39522	7.03703	7.33314	7.18508
7941501	NM_003860 // BANF1 // barrier to autointegration factor 1 // 11q13.1 // 8815 ///	BANF1	8.48116	8.14916	7.99491	8.16504	8.03904	8.10204
8061122	NM_178477 // BANF2 // barrier to autointegration factor 2 // 20p12.1 // 140836 /	BANF2	4.7223	4.6361	4.70966	4.64382	4.59805	4.62093
8096617	NM_017935 // BANK1 // B-cell scaffold protein with ankyrin repeats 1 // 4q24 //	BANK1	5.94724	7.85341	7.86719	5.71296	5.72544	5.7192
7997755	NM_079837 // BANP // BTG3 associated nuclear protein // 16q24 // 54971 /// NM_00	BANP	6.28141	6.19449	6.14499	5.95242	6.04743	5.99993
8087885	NM_004656 // BAP1 // BRCA1 associated protein-1 (ubiquitin carboxy-terminal hydr	BAP1	9.6015	8.69075	8.4663	9.92612	9.78953	9.85782
8058695	NM_000465 // BARD1 // BRCA1 associated RING domain 1 // 2q34-q35 // 580 /// ENST	BARD1	7.53823	8.29439	8.47789	7.87001	7.95166	7.91084
8158912	NM_020064 // BARHL1 // BarH-like homeobox 1 // 9q34 // 56751 /// ENST00000263610	BARHL1	5.43131	5.42201	5.51177	5.57278	5.63956	5.60617
7917599	NM_020063 // BARHL2 // BarH-like homeobox 2 // 1p22.2 // 343472 /// ENST00000370	BARHL2	5.73599	5.62924	5.47629	5.65682	5.77943	5.71812
8162472	NM_021570 // BARX1 // BARX homeobox 1 // 9q12 // 56033 /// ENST00000253968 // BA	BARX1	6.10228	5.91065	5.88578	5.92004	5.88525	5.90264
7945162	NM_003658 // BARX2 // BARX homeobox 2 // 11q25 // 8538 /// ENST00000281437 // BA	BARX2	5.77691	5.67205	5.47782	5.59	5.70841	5.64921
8061859	NR_026760 // BASE // breast cancer and salivary gland expression gene // 20q11.2	BASE	4.58713	4.5591	4.87201	4.56289	4.73836	4.65062
8104601	NM_006317 // BASP1 // brain abundant, membrane attached signal protein 1 // 5p15	BASP1	9.79381	9.48631	9.36211	9.53973	9.58858	9.56415
8178476	NM_004640 // BAT1 // HLA-B associated transcript 1 // 6p21.3 // 7919 /// NM_0805	BAT1	12.0066	12.2665	12.0822	12.2178	12.1025	12.1601
8179750	NM_004640 // BAT1 // HLA-B associated transcript 1 // 6p21.3 // 7919 /// NM_0805	BAT1	12.0053	12.275	12.0896	12.224	12.0924	12.1582
8124926	NM_004640 // BAT1 // HLA-B associated transcript 1 // 6p21.3 // 7919 /// NM_0805	BAT1	11.5544	11.9098	11.7286	11.777	11.6897	11.7333
8118174	NM_080686 // BAT2 // HLA-B associated transcript 2 // 6p21.3 // 7916 /// ENST000	BAT2	9.6196	9.88033	9.97392	9.63842	9.80768	9.72305
8178011	NM_080686 // BAT2 // HLA-B associated transcript 2 // 6p21.3 // 7916 /// ENST000	BAT2	9.45767	9.74956	9.8395	9.467	9.63716	9.55208
8158829	NM_013318 // BAT2L1 // HLA-B associated transcript 2-like 1 // 9q34.13 // 84726	BAT2L1	9.43912	9.48501	9.60261	9.14416	9.61669	9.38042
8158839	NM_013318 // BAT2L1 // HLA-B associated transcript 2-like 1 // 9q34.13 // 84726	BAT2L1	8.50944	8.59328	8.79212	8.17943	8.37086	8.27515
8164649	NM_013318 // BAT2L1 // HLA-B associated transcript 2-like 1 // 9q34.13 // 84726	BAT2L1	5.47472	5.20608	5.19599	5.09317	5.16494	5.12905
7907310	NM_015172 // BAT2L2 // HLA-B associated transcript 2-like 2 // 1q23.3 // 23215 /	BAT2L2	11.1098	10.968	11.149	10.578	10.7725	10.6753
8178526	NM_004639 // BAT3 // HLA-B associated transcript 3 // 6p21.3 // 7917 /// NM_0807	BAT3	10.7928	10.5447	10.4076	10.6867	10.576	10.6314
8179782	NM_004639 // BAT3 // HLA-B associated transcript 3 // 6p21.3 // 7917 /// NM_0807	BAT3	10.7928	10.5447	10.4076	10.6867	10.576	10.6314
8124967	NM_004639 // BAT3 // HLA-B associated transcript 3 // 6p21.3 // 7917 /// NM_0807	BAT3	10.5895	10.3733	10.234	10.4978	10.4033	10.4505
8124998	NM_033177 // BAT4 // HLA-B associated transcript 4 // 6p21.3 // 7918 /// ENST000	BAT4	7.08507	7.1093	6.97871	6.91222	6.73844	6.82533
8178561	NM_021160 // BAT5 // HLA-B associated transcript 5 // 6p21.3 // 7920 /// NR_0334	BAT5	8.22348	8.71537	8.67142	8.43298	8.04652	8.23975
8125017	NM_021160 // BAT5 // HLA-B associated transcript 5 // 6p21.3 // 7920 /// NR_0334	BAT5	8.1679	8.67605	8.6359	8.3807	7.98786	8.18428
7975793	NM_006399 // BATF // basic leucine zipper transcription factor, ATF-like // 14q2	BATF	5.69783	5.49074	5.56583	5.59552	5.64919	5.62235
7949340	NM_138456 // BATF2 // basic leucine zipper transcription factor, ATF-like 2 // 1	BATF2	5.92417	6.08897	6.1586	6.12065	6.39349	6.25707
7924166	NM_018664 // BATF3 // basic leucine zipper transcription factor, ATF-like 3 // 1	BATF3	6.60426	6.80506	6.82439	6.44783	6.78824	6.61803
8030158	NR_027882 // BAX // BCL2-associated X protein // 19q13.3-q13.4 // 581 /// NM_138	BAX	8.79668	8.75074	8.85259	8.72422	9.00132	8.86277
7978595	NM_013448 // BAZ1A // bromodomain adjacent to zinc finger domain, 1A // 14q13.2	BAZ1A	9.67464	9.59899	9.57859	9.68657	9.83981	9.76319
8140037	NM_032408 // BAZ1B // bromodomain adjacent to zinc finger domain, 1B // 7q11.23	BAZ1B	8.73572	9.04036	9.39533	8.89863	8.84712	8.87288
7964203	NM_013449 // BAZ2A // bromodomain adjacent to zinc finger domain, 2A // 12q13.3	BAZ2A	8.65032	8.84339	9.08031	9.21527	9.45635	9.33581
8056060	NM_013450 // BAZ2B // bromodomain adjacent to zinc finger domain, 2B // 2q24.2 /	BAZ2B	7.17994	7.4913	7.76861	7.53366	7.58596	7.55981
8037872	NM_001127240 // BBC3 // BCL2 binding component 3 // 19q13.3-q13.4 // 27113 /// N	BBC3	6.30776	6.17503	6.16951	6.10408	6.08057	6.09232
7939056	NM_003986 // BBOX1 // butyrobetaine (gamma), 2-oxoglutarate dioxygenase (gamma-b	BBOX1	4.78705	4.61474	4.72788	4.58721	4.70232	4.64476
7941639	NM_024649 // BBS1 // Bardet-Biedl syndrome 1 // 11q13.1 // 582 /// NM_005700 //	BBS1	6.87757	6.98964	6.81001	7.38051	6.89326	7.13688
7965060	NM_024685 // BBS10 // Bardet-Biedl syndrome 10 // 12q21.2 // 79738 /// ENST00000	BBS10	7.8282	9.5004	9.22257	8.45534	8.19998	8.32766
8097252	NM_001178007 // BBS12 // Bardet-Biedl syndrome 12 // 4q27 // 166379 /// NM_15261	BBS12	6.34063	6.3821	6.12118	5.99368	5.98568	5.98968
8001507	NM_031885 // BBS2 // Bardet-Biedl syndrome 2 // 16q21 // 583 /// ENST00000245157	BBS2	8.73419	8.14526	7.91849	8.78796	8.6647	8.72633
7984686	NM_033028 // BBS4 // Bardet-Biedl syndrome 4 // 15q22.3-q23 // 585 /// ENST00000	BBS4	6.70079	7.09767	7.15985	6.89654	6.66583	6.78118
8046147	NM_152384 // BBS5 // Bardet-Biedl syndrome 5 // 2q31.1 // 129880 /// ENST0000029	BBS5	6.38044	6.30463	6.24863	6.38459	6.35317	6.36888
8102655	NM_176824 // BBS7 // Bardet-Biedl syndrome 7 // 4q27 // 55212 /// NM_018190 // B	BBS7	8.6804	9.08375	9.07733	8.96318	8.92326	8.94322
8132218	NM_198428 // BBS9 // Bardet-Biedl syndrome 9 // 7p14 // 27241 /// NM_001033605 /	BBS9	7.53696	7.13599	7.04478	7.79635	7.51118	7.65376
8081465	NM_001142568 // BBX // bobby sox homolog (Drosophila) // 3q13.1 // 56987 /// NM_	BBX	10.1941	10.1917	10.0464	10.1689	10.1317	10.1503
8029489	NM_005581 // BCAM // basal cell adhesion molecule (Lutheran blood group) // 19q1	BCAM	5.36	5.64655	5.67875	5.65056	5.45706	5.55381
7906205	NM_021948 // BCAN // brevican // 1q31 // 63827 /// NM_198427 // BCAN // brevican	BCAN	5.28141	5.13736	5.35381	5.27808	5.12787	5.20298
8135422	NM_001008405 // BCAP29 // B-cell receptor-associated protein 29 // 7q22-q31 // 5	BCAP29	8.0565	7.73272	7.77017	7.46239	7.62119	7.54179
8175835	NM_001139457 // BCAP31 // B-cell receptor-associated protein 31 // Xq28 // 10134	BCAP31	9.53633	9.47973	9.41235	9.27461	9.25442	9.26451
8002854	NM_001170717 // BCAR1 // breast cancer anti-estrogen resistance 1 // 16q23.1 //	BCAR1	8.26416	8.13777	8.10706	8.41198	8.50574	8.45886
7917754	NM_003567 // BCAR3 // breast cancer anti-estrogen resistance 3 // 1p22.1 // 8412	BCAR3	8.13843	7.99582	7.72012	8.47522	8.51695	8.49609
8067125	NM_003657 // BCAS1 // breast carcinoma amplified sequence 1 // 20q13.2 // 8537 /	BCAS1	5.41599	5.34295	5.21896	5.48205	5.32082	5.40144
7918759	NM_005872 // BCAS2 // breast carcinoma amplified sequence 2 // 1p13.2 // 10286 /	BCAS2	9.70431	10.0621	10.2151	9.79647	9.77413	9.7853
8008933	NM_001099432 // BCAS3 // breast carcinoma amplified sequence 3 // 17q23 // 54828	BCAS3	8.16226	8.08548	7.93637	8.46881	8.13563	8.30222
8063417	NM_017843 // BCAS4 // breast carcinoma amplified sequence 4 // 20q13.13 // 55653	BCAS4	6.44683	6.62288	6.72247	6.47149	6.63321	6.55235
7961829	NM_001178094 // BCAT1 // branched chain amino-acid transaminase 1, cytosolic //	BCAT1	8.33058	8.585	8.62495	7.78951	7.90391	7.84671
8038202	NM_001190 // BCAT2 // branched chain amino-acid transaminase 2, mitochondrial //	BCAT2	9.22045	9.1654	9.03788	9.19442	9.10755	9.15098
7931268	NM_016567 // BCCIP // BRCA2 and CDKN1A interacting protein // 10q26.1 // 56647 /	BCCIP	8.87298	9.14081	9.38449	8.72604	9.02062	8.87333
7963139	NM_181708 // BCDIN3D // BCDIN3 domain containing // 12q13.12 // 144233 /// ENST0	BCDIN3D	5.47398	5.51278	5.62813	5.43763	5.4802	5.45892
8091867	NM_000055 // BCHE // butyrylcholinesterase // 3q26.1-q26.2 // 590 /// ENST000002	BCHE	4.87035	4.87866	4.82563	4.93684	4.6713	4.80407
8029065	NM_000709 // BCKDHA // branched chain keto acid dehydrogenase E1, alpha polypept	BCKDHA	8.46278	7.89933	7.67893	8.656	8.04875	8.35238
8120860	NM_183050 // BCKDHB // branched chain keto acid dehydrogenase E1, beta polypepti	BCKDHB	7.73152	7.95102	8.21018	7.63391	7.69076	7.66234
7995040	NM_001122957 // BCKDK // branched chain ketoacid dehydrogenase kinase // 16p11.2	BCKDK	8.66427	8.38839	8.35672	8.57329	8.68814	8.63072
7917338	NM_003921 // BCL10 // B-cell CLL/lymphoma 10 // 1p22 // 8915 /// ENST00000271015	BCL10	9.37643	8.99976	8.81408	8.83805	8.6759	8.75698
8052399	NM_022893 // BCL11A // B-cell CLL/lymphoma 11A (zinc finger protein) // 2p16.1 /	BCL11A	5.1674	5.05397	5.0917	5.17913	5.47257	5.32585
7981242	NM_138576 // BCL11B // B-cell CLL/lymphoma 11B (zinc finger protein) // 14q32.2	BCL11B	5.35741	5.34717	5.40562	5.52048	5.23611	5.37829
8023646	NM_000633 // BCL2 // B-cell CLL/lymphoma 2 // 18q21.33|18q21.3 // 596 /// NM_000	BCL2	6.05848	5.99915	6.19929	5.92369	5.86678	5.89523
7990818	NM_001114735 // BCL2A1 // BCL2-related protein A1 // 15q24.3 // 597 /// NM_00404	BCL2A1	6.03868	6.03362	6.00711	5.77733	5.92045	5.84889
8065569	NM_138578 // BCL2L1 // BCL2-like 1 // 20q11.21 // 598 /// NM_001191 // BCL2L1 //	BCL2L1	11.9889	11.9394	11.9253	11.7694	11.5997	11.6845
7988852	NM_020396 // BCL2L10 // BCL2-like 10 (apoptosis facilitator) // 15q21 // 10017 /	BCL2L10	4.96296	4.93466	4.99971	4.85003	4.94744	4.89874
8044375	NM_138621 // BCL2L11 // BCL2-like 11 (apoptosis facilitator) // 2q13 // 10018 //	BCL2L11	7.00291	6.78158	7.10872	6.78538	7.0421	6.91374
8030429	NM_138639 // BCL2L12 // BCL2-like 12 (proline rich) // 19q13.3 // 83596 /// NM_0	BCL2L12	7.16313	7.77509	7.4728	7.02902	7.15031	7.08967
8071119	NM_015367 // BCL2L13 // BCL2-like 13 (apoptosis facilitator) // 22q11.1 // 23786	BCL2L13	7.55127	7.51078	7.52518	7.48974	7.41939	7.45457
7953993	NM_030766 // BCL2L14 // BCL2-like 14 (apoptosis facilitator) // 12p13-p12 // 793	BCL2L14	5.18897	4.98689	5.09201	4.9245	4.982	4.95325
7918694	NM_001010922 // BCL2L15 // BCL2-like 15 // 1p13.2 // 440603 /// ENST00000393316	BCL2L15	5.11626	4.9124	4.92052	5.04398	4.96461	5.0043
7973377	NM_004050 // BCL2L2 // BCL2-like 2 // 14q11.2-q12 // 599 /// ENST00000250405 //	BCL2L2	5.83909	6.27601	6.43635	6.35104	6.14407	6.24756
8029465	NM_005178 // BCL3 // B-cell CLL/lymphoma 3 // 19q13.1-q13.2 // 602 /// BC064993	BCL3	8.33483	7.84078	7.75187	8.78607	8.59132	8.68869
8092691	NM_001706 // BCL6 // B-cell CLL/lymphoma 6 // 3q27 // 604 /// NM_001130845 // BC	BCL6	7.71343	7.71502	7.49442	7.70107	7.61059	7.65583
8004255	NM_181844 // BCL6B // B-cell CLL/lymphoma 6, member B // 17p13.1 // 255877 /// E	BCL6B	5.36233	5.43236	5.28117	5.56559	5.42396	5.49478
7959354	NM_020993 // BCL7A // B-cell CLL/lymphoma 7A // 12q24.13 // 605 /// NM_001024808	BCL7A	7.35724	6.99929	7.37015	7.02848	6.98873	7.00861
8140061	NM_001707 // BCL7B // B-cell CLL/lymphoma 7B // 7q11.23 // 9275 /// NM_001197244	BCL7B	9.90702	10.0842	10.0379	9.70951	9.86267	9.78609
8000948	NM_004765 // BCL7C // B-cell CLL/lymphoma 7C // 16p11 // 9274 /// ENST0000021511	BCL7C	7.31702	7.54098	7.40822	7.50555	7.66969	7.58762
7904907	NM_004326 // BCL9 // B-cell CLL/lymphoma 9 // 1q21 // 607 /// ENST00000234739 //	BCL9	8.12929	8.28909	8.16871	8.7098	8.73344	8.72162
7952116	NM_182557 // BCL9L // B-cell CLL/lymphoma 9-like // 11q23.3 // 283149 /// ENST00	BCL9L	9.35576	8.63507	8.76539	8.46961	8.89885	8.68423
8129773	NM_014739 // BCLAF1 // BCL2-associated transcription factor 1 // 6q22-q23 // 977	BCLAF1	10.1935	10.2515	10.0848	10.1338	10.1282	10.131
7997401	NM_017429 // BCMO1 // beta-carotene 15,15'-monooxygenase 1 // 16q23.2 // 53630 /	BCMO1	4.79755	4.69291	4.71119	4.69668	4.75559	4.72613
7943867	NM_031938 // BCO2 // beta-carotene oxygenase 2 // 11q22.3-q23.1 // 83875 /// NM_	BCO2	5.18534	5.14566	5.2351	5.19555	5.28275	5.23915
8172088	NM_001123385 // BCOR // BCL6 corepressor // Xp11.4 // 54880 /// NM_017745 // BCO	BCOR	7.6724	7.60766	7.92942	7.69576	7.72266	7.70921
8169882	NM_021946 // BCORL1 // BCL6 corepressor-like 1 // Xq25-q26.1 // 63035 /// ENST00	BCORL1	7.60291	7.4709	7.51862	7.62151	7.44578	7.53364
8177229	NR_033732 // BCORP1 // BCL6 corepressor pseudogene 1 // Yq11.222 // 286554 /// N	BCORP1	4.69522	4.80514	4.90329	4.79666	4.92069	4.85867
8071691	NM_004327 // BCR // breakpoint cluster region // 22q11|22q11.23 // 613 /// NM_02	BCR	7.95509	7.84914	7.93209	7.40897	7.33493	7.37195
8071516	NM_004327 // BCR // breakpoint cluster region // 22q11|22q11.23 // 613 /// NM_02	BCR	6.37648	6.16839	6.02814	5.94969	5.88359	5.91664
8074730	NM_004327 // BCR // breakpoint cluster region // 22q11|22q11.23 // 613 /// NM_02	BCR	6.32466	6.08416	5.89351	5.98732	5.7387	5.86301
8048370	NM_004328 // BCS1L // BCS1-like (S. cerevisiae) // 2q33 // 617 /// NM_001079866	BCS1L	7.92217	8.22371	8.40987	8.07062	8.15101	8.11081
8093219	NM_203314 // BDH1 // 3-hydroxybutyrate dehydrogenase, type 1 // 3q29 // 622 ///	BDH1	7.40043	7.63947	7.64218	6.71434	7.10581	6.91007
8102065	NM_020139 // BDH2 // 3-hydroxybutyrate dehydrogenase, type 2 // 4q24 // 56898 //	BDH2	7.20166	7.17427	6.71982	7.18887	6.63456	6.91171
7976567	NM_000710 // BDKRB1 // bradykinin receptor B1 // 14q32.1-q32.2 // 623 /// ENST00	BDKRB1	4.9518	5.08283	4.89985	5.07753	4.80042	4.93898
7976560	NM_000623 // BDKRB2 // bradykinin receptor B2 // 14q32.1-q32.2 // 624 /// ENST00	BDKRB2	5.44526	5.24844	5.2254	5.44261	5.58199	5.5123
7947230	NM_170732 // BDNF // brain-derived neurotrophic factor // 11p13 // 627 /// NM_17	BDNF	6.71999	7.40002	7.58688	7.13379	7.23367	7.18373
8177560	NM_018429 // BDP1 // B double prime 1, subunit of RNA polymerase III transcripti	BDP1	8.85999	8.80717	9.05448	9.28146	9.46414	9.3728
8106025	NM_018429 // BDP1 // B double prime 1, subunit of RNA polymerase III transcripti	BDP1	8.78822	8.75772	8.97879	9.19181	9.39303	9.29242
7996281	NM_001178020 // BEAN1 // brain expressed, associated with NEDD4, 1 // 16q21 // 1	BEAN1	5.8222	5.5336	5.63279	5.76046	5.8959	5.82818
8015715	NM_003766 // BECN1 // beclin 1, autophagy related // 17q21 // 8678 /// NM_173478	BECN1	9.66985	9.68546	9.47581	8.53825	8.22853	8.38339
7981309	NM_020836 // BEGAIN // brain-enriched guanylate kinase-associated homolog (rat)	BEGAIN	5.01716	5.14388	5.15439	5.03475	5.15626	5.0955
8171545	NM_153346 // BEND2 // BEN domain containing 2 // Xp22.13 // 139105 /// NM_001184	BEND2	4.6639	4.6673	4.63186	4.7149	4.5952	4.65505
8128620	NM_001080450 // BEND3 // BEN domain containing 3 // 6q21 // 57673 /// ENST000003	BEND3	7.35666	7.41102	7.61385	7.12818	7.33679	7.23249
8100015	NM_207406 // BEND4 // BEN domain containing 4 // 4p13 // 389206 /// NM_001159547	BEND4	5.56311	5.48755	5.29534	5.50627	5.49714	5.5017
7915982	NM_024603 // BEND5 // BEN domain containing 5 // 1p33 // 79656 /// ENST000003718	BEND5	5.18631	4.93645	5.13662	5.06999	4.99481	5.0324
8120362	NM_152731 // BEND6 // BEN domain containing 6 // 6p12.1 // 221336 /// ENST000003	BEND6	6.18689	5.52143	5.11231	6.28965	6.15698	6.22331
7932118	NM_152751 // BEND7 // BEN domain containing 7 // 10p13 // 222389 /// NM_00110091	BEND7	8.01578	8.19956	8.35901	7.74502	8.03074	7.88788
7940582	NM_004183 // BEST1 // bestrophin 1 // 11q13 // 7439 /// NM_001139443 // BEST1 //	BEST1	4.69785	4.77404	4.80089	4.7559	4.63616	4.69603
8026035	NM_017682 // BEST2 // bestrophin 2 // 19p13.2 // 54831 /// ENST00000042931 // BE	BEST2	5.16983	5.27746	5.1117	5.09213	5.16066	5.1264
7964852	NM_032735 // BEST3 // bestrophin 3 // 12q14.2-q15 // 144453 /// NM_152439 // BES	BEST3	5.38571	5.52887	5.62755	5.12759	5.30365	5.21562
7915598	NM_153274 // BEST4 // bestrophin 4 // 1p33-p32.3 // 266675 /// ENST00000372207 /	BEST4	5.264	5.41078	5.39796	5.22742	5.25658	5.242
8141024	NM_005868 // BET1 // blocked early in transport 1 homolog (S. cerevisiae) // 7q2	BET1	8.66342	7.9598	7.85768	8.32962	8.20343	8.26653
7945349	NM_016526 // BET1L // blocked early in transport 1 homolog (S. cerevisiae)-like	BET1L	7.95373	7.97664	7.79634	7.77723	7.47313	7.62518
8129105	NM_001139444 // BET3L // BET3 like (S. cerevisiae) // 6q22.1 // 100128327 /// EN	BET3L	5.38222	5.20992	5.31909	5.34884	5.1495	5.24917
8174201	NM_018476 // BEX1 // brain expressed, X-linked 1 // Xq21-q23|Xq22 // 55859 /// E	BEX1	5.32454	5.30656	5.51079	5.3646	5.16239	5.2635
8174239	NM_032621 // BEX2 // brain expressed X-linked 2 // Xq22 // 84707 /// NM_00116840	BEX2	6.16438	6.15635	6.19674	5.95985	5.64485	5.80235
8169009	NM_001080425 // BEX4 // brain expressed, X-linked 4 // Xq22.1-q22.3 // 56271 ///	BEX4	5.62893	5.70965	5.71491	5.76595	5.60742	5.68669
8174141	NM_001012978 // BEX5 // brain expressed, X-linked 5 // Xq22.1 // 340542 /// NM_0	BEX5	5.12841	5.01942	4.90789	5.05895	5.05049	5.05472
7993341	NM_016561 // BFAR // bifunctional apoptosis regulator // 16p13.12 // 51283 /// E	BFAR	10.2406	10.0151	9.89002	10.1663	10.1765	10.1714
8065124	NM_001195 // BFSP1 // beaded filament structural protein 1, filensin // 20p12.1	BFSP1	6.6519	6.60155	6.33664	7.21367	7.24556	7.22961
8082774	NM_003571 // BFSP2 // beaded filament structural protein 2, phakinin // 3q22.1 /	BFSP2	4.94424	4.90909	4.84057	4.76562	4.86252	4.81407
7906140	NM_199173 // BGLAP // bone gamma-carboxyglutamate (gla) protein // 1q25-q31 // 6	BGLAP	6.61032	6.31865	6.31601	6.80245	6.75256	6.7775
8170648	NM_001711 // BGN // biglycan // Xq28 // 633 /// ENST00000331595 // BGN // biglyc	BGN	5.53954	5.53978	5.34895	5.61362	5.40578	5.5097
8134452	NM_177455 // BHLHA15 // basic helix-loop-helix family, member a15 // 7q21.3 // 1	BHLHA15	7.30564	7.32264	7.10508	6.96912	7.09717	7.03315
8003633	NM_001164405 // BHLHA9 // basic helix-loop-helix family, member a9 // 17p13.3 //	BHLHA9	5.62708	5.29081	5.68527	5.71234	5.65463	5.68349
8168984	NM_001142524 // BHLHB9 // basic helix-loop-helix domain containing, class B, 9 /	BHLHB9	6.38791	6.31062	6.31876	6.17483	6.40952	6.29218
8146645	NM_152414 // BHLHE22 // basic helix-loop-helix family, member e22 // 8q13 // 273	BHLHE22	6.14262	5.84518	5.94032	6.01936	6.05789	6.03862
8067585	NM_080606 // BHLHE23 // basic helix-loop-helix family, member e23 // 20q13.33 //	BHLHE23	6.0208	5.91153	5.79628	5.67207	5.83125	5.75166
8077441	NM_003670 // BHLHE40 // basic helix-loop-helix family, member e40 // 3p26 // 855	BHLHE40	9.7249	8.71218	7.54494	9.26997	8.80328	9.03663
7961891	NM_030762 // BHLHE41 // basic helix-loop-helix family, member e41 // 12p12.1 //	BHLHE41	7.45925	7.02186	6.44654	7.63847	7.36669	7.50258
8106504	NM_001713 // BHMT // betaine--homocysteine S-methyltransferase // 5q13.1-q15 //	BHMT	5.0969	5.01062	5.07749	5.11592	5.07871	5.09732
8106494	NM_017614 // BHMT2 // betaine--homocysteine S-methyltransferase 2 // 5q13 // 237	BHMT2	5.64659	5.37046	5.36734	5.5663	5.44053	5.50342
7927681	NM_001080512 // BICC1 // bicaudal C homolog 1 (Drosophila) // 10q21.1 // 80114 /	BICC1	8.34432	7.80774	7.2416	8.37461	8.43326	8.40394
7954717	NM_001714 // BICD1 // bicaudal D homolog 1 (Drosophila) // 12p11.2-p11.1 // 636	BICD1	6.68405	6.8984	7.09026	7.34964	7.61844	7.48404
8162438	NM_001003800 // BICD2 // bicaudal D homolog 2 (Drosophila) // 9q22.31 // 23299 /	BICD2	7.4519	7.36355	7.49208	8.07064	7.86054	7.96559
8074261	NM_197966 // BID // BH3 interacting domain death agonist // 22q11.1 // 637 /// N	BID	8.97424	8.80152	8.57495	9.53347	9.39844	9.46596
8073605	NM_001197 // BIK // BCL2-interacting killer (apoptosis-inducing) // 22q13.31 //	BIK	6.48907	6.3198	6.04524	6.36103	5.95574	6.15838
8054945	NM_139343 // BIN1 // bridging integrator 1 // 2q14 // 274 /// NM_139344 // BIN1	BIN1	7.25358	7.39364	7.17521	7.85634	7.93389	7.89512
7963289	NM_016293 // BIN2 // bridging integrator 2 // 12q13 // 51411 /// ENST00000267012	BIN2	4.9456	4.69132	5.10131	4.85217	4.91819	4.88518
8149707	NM_018688 // BIN3 // bridging integrator 3 // 8p21.3 // 55909 /// ENST0000027641	BIN3	6.87245	6.85764	6.65791	6.72021	6.5721	6.64616
7943424	NM_001166 // BIRC2 // baculoviral IAP repeat-containing 2 // 11q22 // 329 /// EN	BIRC2	10.4974	10.3736	10.4514	10.0311	9.99604	10.0136
7943413	NM_001165 // BIRC3 // baculoviral IAP repeat-containing 3 // 11q22 // 330 /// NM	BIRC3	10.0239	9.61505	9.62652	10.7578	10.528	10.6429
8010260	NM_001168 // BIRC5 // baculoviral IAP repeat-containing 5 // 17q25 // 332 /// NM	BIRC5	7.60081	7.91866	7.93867	7.68438	7.5645	7.62444
8018860	NM_001168 // BIRC5 // baculoviral IAP repeat-containing 5 // 17q25 // 332 /// NM	BIRC5	5.19996	5.65509	5.1669	5.07238	5.18108	5.12673
8041283	NM_016252 // BIRC6 // baculoviral IAP repeat-containing 6 // 2p22.3 // 57448 ///	BIRC6	9.14162	9.13374	9.39195	9.27655	9.47187	9.37421
8064031	NM_139317 // BIRC7 // baculoviral IAP repeat-containing 7 // 20q13.3 // 79444 //	BIRC7	5.43556	5.43543	5.30701	5.43343	5.33797	5.3857
8039078	NM_033341 // BIRC8 // baculoviral IAP repeat-containing 8 // --- // 112401 /// E	BIRC8	4.54999	4.48043	4.58949	4.61519	4.61556	4.61538
7969933	AK126520 // BIVM // basic, immunoglobulin-like variable motif containing // 13q3	BIVM	8.01114	8.36523	7.98831	8.08548	7.90535	7.99542
7969916	NM_017693 // BIVM // basic, immunoglobulin-like variable motif containing // 13q	BIVM	7.67713	7.67894	7.84784	7.75756	8.04969	7.90362
8066195	NM_006698 // BLCAP // bladder cancer associated protein // 20q11.23 // 10904 ///	BLCAP	9.90565	9.56248	9.63442	9.86167	10.0181	9.93989
7952309	NM_001001786 // BLID // BH3-like motif containing, cell death inducer // 11q24.1	BLID	6.4548	6.31323	7.68464	7.29839	8.86783	8.08311
8144625	NM_001715 // BLK // B lymphoid tyrosine kinase // 8p23-p22 // 640 /// ENST000002	BLK	5.25896	5.0837	5.22039	5.01669	5.10835	5.06252
7986068	NM_000057 // BLM // Bloom syndrome, RecQ helicase-like // 15q26.1 // 641 /// ENS	BLM	7.4948	8.29124	8.06972	7.41097	7.65654	7.53375
8014008	NM_000386 // BLMH // bleomycin hydrolase // 17q11.2 // 642 /// ENST00000261714 /	BLMH	8.8455	8.90807	9.02719	8.68826	8.67203	8.68014
7935270	NM_013314 // BLNK // B-cell linker // 10q23.2-q23.33 // 29760 /// NM_001114094 /	BLNK	5.36649	5.29552	5.1407	5.24262	5.1666	5.20461
7956013	NM_001487 // BLOC1S1 // biogenesis of lysosomal organelles complex-1, subunit 1	BLOC1S1	7.97612	7.80038	7.34036	7.78164	7.49999	7.64081
7935746	NM_001001342 // BLOC1S2 // biogenesis of lysosomal organelles complex-1, subunit	BLOC1S2	7.90177	8.06138	8.0134	8.1249	7.78463	7.95477
8029640	NM_212550 // BLOC1S3 // biogenesis of lysosomal organelles complex-1, subunit 3	BLOC1S3	6.97158	7.04449	6.91884	6.97904	6.92265	6.95085
8132515	NM_000712 // BLVRA // biliverdin reductase A // 7p14-cen // 644 /// ENST00000402	BLVRA	8.33324	8.36596	8.06415	8.60516	7.94365	8.2744
8036913	NM_000713 // BLVRB // biliverdin reductase B (flavin reductase (NADPH)) // 19q13	BLVRB	7.92159	7.52962	7.10385	7.63555	7.23586	7.43571
7907171	NM_003666 // BLZF1 // basic leucine zipper nuclear factor 1 // 1q24 // 8548 ///	BLZF1	9.6816	9.67133	9.64093	9.02109	9.03101	9.02605
7987454	NM_001003940 // BMF // Bcl2 modifying factor // 15q14 // 90427 /// NM_033503 //	BMF	6.36716	5.64612	5.52006	7.37676	7.05992	7.21834
7926609	NM_005180 // BMI1 // BMI1 polycomb ring finger oncogene // 10p11.23 // 648 /// E	BMI1	10.4041	10.2816	10.212	10.2919	10.223	10.2575
8145055	NM_006129 // BMP1 // bone morphogenetic protein 1 // 8p21.3 // 649 /// NR_033403	BMP1	7.33123	6.93099	6.80101	7.69813	7.62524	7.66169
8052747	NM_014482 // BMP10 // bone morphogenetic protein 10 // 2p13.3 // 27302 /// ENST0	BMP10	4.84817	4.56477	4.79623	4.80684	4.76816	4.7875
8167642	NM_005448 // BMP15 // bone morphogenetic protein 15 // Xp11.2 // 9210 /// ENST00	BMP15	4.90329	4.58581	4.47797	4.76765	4.54454	4.65609
8060850	NM_001200 // BMP2 // bone morphogenetic protein 2 // 20p12 // 650 /// ENST000003	BMP2	5.99899	5.53418	5.48984	5.78576	5.69829	5.74202
8096004	NM_198892 // BMP2K // BMP2 inducible kinase // 4q21.21 // 55589 /// NM_017593 //	BMP2K	9.45091	9.71226	10.0114	8.95849	9.36366	9.16108
8096070	NM_001201 // BMP3 // bone morphogenetic protein 3 // 4q21 // 651 /// ENST0000028	BMP3	5.42284	5.38768	5.34184	5.69059	4.96443	5.32751
7979241	NM_001202 // BMP4 // bone morphogenetic protein 4 // 14q22-q23 // 652 /// NM_130	BMP4	9.62466	10.0004	9.76791	10.2855	9.6982	9.99185
8127193	NM_021073 // BMP5 // bone morphogenetic protein 5 // 6p12.1 // 653 /// ENST00000	BMP5	4.81884	4.74844	4.75568	4.76486	4.73635	4.75061
8116818	NM_001718 // BMP6 // bone morphogenetic protein 6 // 6p24-p23 // 654 /// ENST000	BMP6	5.88105	5.97789	6.06491	5.75024	5.74052	5.74538
8067185	NM_001719 // BMP7 // bone morphogenetic protein 7 // 20q13 // 655 /// ENST000003	BMP7	5.15841	5.13182	5.16018	5.22551	5.06583	5.14567
7900340	NM_181809 // BMP8A // bone morphogenetic protein 8a // 1p34.3 // 353500 /// ENST	BMP8A	5.70952	5.60431	5.30427	5.64106	5.56002	5.60054
7915252	NM_001720 // BMP8B // bone morphogenetic protein 8b // 1p35-p32 // 656 /// ENST0	BMP8B	6.22156	5.91262	5.71806	6.03093	5.88414	5.95754
8132250	NM_133468 // BMPER // BMP binding endothelial regulator // 7p14.3 // 168667 ///	BMPER	6.21124	6.98739	7.52071	6.29526	6.60056	6.44791
7928855	NM_004329 // BMPR1A // bone morphogenetic protein receptor, type IA // 10q22.3 /	BMPR1A	10.1448	10.1187	10.0562	9.91599	9.73158	9.82379
7952305	NM_004329 // BMPR1A // bone morphogenetic protein receptor, type IA // 10q22.3 /	BMPR1A	9.93643	9.8223	9.71587	9.6533	9.42552	9.53941
8096511	NM_001203 // BMPR1B // bone morphogenetic protein receptor, type IB // 4q22-q24	BMPR1B	5.9575	7.12184	7.27907	5.69424	5.93382	5.81403
8047538	NM_001204 // BMPR2 // bone morphogenetic protein receptor, type II (serine/threo	BMPR2	9.06957	9.0853	9.18674	8.94962	9.0798	9.01471
8071649	BC043345 // BMS1 // BMS1 homolog, ribosome assembly protein (yeast) // 10q11.21	BMS1	9.83509	9.69765	9.95656	9.85047	9.87091	9.86069
7927108	NM_014753 // BMS1 // BMS1 homolog, ribosome assembly protein (yeast) // 10q11.21	BMS1	8.68168	8.72024	9.08031	8.76016	8.91076	8.83546
7933290	NR_026566 // BMS1P1 // BMS1 pseudogene 1 // 10q11.22 // 728053 /// NR_003611 //	BMS1P1	9.17256	9.44337	9.86917	9.25795	9.74572	9.50183
7933413	NR_026566 // BMS1P1 // BMS1 pseudogene 1 // 10q11.22 // 728053 /// NR_003611 //	BMS1P1	8.53701	8.87583	9.18865	8.55458	9.00627	8.78043
8166157	NM_203281 // BMX // BMX non-receptor tyrosine kinase // Xp22.2 // 660 /// NM_001	BMX	5.04531	4.86047	4.87288	4.96551	4.92031	4.94291
7991080	NM_001717 // BNC1 // basonuclin 1 // 15q25.2 // 646 /// ENST00000345382 // BNC1	BNC1	4.70464	4.79543	4.76975	4.73854	4.76287	4.7507
8160260	NM_017637 // BNC2 // basonuclin 2 // 9p22.2 // 54796 /// ENST00000380672 // BNC2	BNC2	4.98285	4.89254	5.02186	4.93323	4.81289	4.87306
8110043	NM_013979 // BNIP1 // BCL2/adenovirus E1B 19kDa interacting protein 1 // 5q33-q3	BNIP1	6.43037	6.94734	6.53785	6.34573	6.35189	6.34881
7989323	NM_004330 // BNIP2 // BCL2/adenovirus E1B 19kDa interacting protein 2 // 15q22.2	BNIP2	10.0872	9.47393	9.31044	9.44664	9.14881	9.29772
7937079	NM_004052 // BNIP3 // BCL2/adenovirus E1B 19kDa interacting protein 3 // 10q26.3	BNIP3	12.8164	12.0172	11.3195	12.8366	12.4707	12.6537
7973743	ENST00000355069 // BNIP3 // BCL2/adenovirus E1B 19kDa interacting protein 3 // 1	BNIP3	8.51034	7.70738	6.92984	8.29484	7.83149	8.06316
8145454	NM_004331 // BNIP3L // BCL2/adenovirus E1B 19kDa interacting protein 3-like // 8	BNIP3L	11.3754	10.8164	10.6034	11.2527	11.0942	11.1735
7905308	NM_001159642 // BNIPL // BCL2/adenovirus E1B 19kD interacting protein like // 1q	BNIPL	4.75019	4.89508	4.8242	4.98213	4.94111	4.96162
8081686	NM_033254 // BOC // Boc homolog (mouse) // 3q13.2 // 91653 /// ENST00000355385 /	BOC	5.20323	5.00128	5.0749	5.00556	5.16706	5.08631
8115865	NM_138369 // BOD1 // biorientation of chromosomes in cell division 1 // 5q35.2 /	BOD1	9.21	9.4228	9.4182	9.05732	9.14542	9.10137
8099410	NM_148894 // BOD1L // biorientation of chromosomes in cell division 1-like // 4p	BOD1L	8.91992	8.92424	9.16036	8.90037	8.88878	8.89457
8021344	NR_033372 // BOD1P // biorientation of chromosomes in cell division 1 pseudogene	BOD1P	6.40799	6.34786	6.36712	6.45116	6.34732	6.39924
8049876	NM_032515 // BOK // BCL2-related ovarian killer // 2q37.3 // 666 /// ENST0000031	BOK	8.80268	8.27375	8.20763	8.4351	8.22532	8.33021
7905092	NM_016074 // BOLA1 // bolA homolog 1 (E. coli) // 1p36.13-q31.3 // 51027 /// ENS	BOLA1	5.48145	5.41988	5.08355	5.25192	5.30892	5.28042
8000692	NM_001031827 // BOLA2 // bolA homolog 2 (E. coli) // 16p11.2 // 552900 /// NM_00	BOLA2	11.3046	11.5518	11.6533	11.2824	11.4567	11.3696
8053059	NM_212552 // BOLA3 // bolA homolog 3 (E. coli) // 2p13.1 // 388962 /// NM_001035	BOLA3	10.852	10.9623	11.0236	10.8114	10.9295	10.8705
8058075	NM_033030 // BOLL // bol, boule-like (Drosophila) // 2q33 // 66037 /// NM_197970	BOLL	4.63321	4.62534	4.64825	4.57353	4.66172	4.61763
8153678	NM_015201 // BOP1 // block of proliferation 1 // 8q24.3 // 23246 /// ENST0000030	BOP1	8.43523	8.631	8.80822	8.40831	8.41647	8.41239
8153664	NM_015201 // BOP1 // block of proliferation 1 // 8q24.3 // 23246 /// ENST0000030	BOP1	8.39971	8.71039	8.76126	8.32224	8.43203	8.37713
8083025	NR_026783 // BPESC1 // blepharophimosis, epicanthus inversus and ptosis, candida	BPESC1	5.3365	5.29015	5.44981	5.55973	5.37949	5.46961
8136341	NM_199186 // BPGM // 2,3-bisphosphoglycerate mutase // 7q31-q34 // 669 /// NM_00	BPGM	8.49426	8.17846	8.16916	8.20941	8.00086	8.10514
8116635	NR_026650 // BPHL // biphenyl hydrolase-like (serine hydrolase) // 6p25 // 670 /	BPHL	8.95791	8.6858	8.15081	9.35059	8.85843	9.10451
8062444	NM_001725 // BPI // bactericidal/permeability-increasing protein // 20q11.23 //	BPI	5.11825	5.06944	5.00481	5.06768	4.98113	5.0244
8061780	NM_025227 // BPIL1 // bactericidal/permeability-increasing protein-like 1 // 20q	BPIL1	5.17928	5.13169	5.13435	5.35571	5.28752	5.32161
8075600	NM_174932 // BPIL2 // bactericidal/permeability-increasing protein-like 2 // 22q	BPIL2	4.98885	4.77503	4.81038	4.98884	4.84996	4.9194
8061799	NM_174897 // BPIL3 // bactericidal/permeability-increasing protein-like 3 // 20q	BPIL3	5.13227	5.08504	5.17233	5.28706	5.02302	5.15504
7924388	NM_006085 // BPNT1 // 3'(2'), 5'-bisphosphate nucleotidase 1 // 1q41 // 10380 //	BPNT1	8.48669	9.22694	9.17486	8.78713	8.1231	8.45511
8009382	NM_004459 // BPTF // bromodomain PHD finger transcription factor // 17q24.3 // 2	BPTF	8.6617	8.64061	8.99043	9.1704	9.39652	9.28346
8176821	NM_004678 // BPY2 // basic charge, Y-linked, 2 // Yq11 // 9083 /// NM_001002760	BPY2	5.02151	4.99487	4.91593	4.95302	5.24964	5.10133
8176867	NM_004678 // BPY2 // basic charge, Y-linked, 2 // Yq11 // 9083 /// NM_001002760	BPY2	5.02151	4.99487	4.91593	4.95302	5.24964	5.10133
8177449	NM_004678 // BPY2 // basic charge, Y-linked, 2 // Yq11 // 9083 /// NM_001002760	BPY2	5.02151	4.99487	4.91593	4.95302	5.24964	5.10133
8143417	NM_004333 // BRAF // v-raf murine sarcoma viral oncogene homolog B1 // 7q34 // 6	BRAF	8.58223	8.89288	9.06825	9.01285	9.31647	9.16466
7966427	NM_006768 // BRAP // BRCA1 associated protein // 12q24 // 8315 /// ENST000003275	BRAP	9.85262	10.0306	10.1905	9.72152	9.54914	9.63533
8015769	NR_027676 // BRCA1 // breast cancer 1, early onset // 17q21 // 672 /// NM_007294	BRCA1	6.70454	7.77174	8.1933	6.98786	7.18597	7.08692
7968484	NM_000059 // BRCA2 // breast cancer 2, early onset // 13q12.3 // 675 /// ENST000	BRCA2	7.51641	8.69026	8.5943	7.7937	7.73713	7.76541
8171006	NM_024332 // BRCC3 // BRCA1/BRCA2-containing complex, subunit 3 // Xq28 // 79184	BRCC3	8.90912	8.74786	8.77996	7.55532	7.96064	7.75798
8076836	NM_014577 // BRD1 // bromodomain containing 1 // 22q13.33 // 23774 /// ENST00000	BRD1	6.55354	6.61174	6.84081	6.4249	6.44597	6.43544
8118580	NM_005104 // BRD2 // bromodomain containing 2 // 6p21.3 // 6046 /// NM_001113182	BRD2	10.0167	10.2974	10.4194	10.0203	9.96644	9.99337
8179504	NM_005104 // BRD2 // bromodomain containing 2 // 6p21.3 // 6046 /// NM_001113182	BRD2	10.0036	10.2722	10.4135	10.0154	9.94118	9.97829
8164995	NM_007371 // BRD3 // bromodomain containing 3 // 9q34 // 8019 /// ENST0000030340	BRD3	7.454	7.44544	7.55611	7.56806	7.75386	7.66096
8034983	NM_058243 // BRD4 // bromodomain containing 4 // 19p13.1 // 23476 /// NM_014299	BRD4	8.88502	9.1938	9.31823	9.19183	9.39441	9.29312
8001350	NM_001173984 // BRD7 // bromodomain containing 7 // 16q12 // 29117 /// NM_013263	BRD7	8.99096	9.05698	9.22744	9.15419	9.24161	9.1979
8083704	NM_001173984 // BRD7 // bromodomain containing 7 // 16q12 // 29117 /// NM_013263	BRD7	7.78011	7.85543	7.74836	7.56048	7.99026	7.77537
8121727	NR_002730 // BRD7P3 // bromodomain containing 7 pseudogene 3 // 6q22.31 // 23629	BRD7P3	5.32152	5.63889	5.65638	5.57131	5.60335	5.58733
8121725	NR_002730 // BRD7P3 // bromodomain containing 7 pseudogene 3 // 6q22.31 // 23629	BRD7P3	5.65689	5.66311	5.70045	5.49752	5.57951	5.53852
8114365	NM_139199 // BRD8 // bromodomain containing 8 // 5q31 // 10902 /// NM_006696 //	BRD8	7.62081	7.88976	8.00516	7.83251	7.92814	7.88033
8110734	NR_027633 // BRD9 // bromodomain containing 9 // 5p15.33 // 65980 /// NM_023924	BRD9	7.91781	7.51272	7.61962	7.78263	7.67448	7.72856
7902934	NM_207189 // BRDT // bromodomain, testis-specific // 1p22.1 // 676 /// NM_001726	BRDT	5.41161	5.18544	5.23112	5.2005	5.06856	5.13453
8041031	NM_199193 // BRE // brain and reproductive organ-expressed (TNFRSF1A modulator)	BRE	9.56829	9.57687	9.51359	9.67424	9.63748	9.65586
8148671	NR_015445 // BREA2 // breast cancer estrogen-induced apoptosis 2 // 8q24.3 // 28	BREA2	5.06081	4.89732	4.94915	5.09721	5.03882	5.06801
7981573	NM_145685 // BRF1 // BRF1 homolog, subunit of RNA polymerase III transcription i	BRF1	6.82777	6.96805	7.15164	6.82976	6.92584	6.8778
8150219	NM_018310 // BRF2 // BRF2, subunit of RNA polymerase III transcription initiatio	BRF2	6.25731	6.26211	6.20069	6.08266	6.28349	6.18307
8134454	NM_015379 // BRI3 // brain protein I3 // 7q21.3 // 25798 /// NM_001159491 // BRI	BRI3	9.61611	9.18121	8.91723	9.45342	9.50745	9.48043
7959777	NM_080626 // BRI3BP // BRI3 binding protein // 12q24.31 // 140707 /// ENST000003	BRI3BP	7.72655	9.00653	9.22292	8.48856	8.8617	8.67513
8017262	NM_032043 // BRIP1 // BRCA1 interacting protein C-terminal helicase 1 // 17q22.2	BRIP1	8.99257	9.3085	9.31086	8.82668	9.06241	8.94454
8104825	NM_018321 // BRIX1 // BRX1, biogenesis of ribosomes, homolog (S. cerevisiae) //	BRIX1	9.57066	10.0303	10.0577	9.51245	9.72999	9.62122
7949603	NM_015399 // BRMS1 // breast cancer metastasis suppressor 1 // 11q13-q13.2 // 25	BRMS1	7.67761	8.13725	7.86079	7.40446	7.35503	7.37974
7973948	NM_032352 // BRMS1L // breast cancer metastasis-suppressor 1-like // 14q13.2 //	BRMS1L	5.7159	6.30232	6.51088	6.44806	6.41883	6.43344
7922095	NR_026550 // BRP44 // brain protein 44 // 1q24 // 25874 /// NM_015415 // BRP44 /	BRP44	10.0562	10.4595	10.4246	9.86447	9.74251	9.80349
8130732	NM_016098 // BRP44L // brain protein 44-like // 6q27 // 51660 /// ENST0000036096	BRP44L	9.87537	9.55968	9.61984	9.396	9.52856	9.46228
8077595	NM_001003694 // BRPF1 // bromodomain and PHD finger containing, 1 // 3p26-p25 //	BRPF1	7.96699	8.06276	8.01016	7.87496	7.90759	7.89128
8119034	NM_015695 // BRPF3 // bromodomain and PHD finger containing, 3 // 6p21 // 27154	BRPF3	8.94586	8.90554	9.25568	8.73811	8.74876	8.74344
8170159	NM_001727 // BRS3 // bombesin-like receptor 3 // Xq26-q28 // 680 /// ENST0000037	BRS3	4.98588	4.82649	5.0486	5.03162	4.95844	4.99503
8031441	NM_032430 // BRSK1 // BR serine/threonine kinase 1 // 19q13.4 // 84446 /// ENST0	BRSK1	5.88453	5.89276	5.84966	5.86788	5.79323	5.83056
7937667	NM_003957 // BRSK2 // BR serine/threonine kinase 2 // 11p15.5 // 9024 /// ENST00	BRSK2	5.69909	5.6471	5.63683	5.68122	5.68479	5.683
8070341	NM_033656 // BRWD1 // bromodomain and WD repeat domain containing 1 // 21q22.2 /	BRWD1	8.49235	8.20502	8.6943	8.69457	9.11164	8.90311
8173766	NM_153252 // BRWD3 // bromodomain and WD repeat domain containing 3 // Xq21.1 //	BRWD3	8.78082	8.40276	8.67506	8.74508	8.69238	8.71873
7948798	NM_001130702 // BSCL2 // Berardinelli-Seip congenital lipodystrophy 2 (seipin) /	BSCL2	8.30796	8.87609	8.62524	8.31467	8.05576	8.18521
7914530	NM_001143888 // BSDC1 // BSD domain containing 1 // 1p35.1 // 55108 /// NM_01804	BSDC1	8.19003	8.17101	8.0483	8.08693	8.10577	8.09635
8023955	NM_001728 // BSG // basigin (Ok blood group) // 19p13.3 // 682 /// NM_198589 //	BSG	10.405	10.38	10.345	10.4659	10.43	10.4479
8079759	NM_003458 // BSN // bassoon (presynaptic cytomatrix protein) // 3p21.31 // 8927	BSN	5.27051	5.1152	5.27201	5.23428	5.1769	5.20559
7901691	NM_057176 // BSND // Bartter syndrome, infantile, with sensorineural deafness (B	BSND	5.15697	5.09151	5.12663	4.95067	4.95054	4.9506
8037959	NM_001128326 // BSPH1 // binder of sperm protein homolog 1 // 19q13.33 // 100131	BSPH1	4.43027	4.41882	4.36796	4.37793	4.26565	4.32179
8157300	NM_017688 // BSPRY // B-box and SPRY domain containing // 9q32 // 54836 /// ENST	BSPRY	6.44554	6.46322	6.36678	5.01438	4.96101	4.9877
8094228	NM_004334 // BST1 // bone marrow stromal cell antigen 1 // 4p15 // 683 /// ENST0	BST1	6.20709	5.67494	5.63864	6.0764	5.97747	6.02693
8035304	NM_004335 // BST2 // bone marrow stromal cell antigen 2 // 19p13.1 // 684 /// EN	BST2	8.86839	9.23456	8.79463	8.94517	8.55877	8.75197
7952321	NM_001098169 // BSX // brain-specific homeobox // 11q24.1 // 390259 /// ENST0000	BSX	5.55863	5.83452	5.97108	5.81443	5.68576	5.75009
7929201	NM_003972 // BTAF1 // BTAF1 RNA polymerase II, B-TFIID transcription factor-asso	BTAF1	8.52535	8.77544	9.16433	9.12762	9.18359	9.15561
7991057	NM_025238 // BTBD1 // BTB (POZ) domain containing 1 // 15q24 // 53339 /// NM_001	BTBD1	9.7725	9.84866	9.73212	9.4836	9.30659	9.39509
7946680	NM_032320 // BTBD10 // BTB (POZ) domain containing 10 // 11p15.2 // 84280 /// EN	BTBD10	10.2086	9.97788	10.1913	10.1016	10.2533	10.1775
7958377	AK124835 // BTBD11 // BTB (POZ) domain containing 11 // 12q23.3 // 121551	BTBD11	4.85083	5.31381	6.19903	5.1911	5.47093	5.33101
7958352	NM_001018072 // BTBD11 // BTB (POZ) domain containing 11 // 12q23.3 // 121551 //	BTBD11	4.90971	4.95159	4.88801	4.99476	4.9093	4.95203
7931062	NM_144587 // BTBD16 // BTB (POZ) domain containing 16 // 10q26.13 // 118663 ///	BTBD16	5.02814	5.06482	5.22768	5.02486	5.13899	5.08193
8032380	NM_017797 // BTBD2 // BTB (POZ) domain containing 2 // 19p13.3 // 55643 /// ENST	BTBD2	9.00036	8.8769	8.45119	9.38273	8.96861	9.17567
8060988	NM_014962 // BTBD3 // BTB (POZ) domain containing 3 // 20p12.2 // 22903 /// NM_1	BTBD3	8.63584	8.37242	8.66186	8.62004	8.90263	8.76133
7977340	NM_033271 // BTBD6 // BTB (POZ) domain containing 6 // 14q32 // 90135 /// ENST00	BTBD6	7.96504	8.00103	8.06533	7.9805	8.01705	7.99878
7980998	NM_001002860 // BTBD7 // BTB (POZ) domain containing 7 // 14q32.12 // 55727 ///	BTBD7	8.82896	8.49894	8.93402	7.95611	8.21761	8.08686
7902965	NM_183242 // BTBD8 // BTB (POZ) domain containing 8 // 1p22.1 // 284697 /// ENST	BTBD8	5.89814	6.03396	6.17974	6.46542	6.37341	6.41941
8126121	NM_052893 // BTBD9 // BTB (POZ) domain containing 9 // 6p21 // 114781 /// NM_001	BTBD9	7.3617	7.40011	7.55292	7.98358	7.8811	7.93234
8101002	NM_001729 // BTC // betacellulin // 4q13-q21 // 685 /// ENST00000395743 // BTC /	BTC	5.36723	5.58454	5.47434	5.4226	5.21233	5.31747
8078147	NM_000060 // BTD // biotinidase // 3p25 // 686 /// ENST00000303498 // BTD // bio	BTD	8.438	8.15122	7.84882	8.1679	7.78092	7.97441
8106181	NM_001037637 // BTF3 // basic transcription factor 3 // 5q13.2 // 689 /// NM_001	BTF3	10.1022	10.0644	9.99444	9.87162	10.0804	9.97601
7901418	NM_152265 // BTF3L4 // basic transcription factor 3-like 4 // 1p32.3 // 91408 //	BTF3L4	11.3922	11.2142	11.0769	11.5685	11.5113	11.5399
8069561	NM_152265 // BTF3L4 // basic transcription factor 3-like 4 // 1p32.3 // 91408 //	BTF3L4	10.3611	10.2587	10.1657	10.5249	10.5149	10.5199
7969479	NR_026983 // BTF3P11 // basic transcription factor 3 pseudogene 11 // 13q22 // 6	BTF3P11	5.79753	5.87455	5.83411	5.77666	5.69096	5.73381
7910184	BC062736 // BTF3P9 // basic transcription factor 3 pseudogene 9 // 1q42 // 50354	BTF3P9	6.13227	6.32075	6.34235	6.02539	6.19408	6.10973
7965423	NM_001731 // BTG1 // B-cell translocation gene 1, anti-proliferative // 12q22 //	BTG1	10.6063	10.0803	9.84629	10.6601	10.4782	10.5692
7908917	NM_006763 // BTG2 // BTG family, member 2 // 1q32 // 7832 /// ENST00000290551 //	BTG2	5.09452	5.17605	5.21365	5.2905	5.1455	5.218
8069565	NM_001130914 // BTG3 // BTG family, member 3 // 21q21.1 // 10950 /// NM_006806 /	BTG3	8.12331	8.77371	8.69754	7.21412	7.1297	7.17191
7951604	NM_017589 // BTG4 // B-cell translocation gene 4 // 11q23 // 54766 /// ENST00000	BTG4	5.13302	4.8999	4.81783	4.95081	4.868	4.9094
8174051	NM_000061 // BTK // Bruton agammaglobulinemia tyrosine kinase // Xq21.33-q22 //	BTK	4.61325	4.44826	4.45697	4.6786	4.47239	4.5755
8089519	NM_181780 // BTLA // B and T lymphocyte associated // 3q13.2 // 151888 /// NM_00	BTLA	4.62668	4.39959	4.57876	4.51351	4.53339	4.52345
8117498	NM_001732 // BTN1A1 // butyrophilin, subfamily 1, member A1 // 6p22.1 // 696 ///	BTN1A1	4.81461	4.8574	4.81918	4.81837	4.72681	4.77259
8117485	NM_078476 // BTN2A1 // butyrophilin, subfamily 2, member A1 // 6p22.1 // 11120 /	BTN2A1	8.32708	8.29839	8.30073	8.53896	8.70675	8.62285
8117447	NM_006995 // BTN2A2 // butyrophilin, subfamily 2, member A2 // 6p22.1 // 10385 /	BTN2A2	8.16095	8.26891	7.97976	8.23686	8.04986	8.14336
8117470	NR_027795 // BTN2A3 // butyrophilin, subfamily 2, member A3 // 6p22.1 // 54718 /	BTN2A3	6.93368	6.69462	6.61779	6.70848	7.11144	6.90996
8117458	NM_001145009 // BTN3A1 // butyrophilin, subfamily 3, member A1 // 6p22.1 // 1111	BTN3A1	8.0828	7.98801	7.75117	8.47562	8.2711	8.37336
8117435	NM_007047 // BTN3A2 // butyrophilin, subfamily 3, member A2 // 6p22.1 // 11118 /	BTN3A2	7.99426	7.63116	7.16033	8.62697	8.24741	8.43719
8117476	NM_006994 // BTN3A3 // butyrophilin, subfamily 3, member A3 // 6p21.3 // 10384 /	BTN3A3	7.95874	7.88767	7.2112	8.47684	8.04586	8.26135
8125426	NM_019602 // BTNL2 // butyrophilin-like 2 (MHC class II associated) // 6p21.3 //	BTNL2	5.37967	5.39246	5.25705	5.50539	5.43698	5.47119
8178795	NM_019602 // BTNL2 // butyrophilin-like 2 (MHC class II associated) // 6p21.3 //	BTNL2	5.37967	5.39246	5.25705	5.50539	5.43698	5.47119
8179996	NM_019602 // BTNL2 // butyrophilin-like 2 (MHC class II associated) // 6p21.3 //	BTNL2	5.37967	5.39246	5.25705	5.50539	5.43698	5.47119
8110620	NM_197975 // BTNL3 // butyrophilin-like 3 // 5q35.3 // 10917 /// ENST00000342868	BTNL3	4.56714	4.31714	4.17341	4.22365	4.37151	4.29758
8116537	NM_024850 // BTNL8 // butyrophilin-like 8 // 5q35.3 // 79908 /// NM_001040462 //	BTNL8	4.87198	4.8522	4.82364	4.94481	4.9722	4.95851
8110606	NM_024850 // BTNL8 // butyrophilin-like 8 // 5q35.3 // 79908 /// NM_001159708 //	BTNL8	4.82977	4.78781	4.77559	4.88563	4.94016	4.91289
8110631	NM_152547 // BTNL9 // butyrophilin-like 9 // 5q35.3 // 153579 /// ENST0000032770	BTNL9	5.40927	5.4534	5.38173	5.28145	5.39492	5.33819
7929958	NM_033637 // BTRC // beta-transducin repeat containing // 10q24.32 // 8945 /// N	BTRC	8.56635	8.73558	8.92415	8.85372	8.94672	8.90022
8054580	NM_004336 // BUB1 // budding uninhibited by benzimidazoles 1 homolog (yeast) //	BUB1	9.54084	10.4949	10.5066	10.1791	10.3336	10.2564
7982663	NM_001211 // BUB1B // budding uninhibited by benzimidazoles 1 homolog beta (yeas	BUB1B	8.97261	9.70118	9.76811	9.99663	10.1234	10.06
7931187	NM_004725 // BUB3 // budding uninhibited by benzimidazoles 3 homolog (yeast) //	BUB3	11.1577	11.1859	11.2429	11.0782	11.315	11.1966
7951826	NM_032725 // BUD13 // BUD13 homolog (S. cerevisiae) // 11q23.3 // 84811 /// NM_0	BUD13	7.51136	7.95957	7.75386	7.66166	7.54425	7.60295
8134589	NM_003910 // BUD31 // BUD31 homolog (S. cerevisiae) // 7q22.1 // 8896 /// ENST00	BUD31	7.66555	7.77932	7.62622	7.73487	7.64354	7.6892
8128553	NM_147147 // BVES // blood vessel epicardial substance // 6q21 // 11149 /// NM_0	BVES	5.1936	5.05167	4.91999	4.99635	4.94806	4.9722
8119492	NM_004053 // BYSL // bystin-like // 6p21.1 // 705 /// ENST00000230340 // BYSL //	BYSL	9.47807	9.77883	10.03	9.22735	9.44837	9.33786
8016947	NM_004758 // BZRAP1 // benzodiazapine receptor (peripheral) associated protein 1	BZRAP1	5.42709	5.44313	5.32129	5.52528	5.5036	5.51444
8047339	NM_014670 // BZW1 // basic leucine zipper and W2 domains 1 // 2q33 // 9689 /// E	BZW1	11.7034	11.5347	11.5182	11.6284	11.567	11.5977
8131583	NM_001159767 // BZW2 // basic leucine zipper and W2 domains 2 // 7p21.1 // 28969	BZW2	10.0833	10.1754	10.118	9.96988	9.91026	9.94007
7933204	NM_007021 // C10orf10 // chromosome 10 open reading frame 10 // 10q11.21 // 1106	C10orf10	7.64867	6.23518	5.72132	7.38703	7.00964	7.19834
7927723	NM_173554 // C10orf107 // chromosome 10 open reading frame 107 // 10q21.2 // 219	C10orf107	4.83766	4.78539	4.76586	4.83705	4.79703	4.81704
7925813	NR_027152 // C10orf108 // chromosome 10 open reading frame 108 // 10p15.3 // 414	C10orf108	5.10669	5.23009	5.25663	5.16092	5.2239	5.19241
7928534	NM_032024 // C10orf11 // chromosome 10 open reading frame 11 // 10q22.3 // 83938	C10orf11	5.25397	5.15846	4.97259	5.36285	5.01875	5.1908
7925846	NR_024628 // C10orf110 // chromosome 10 open reading frame 110 // 10p15.3 // 558	C10orf110	4.43816	4.64703	4.82017	4.43999	4.66637	4.55318
7932221	BC029034 // C10orf111 // chromosome 10 open reading frame 111 // 10p13 // 221060	C10orf111	5.88779	6.00684	5.98671	5.96544	5.9633	5.96437
7932492	NM_001010896 // C10orf113 // chromosome 10 open reading frame 113 // 10p12.31 //	C10orf113	4.7835	4.75365	4.7008	4.64895	4.81263	4.73079
7932495	NM_001010911 // C10orf114 // chromosome 10 open reading frame 114 // 10p12.31 //	C10orf114	5.78083	5.8718	5.76965	6.01115	6.00299	6.00707
7928882	NM_006829 // C10orf116 // chromosome 10 open reading frame 116 // 10q23.2 // 109	C10orf116	6.99245	6.27332	5.79275	6.89934	6.53909	6.71922
7936419	NM_018017 // C10orf118 // chromosome 10 open reading frame 118 // 10q25.3 // 550	C10orf118	8.72048	8.53965	8.65437	8.26534	8.07417	8.16976
7936706	NM_024834 // C10orf119 // chromosome 10 open reading frame 119 // 10q26.11 // 79	C10orf119	10.1815	10.4111	10.421	10.3039	10.2798	10.2919
7929609	BC024315 // C10orf12 // chromosome 10 open reading frame 12 // 10q24.1 // 26148	C10orf12	7.37672	7.66414	8.14735	7.611	7.70356	7.65728
7936793	BC140922 // C10orf120 // chromosome 10 open reading frame 120 // 10q26.13 // 399	C10orf120	5.03343	4.87915	5.08955	5.20549	5.021	5.11325
7936918	NM_001128202 // C10orf122 // chromosome 10 open reading frame 122 // 10q26.13 //	C10orf122	4.96376	4.8919	4.70728	4.85281	4.6863	4.76956
7937208	NM_198472 // C10orf125 // chromosome 10 open reading frame 125 // 10q26.3 // 282	C10orf125	5.34806	5.42586	5.46	5.57068	5.49827	5.53448
7926882	ENST00000375520 // C10orf126 // chromosome 10 open reading frame 126 // 10p12.1	C10orf126	5.20155	5.16636	5.35948	5.2829	5.24143	5.26216
7929497	NM_207321 // C10orf129 // chromosome 10 open reading frame 129 // 10q23.33 // 14	C10orf129	4.62548	4.93571	4.7378	4.71399	4.6964	4.70519
7929525	AK294399 // C10orf131 // chromosome 10 open reading frame 131 // 10q24.1 // 1001	C10orf131	5.31258	5.03133	5.26225	5.21178	5.19251	5.20214
7931239	NM_015608 // C10orf137 // chromosome 10 open reading frame 137 // 10q26.13 // 26	C10orf137	8.49472	8.9551	9.24981	8.29952	8.82934	8.56443
7932498	NM_207371 // C10orf140 // chromosome 10 open reading frame 140 // 10p12.31 // 38	C10orf140	5.68821	5.57825	5.73105	5.48803	5.47034	5.47919
7925978	NM_017782 // C10orf18 // chromosome 10 open reading frame 18 // 10p15.1 // 54906	C10orf18	9.66793	9.80966	10.1357	9.52926	9.79117	9.66022
7929901	NM_001163812 // C10orf2 // chromosome 10 open reading frame 2 // 10q24 // 56652	C10orf2	7.30822	7.26019	7.38669	6.64618	7.1165	6.88134
7933209	NM_001039380 // C10orf25 // chromosome 10 open reading frame 25 // 10q11.21 // 2	C10orf25	5.59547	5.92433	5.79028	6.03888	5.76778	5.90333
7930162	NM_017787 // C10orf26 // chromosome 10 open reading frame 26 // 10q24.32 // 5483	C10orf26	7.43806	7.04779	7.09639	6.76198	6.76028	6.76113
7934166	NM_152710 // C10orf27 // chromosome 10 open reading frame 27 // 10q22.1 // 21979	C10orf27	5.25958	5.17233	5.13517	5.24081	5.16012	5.20046
7929719	NM_014472 // C10orf28 // chromosome 10 open reading frame 28 // 10q24.2 // 27291	C10orf28	7.27984	7.06526	7.32129	7.27336	7.50894	7.39115
7932019	ENST00000379256 // C10orf31 // chromosome 10 open reading frame 31 // 10p14 // 4	C10orf31	5.14417	5.15489	5.31109	5.10823	5.17348	5.14086
7930170	NM_001136200 // C10orf32 // chromosome 10 open reading frame 32 // 10q24.32 // 1	C10orf32	6.2856	6.07711	5.76675	6.20707	6.11465	6.16086
7928064	NM_145306 // C10orf35 // chromosome 10 open reading frame 35 // 10q22.1 // 21973	C10orf35	6.55453	6.55099	6.34586	6.22763	6.04325	6.13544
7936596	NM_153810 // C10orf46 // chromosome 10 open reading frame 46 // 10q26.11 // 1433	C10orf46	10.1803	9.43022	9.40439	9.45118	9.70253	9.57686
7926158	NM_153256 // C10orf47 // chromosome 10 open reading frame 47 // 10p14 // 254427	C10orf47	8.4652	8.31035	8.17174	7.62161	7.72888	7.67525
7927505	NM_182554 // C10orf53 // chromosome 10 open reading frame 53 // 10q11.23 // 2829	C10orf53	4.85662	4.81368	4.80847	4.78541	4.68478	4.73509
7934185	NM_022153 // C10orf54 // chromosome 10 open reading frame 54 // 10q22.1 // 64115	C10orf54	6.09814	6.16436	6.18133	6.00842	6.08834	6.04838
7934505	NM_001001791 // C10orf55 // chromosome 10 open reading frame 55 // 10q22.2 // 41	C10orf55	6.63574	5.96172	5.26454	5.79612	5.5868	5.69146
7928671	NM_025125 // C10orf57 // chromosome 10 open reading frame 57 // 10q22.3 // 80195	C10orf57	10.2654	10.0475	9.69823	10.0245	9.78116	9.90283
7928695	NM_032333 // C10orf58 // chromosome 10 open reading frame 58 // 10q23.1 // 84293	C10orf58	8.024	8.01539	7.5814	8.20052	8.02668	8.1136
7929674	NM_001009997 // C10orf62 // chromosome 10 open reading frame 62 // 10q24.2 // 41	C10orf62	4.81458	4.66852	4.68195	4.99644	4.66197	4.8292
7932542	NM_153714 // C10orf67 // chromosome 10 open reading frame 67 // 10p12.2 // 25681	C10orf67	5.23062	6.48918	6.79083	5.263	5.39264	5.32782
7926936	NM_024688 // C10orf68 // chromosome 10 open reading frame 68 // 10p11.22 // 7974	C10orf68	6.23066	6.24305	6.21067	6.53251	6.49422	6.51337
7927474	NM_001135196 // C10orf71 // chromosome 10 open reading frame 71 // 10q11.23 // 1	C10orf71	4.88914	4.73582	4.8644	4.70552	4.80316	4.75434
7933488	NM_001031746 // C10orf72 // chromosome 10 open reading frame 72 // 10q11.23 // 1	C10orf72	5.72106	5.71343	5.74582	5.79903	5.79556	5.7973
7935951	NM_024541 // C10orf76 // chromosome 10 open reading frame 76 // 10q24.32 // 7959	C10orf76	9.28692	9.07557	9.03989	9.3818	9.26414	9.32297
7930299	NM_145247 // C10orf78 // chromosome 10 open reading frame 78 // 10q25.1 // 11939	C10orf78	8.56227	9.00847	8.89669	7.82007	7.9455	7.88279
7936201	NM_025145 // C10orf79 // chromosome 10 open reading frame 79 // 10q25.1 // 80217	C10orf79	4.87128	4.81953	4.82452	4.72416	4.78864	4.7564
7930593	NM_001193434 // C10orf81 // chromosome 10 open reading frame 81 // 10q25.3 // 79	C10orf81	4.98128	5.51685	5.35109	5.37175	5.72251	5.54713
7936507	BC021737 // C10orf82 // chromosome 10 open reading frame 82 // 10q25.3 // 143379	C10orf82	5.05816	4.96089	5.0119	4.96741	4.99851	4.98296
7936578	NM_022063 // C10orf84 // chromosome 10 open reading frame 84 // 10q26.11 // 6387	C10orf84	9.33803	9.03393	8.91317	9.19598	9.18569	9.19083
7930994	BC108662 // C10orf85 // chromosome 10 open reading frame 85 // 10q26.12 // 40421	C10orf85	5.46416	5.38976	5.39761	5.2312	5.37932	5.30526
7936817	NM_024942 // C10orf88 // chromosome 10 open reading frame 88 // 10q26.13 // 8000	C10orf88	8.58813	9.03073	8.92634	7.98926	8.03218	8.01072
7936996	NM_001004298 // C10orf90 // chromosome 10 open reading frame 90 // 10q26.2 // 11	C10orf90	4.81542	4.77567	4.82941	4.66396	4.72223	4.69309
7931473	NM_173541 // C10orf91 // chromosome 10 open reading frame 91 // 10q26.3 // 17039	C10orf91	4.66546	4.66792	4.67315	4.70448	4.73472	4.7196
7937112	BC034223 // C10orf92 // chromosome 10 open reading frame 92 // 10q26.3 // 54777	C10orf92	5.154	5.20034	5.02422	5.1687	5.19634	5.18252
7937135	NM_173572 // C10orf93 // chromosome 10 open reading frame 93 // 10q26.3 // 25535	C10orf93	5.00976	4.71091	5.00012	4.82142	4.77456	4.79799
7936023	BC126459 // C10orf95 // chromosome 10 open reading frame 95 // 10q24.32 // 79946	C10orf95	5.56044	5.66074	5.50048	5.59412	5.40476	5.49944
7930750	NM_198515 // C10orf96 // chromosome 10 open reading frame 96 // 10q25.3 // 37435	C10orf96	4.96699	4.91016	4.9605	5.22362	5.18727	5.20545
7928766	NM_207373 // C10orf99 // chromosome 10 open reading frame 99 // 10q23.1 // 38769	C10orf99	5.28573	5.38463	5.27445	5.30854	5.33423	5.32138
7943779	NM_022761 // C11orf1 // chromosome 11 open reading frame 1 // 11q23.1 // 64776 /	C11orf1	8.08336	7.98059	7.88808	7.40347	7.09876	7.25112
7948606	NM_014206 // C11orf10 // chromosome 11 open reading frame 10 // 11q12.2 // 746 /	C11orf10	11.095	11.1697	10.7301	11.0196	10.7276	10.8736
7946428	NM_020643 // C11orf16 // chromosome 11 open reading frame 16 // 11p15.3 // 56673	C11orf16	5.01654	5.04142	5.11443	5.10328	5.06359	5.08343
7938301	NM_020642 // C11orf17 // chromosome 11 open reading frame 17 // 11p15.3 // 56672	C11orf17	9.50738	9.65655	9.59868	9.22494	9.27909	9.25202
7941136	NM_013265 // C11orf2 // chromosome 11 open reading frame 2 // 11q13 // 738 /// E	C11orf2	8.77939	8.51492	8.30869	8.66474	8.59404	8.62939
7945734	AB029488 // C11orf21 // chromosome 11 open reading frame 21 // 11p15.5 // 29125	C11orf21	5.90166	5.73573	5.81736	5.8686	5.84877	5.85868
7949948	NM_022338 // C11orf24 // chromosome 11 open reading frame 24 // 11q13 // 53838 /	C11orf24	9.71541	10.2052	9.99558	10.038	9.96634	10.0022
7942650	NM_020193 // C11orf30 // chromosome 11 open reading frame 30 // 11q13.5 // 56946	C11orf30	8.41128	9.21112	9.28109	8.50929	8.7858	8.64755
7940070	NM_170746 // C11orf31 // chromosome 11 open reading frame 31 // 11q12.1 // 28063	C11orf31	7.34165	7.41064	7.49533	7.4613	7.44959	7.45544
7951695	NM_001145024 // C11orf34 // chromosome 11 open reading frame 34 // 11q23.1 // 34	C11orf34	4.86725	4.72697	4.85138	4.84503	5.04685	4.94594
7945445	NM_173573 // C11orf35 // chromosome 11 open reading frame 35 // 11p15.5 // 25632	C11orf35	6.4185	6.39791	6.10584	5.94784	6.04685	5.99735
7937404	NM_173573 // C11orf35 // chromosome 11 open reading frame 35 // 11p15.5 // 25632	C11orf35	4.62072	4.822	4.68014	4.67528	4.65404	4.66466
7937868	NR_027138 // C11orf36 // chromosome 11 open reading frame 36 // 11p15.4 // 28330	C11orf36	5.40308	5.22222	5.40742	5.1913	5.26995	5.23062
7945974	ENST00000307616 // C11orf40 // chromosome 11 open reading frame 40 // 11p15.5 //	C11orf40	5.32179	5.3954	5.50791	5.16857	5.17875	5.17366
7939215	NM_012194 // C11orf41 // chromosome 11 open reading frame 41 // 11p13 // 25758 /	C11orf41	4.97998	5.13319	4.9291	4.765	4.87699	4.82099
7939237	NM_012194 // C11orf41 // chromosome 11 open reading frame 41 // 11p13 // 25758 /	C11orf41	4.65586	4.66352	4.79341	4.5823	4.65428	4.61829
7938078	NM_173525 // C11orf42 // chromosome 11 open reading frame 42 // 11p15.4 // 16029	C11orf42	4.98803	4.76197	4.91279	4.89881	4.87595	4.88738
7945241	AK096377 // C11orf44 // chromosome 11 open reading frame 44 // 11q24.3 // 283171	C11orf44	4.94006	4.9498	4.92386	5.13624	5.44084	5.28854
7952626	ENST00000310799 // C11orf45 // chromosome 11 open reading frame 45 // 11q24.3 //	C11orf45	5.25667	5.03871	5.04003	5.30101	5.41837	5.35969
7939087	BC047775 // C11orf46 // chromosome 11 open reading frame 46 // 11p14.1 // 120534	C11orf46	9.17371	8.74164	8.83169	8.67614	8.55402	8.61508
7948775	NM_024099 // C11orf48 // chromosome 11 open reading frame 48 // 11q12.3 // 79081	C11orf48	7.70946	7.99115	7.86605	7.61238	7.62212	7.61725
7939723	NM_001003676 // C11orf49 // chromosome 11 open reading frame 49 // 11p11.2 // 79	C11orf49	7.3957	7.45195	6.87981	7.56732	7.30894	7.43813
7950128	NM_014042 // C11orf51 // chromosome 11 open reading frame 51 // 11q13.4 // 25906	C11orf51	8.84952	8.94774	8.75556	8.66269	8.69057	8.67663
7943795	NM_080659 // C11orf52 // chromosome 11 open reading frame 52 // 11q23.1 // 91894	C11orf52	6.99058	7.4652	7.13713	6.51066	6.26581	6.38823
7943729	BC039669 // C11orf53 // chromosome 11 open reading frame 53 // 11q23.1 // 341032	C11orf53	4.60709	4.66977	4.7385	4.75866	4.67139	4.71502
7943162	NM_014039 // C11orf54 // chromosome 11 open reading frame 54 // 11q21 // 28970 /	C11orf54	8.4532	9.43169	9.50389	9.54912	9.30081	9.42497
7943842	NM_018195 // C11orf57 // chromosome 11 open reading frame 57 // 11q23.1 // 55216	C11orf57	8.61621	9.18469	9.33058	8.80129	8.58932	8.69531
7978754	NM_014267 // C11orf58 // chromosome 11 open reading frame 58 // 11p15.1 // 10944	C11orf58	12.0864	12.0131	12.2085	12.1129	11.9847	12.0488
7938669	NM_014267 // C11orf58 // chromosome 11 open reading frame 58 // 11p15.1 // 10944	C11orf58	10.6065	10.3779	10.3149	10.6688	10.2972	10.483
7950119	NM_017907 // C11orf59 // chromosome 11 open reading frame 59 // 11q13.4 // 55004	C11orf59	9.79087	9.58325	9.39552	9.37402	9.16572	9.26987
7952445	NM_024631 // C11orf61 // chromosome 11 open reading frame 61 // 11q24.2 // 79684	C11orf61	7.97455	7.80139	8.42838	8.32229	8.74647	8.53438
7944751	NM_024806 // C11orf63 // chromosome 11 open reading frame 63 // 11q24.1 // 79864	C11orf63	7.53482	7.17415	6.85625	7.35927	7.06781	7.21354
7940315	NR_026946 // C11orf64 // chromosome 11 open reading frame 64 // 11q12.2 // 28319	C11orf64	4.99357	4.9526	4.995	5.04851	4.97684	5.01267
7951521	NM_152587 // C11orf65 // chromosome 11 open reading frame 65 // 11q22.3 // 16014	C11orf65	5.46913	5.52129	5.55639	5.60785	5.61945	5.61365
7940493	NM_145017 // C11orf66 // chromosome 11 open reading frame 66 // 11q12.2 // 22000	C11orf66	4.99002	4.97268	5.11031	5.15279	5.09087	5.12183
7942783	BC002752 // C11orf67 // chromosome 11 open reading frame 67 // 11q14.1 // 28971	C11orf67	7.37597	6.79072	6.80492	7.70175	7.56444	7.63309
7949540	NM_001135635 // C11orf68 // chromosome 11 open reading frame 68 // 11q13.1 // 83	C11orf68	8.06156	8.20536	8.21855	7.98307	8.00173	7.9924
7943387	NM_032930 // C11orf70 // chromosome 11 open reading frame 70 // 11q22.1 // 85016	C11orf70	5.78866	6.38303	6.11178	5.78302	5.75444	5.76873
7951781	BC071695 // C11orf71 // chromosome 11 open reading frame 71 // 11q23.2 // 54494	C11orf71	7.69239	8.12695	7.73706	7.94746	7.8151	7.88128
7949851	AK075315 // C11orf72 // chromosome 11 open reading frame 72 // 11q13.2 // 283135	C11orf72	4.86849	4.85581	4.9888	4.89813	4.97955	4.93884
7942932	NM_016401 // C11orf73 // chromosome 11 open reading frame 73 // 11q14.2 // 51501	C11orf73	8.94125	9.08331	8.9416	8.96545	8.71933	8.84239
7939411	AK290833 // C11orf74 // chromosome 11 open reading frame 74 // 11p12 // 119710 /	C11orf74	6.97007	7.07044	6.63359	7.2329	6.98053	7.10671
7951004	NM_020179 // C11orf75 // chromosome 11 open reading frame 75 // 11q21 // 56935 /	C11orf75	6.73674	7.08319	6.58194	7.29228	7.24927	7.27078
7942228	BC004224 // C11orf76 // chromosome 11 open reading frame 76 // 11q13.4 // 220070	C11orf76	5.88168	6.16884	6.23524	6.13959	6.23469	6.18714
7941714	NM_024650 // C11orf80 // chromosome 11 open reading frame 80 // 11q13.2 // 79703	C11orf80	8.43566	8.15297	8.1008	7.71729	7.70171	7.7095
7942832	NM_145018 // C11orf82 // chromosome 11 open reading frame 82 // 11q14.1 // 22004	C11orf82	7.85281	8.75065	8.45607	6.94153	7.13804	7.03979
7940669	NM_001085372 // C11orf83 // chromosome 11 open reading frame 83 // 11q12.3 // 79	C11orf83	7.10009	7.46194	7.20777	6.87303	7.14375	7.00839
7940790	BC056402 // C11orf84 // chromosome 11 open reading frame 84 // 11q13.1 // 144097	C11orf84	6.69158	7.02758	6.88173	6.56763	6.52852	6.54808
7949327	BC106951 // C11orf85 // chromosome 11 open reading frame 85 // 11q13.1 // 283129	C11orf85	4.84683	4.83838	4.75389	4.89938	4.5978	4.74859
7941746	AK026328 // C11orf86 // chromosome 11 open reading frame 86 // 11q13.2 // 254439	C11orf86	5.6848	5.53442	5.40559	5.67268	5.71119	5.69193
7943711	NM_207645 // C11orf87 // chromosome 11 open reading frame 87 // 11q22.3 // 39994	C11orf87	5.49128	5.54228	5.53675	5.60091	5.60249	5.6017
7943740	NM_207430 // C11orf88 // chromosome 11 open reading frame 88 // 11q23.1 // 39994	C11orf88	5.46992	5.39255	5.52928	5.37657	5.59021	5.48339
7945678	ENST00000391480 // C11orf89 // chromosome 11 open reading frame 89 // 11p15.5 //	C11orf89	5.81042	5.69144	5.67753	5.72001	5.8079	5.76396
7940530	NM_001127392 // C11orf9 // chromosome 11 open reading frame 9 // 11q12-q13.1 //	C11orf9	5.93966	5.39568	5.40111	6.22138	6.16793	6.19466
7951593	NR_034154 // C11orf92 // chromosome 11 open reading frame 92 // 11q23.1 // 39994	C11orf92	5.19191	5.07372	5.04735	5.00219	5.02714	5.01466
7949015	NM_001144936 // C11orf95 // chromosome 11 open reading frame 95 // 11q13 // 6599	C11orf95	7.09081	6.97525	7.11304	7.09704	7.18267	7.13985
7939492	NM_001145033 // C11orf96 // chromosome 11 open reading frame 96 // 11p11.2 // 38	C11orf96	5.40676	5.16217	5.21449	5.33249	5.18102	5.25676
7955777	NM_021640 // C12orf10 // chromosome 12 open reading frame 10 // 12q13 // 60314 /	C12orf10	8.90672	9.06001	8.91505	8.72941	8.66635	8.69788
7961964	NM_018164 // C12orf11 // chromosome 12 open reading frame 11 // 12p11.23 // 5572	C12orf11	8.75778	9.34057	9.56447	9.15724	9.35451	9.25587
7965384	BC027600 // C12orf12 // chromosome 12 open reading frame 12 // 12q21.33 // 19647	C12orf12	4.9973	4.7993	4.85655	4.77268	4.72739	4.75004
7958346	NM_152261 // C12orf23 // chromosome 12 open reading frame 23 // 12q23.3 // 90488	C12orf23	9.88521	9.71725	9.72497	9.87586	9.90066	9.88826
7958666	NM_013300 // C12orf24 // chromosome 12 open reading frame 24 // 12q24.11 // 2990	C12orf24	8.22747	8.94018	8.9628	8.0849	8.30235	8.19363
7957404	NM_032230 // C12orf26 // chromosome 12 open reading frame 26 // 12q21.31 // 8419	C12orf26	6.80844	6.71206	6.61867	6.74352	6.78044	6.76198
7957092	BC143553 // C12orf28 // chromosome 12 open reading frame 28 // 12q15 // 196446 /	C12orf28	5.25053	4.93975	4.91602	5.15615	5.07236	5.11425
7957467	NM_001009894 // C12orf29 // chromosome 12 open reading frame 29 // 12q21.32 // 9	C12orf29	9.64987	9.81153	9.88754	9.11421	9.24607	9.18014
7953130	NR_027363 // C12orf32 // chromosome 12 open reading frame 32 // 12p13.33 // 8369	C12orf32	9.00162	9.66316	9.38554	8.96499	8.76324	8.86411
7960942	BC028195 // C12orf33 // chromosome 12 open reading frame 33 // 12p13.31 // 25312	C12orf33	5.44856	5.44271	5.31561	5.52436	5.34329	5.43382
7958577	NM_032829 // C12orf34 // chromosome 12 open reading frame 34 // 12q24.11 // 8491	C12orf34	5.63434	5.58994	5.65245	5.45464	5.52554	5.49009
7954711	NM_018169 // C12orf35 // chromosome 12 open reading frame 35 // 12p11.21 // 5519	C12orf35	8.52795	8.24908	7.86457	9.07987	8.75427	8.91707
7961413	NR_036555 // C12orf36 // chromosome 12 open reading frame 36 // 12p13.1 // 28342	C12orf36	6.33964	6.14747	5.26161	6.82229	6.01825	6.42027
7957503	AK058107 // C12orf37 // chromosome 12 open reading frame 37 // 12q21.33 // 43991	C12orf37	5.34176	5.18123	5.13758	5.59351	5.28718	5.44035
7954398	NM_030572 // C12orf39 // chromosome 12 open reading frame 39 // 12p12.1 // 80763	C12orf39	4.80504	4.8177	4.76816	4.84087	4.80685	4.82386
7960411	NM_020374 // C12orf4 // chromosome 12 open reading frame 4 // 12p13.3 // 57102 /	C12orf4	8.73885	9.04306	8.8676	9.08907	9.15137	9.12022
7954794	NM_001031748 // C12orf40 // chromosome 12 open reading frame 40 // 12q12 // 2834	C12orf40	4.92542	4.81844	4.78992	4.78435	4.65413	4.71924
7962811	NM_017822 // C12orf41 // chromosome 12 open reading frame 41 // 12q13.11 // 5493	C12orf41	6.78645	7.4407	7.39384	6.81517	6.94248	6.87882
7965900	NM_001099336 // C12orf42 // chromosome 12 open reading frame 42 // 12q23.2 // 37	C12orf42	4.83195	4.71362	4.67875	4.67919	4.6538	4.6665
7967109	BC014661 // C12orf43 // chromosome 12 open reading frame 43 // 12q // 64897 ///	C12orf43	7.50518	7.71534	7.76004	7.5736	7.73812	7.65586
7955606	NM_021934 // C12orf44 // chromosome 12 open reading frame 44 // 12q13.13 // 6067	C12orf44	7.11649	7.40424	7.5242	6.95686	7.18727	7.07207
7958211	NM_152318 // C12orf45 // chromosome 12 open reading frame 45 // 12q23.3 // 12105	C12orf45	7.50947	8.18362	8.48459	7.39459	7.7229	7.55875
7966441	NR_015404 // C12orf47 // chromosome 12 open reading frame 47 // 12q24.12 // 5127	C12orf47	7.69109	7.88797	7.65008	7.61506	7.79399	7.70453
7958031	NM_017915 // C12orf48 // chromosome 12 open reading frame 48 // 12q23.2 // 55010	C12orf48	7.81687	8.25128	8.23001	8.29837	8.62659	8.46248
7966738	BC019843 // C12orf49 // chromosome 12 open reading frame 49 // 12q24.22 // 79794	C12orf49	9.86757	9.52384	9.34375	8.79623	8.81513	8.80568
7953211	NM_020375 // C12orf5 // chromosome 12 open reading frame 5 // 12p13.3 // 57103 /	C12orf5	7.49129	7.35839	7.50113	7.15741	7.25703	7.20722
7965249	BC038413 // C12orf50 // chromosome 12 open reading frame 50 // 12q21.32 // 16041	C12orf50	5.01937	4.9324	4.86905	5.02761	4.9414	4.98451
7966517	NM_001109662 // C12orf51 // chromosome 12 open reading frame 51 // 12q24.13 // 2	C12orf51	8.19161	8.26608	8.8161	8.75946	8.77883	8.76914
7966488	NM_001109662 // C12orf51 // chromosome 12 open reading frame 51 // 12q24.13 // 2	C12orf51	7.76277	7.8959	8.25364	7.98971	8.31275	8.15123
7958950	BC022092 // C12orf52 // chromosome 12 open reading frame 52 // 12q24.13 // 84934	C12orf52	8.37674	8.37908	8.46888	8.10339	8.09088	8.09713
7960682	AK289648 // C12orf53 // chromosome 12 open reading frame 53 // 12p13.31 // 19650	C12orf53	5.31616	5.33152	5.4686	5.38977	5.43539	5.41258
7955119	NM_152319 // C12orf54 // chromosome 12 open reading frame 54 // 12q13.11 // 1212	C12orf54	5.00959	4.89524	4.91163	4.91217	4.85677	4.88447
7957673	ENST00000298953 // C12orf55 // chromosome 12 open reading frame 55 // 12q23.1 //	C12orf55	5.30534	4.95402	4.88611	5.3031	5.27734	5.29022
7964687	NM_001170633 // C12orf56 // chromosome 12 open reading frame 56 // 12q14.2 // 11	C12orf56	4.94795	4.89492	4.80673	4.97629	4.83131	4.9038
7953564	NM_138425 // C12orf57 // chromosome 12 open reading frame 57 // 12p13.31 // 1132	C12orf57	9.15042	9.60673	9.34381	9.00814	8.64455	8.82634
7953936	NM_153022 // C12orf59 // chromosome 12 open reading frame 59 // 12p13.2 // 12093	C12orf59	4.97416	5.01901	5.10283	4.88505	4.97529	4.93017
7954132	NM_175874 // C12orf60 // chromosome 12 open reading frame 60 // 12p12.3 // 14460	C12orf60	5.68822	5.67002	5.67	5.64949	5.68982	5.66966
7964642	ENST00000408887 // C12orf61 // chromosome 12 open reading frame 61 // 12q14.1 //	C12orf61	6.07369	5.86919	5.79598	6.18756	5.96529	6.07643
7955358	BC007849 // C12orf62 // chromosome 12 open reading frame 62 // 12q13.12 // 84987	C12orf62	6.43572	6.6067	6.6458	6.57658	6.65497	6.61577
7957688	ENST00000342887 // C12orf63 // chromosome 12 open reading frame 63 // 12q23.1 //	C12orf63	5.13735	5.52959	5.57582	5.2377	5.13853	5.18811
7957351	NM_173591 // C12orf64 // chromosome 12 open reading frame 64 // 12q21.31 // 2833	C12orf64	5.16104	5.17943	5.08234	5.31919	5.05277	5.18598
7959563	NM_152269 // C12orf65 // chromosome 12 open reading frame 65 // 12q24.31 // 9157	C12orf65	7.82228	7.86293	8.14571	7.69747	7.69526	7.69637
7964677	NM_152440 // C12orf66 // chromosome 12 open reading frame 66 // 12q14.2 // 14457	C12orf66	6.37559	6.44967	6.20441	6.20356	6.36784	6.2857
7961820	NR_029451 // C12orf67 // chromosome 12 open reading frame 67 // 12p12.1 // 14436	C12orf67	5.14296	5.15303	5.21988	5.14064	5.04054	5.09059
7955107	NM_001013635 // C12orf68 // chromosome 12 open reading frame 68 // 12q13.11 // 3	C12orf68	5.34822	5.41804	5.41334	5.34345	5.30973	5.32659
7961503	NM_001013698 // C12orf69 // chromosome 12 open reading frame 69 // 12p12.3 // 44	C12orf69	5.02635	4.98118	4.97195	5.00978	5.13805	5.07391
7954551	NM_001145010 // C12orf70 // chromosome 12 open reading frame 70 // 12p11.23 // 3	C12orf70	5.84242	5.6928	6.07128	5.39328	5.69392	5.5436
7954701	NM_173802 // C12orf72 // chromosome 12 open reading frame 72 // 12p11.21 // 2540	C12orf72	4.87292	5.14503	5.33738	5.19355	5.25858	5.22607
7957510	NM_001178097 // C12orf74 // chromosome 12 open reading frame 74 // 12q22 // 3388	C12orf74	5.0288	5.0391	4.80679	5.02066	5.01824	5.01945
7958253	NM_001145199 // C12orf75 // chromosome 12 open reading frame 75 // 12q23.3 // 38	C12orf75	11.2217	11.0956	11.0808	10.7376	11.0552	10.8964
7966293	BC133010 // C12orf76 // chromosome 12 open reading frame 76 // 12q24.11 // 40007	C12orf76	6.0094	6.14184	6.17919	5.71083	5.62875	5.66979
7971644	NM_020456 // C13orf1 // chromosome 13 open reading frame 1 // 13q14 // 57213 ///	C13orf1	8.96876	8.87535	8.88035	8.65788	8.517	8.58744
7968789	NM_014059 // C13orf15 // chromosome 13 open reading frame 15 // 13q14.11 // 2898	C13orf15	6.58588	7.41858	6.68866	7.3443	6.60922	6.97676
7970139	BC029889 // C13orf16 // chromosome 13 open reading frame 16 // 13q34 // 121793 /	C13orf16	5.54276	5.31025	5.37303	5.53859	5.64227	5.59043
7971486	NM_025113 // C13orf18 // chromosome 13 open reading frame 18 // 13q14.13 // 8018	C13orf18	4.52499	4.48124	4.6099	4.71276	4.56325	4.638
7971134	NM_025138 // C13orf23 // chromosome 13 open reading frame 23 // 13q13.3 // 80209	C13orf23	9.06502	9.25851	9.39774	9.04355	9.10764	9.07559
7968361	BC030277 // C13orf26 // chromosome 13 open reading frame 26 // 13q12.3 // 122046	C13orf26	4.87265	4.85591	4.83766	4.89047	4.84765	4.86906
7972674	NM_138779 // C13orf27 // chromosome 13 open reading frame 27 // 13q33.1 // 93081	C13orf27	8.40298	9.29793	9.24355	8.79721	9.06273	8.92997
7970150	NM_145248 // C13orf28 // chromosome 13 open reading frame 28 // 13q34 // 122258	C13orf28	5.02754	4.89154	5.08702	5.02881	4.9101	4.96945
7972826	NR_027701 // C13orf29 // chromosome 13 open reading frame 29 // 13q34 // 283487	C13orf29	4.08042	4.33729	4.33454	4.25709	4.23364	4.24536
7968866	NM_182508 // C13orf30 // chromosome 13 open reading frame 30 // 13q14.11 // 1448	C13orf30	5.09196	4.99467	4.9836	5.30146	5.14164	5.22155
7968883	NM_153218 // C13orf31 // chromosome 13 open reading frame 31 // 13q14.11 // 1448	C13orf31	7.34646	7.19444	7.24107	7.29994	7.26424	7.28209
7968351	NM_032849 // C13orf33 // chromosome 13 open reading frame 33 // 13q12.3 // 84935	C13orf33	5.28356	5.13807	5.20808	5.19228	5.1564	5.17434
7969374	NM_024808 // C13orf34 // chromosome 13 open reading frame 34 // 13q22.1 // 79866	C13orf34	7.37789	7.8816	7.94464	7.53104	7.28627	7.40865
7970158	NM_207440 // C13orf35 // chromosome 13 open reading frame 35 // 13q34 // 400165	C13orf35	4.78865	4.76075	4.89146	4.76874	4.83969	4.80422
7968650	NM_203451 // C13orf36 // chromosome 13 open reading frame 36 // 13q13.3 // 40012	C13orf36	5.50059	5.39784	5.27785	5.14401	5.27642	5.21021
7970989	NM_001144981 // C13orf38 // chromosome 13 open reading frame 38 // 13q13.3 // 72	C13orf38	6.42884	6.48275	6.62807	6.55532	6.6966	6.62596
7972665	BC132748 // C13orf39 // chromosome 13 open reading frame 39 // 13q33.1 // 196541	C13orf39	4.82575	4.8456	4.99401	4.74093	4.86502	4.80297
7972672	NM_001146197 // C13orf40 // chromosome 13 open reading frame 40 // 13q33.1 // 64	C13orf40	4.62188	4.47756	4.50457	4.59786	4.63775	4.6178
7972670	NM_001146197 // C13orf40 // chromosome 13 open reading frame 40 // 13q33.1 // 64	C13orf40	4.862	4.59964	4.79349	4.57671	4.64787	4.61229
7980309	NM_007176 // C14orf1 // chromosome 14 open reading frame 1 // 14q24.3 // 11161 /	C14orf1	11.1949	11.2533	11.1044	11.1988	11.0267	11.1128
7974542	NM_017799 // C14orf101 // chromosome 14 open reading frame 101 // 14q22.3 // 549	C14orf101	8.63109	8.66655	8.59587	8.491	8.50459	8.49779
7980702	NM_017970 // C14orf102 // chromosome 14 open reading frame 102 // 14q32.11 // 55	C14orf102	6.03072	5.91106	5.83896	6.04832	5.98955	6.01894
7978838	NM_018139 // C14orf104 // chromosome 14 open reading frame 104 // 14q21.3 // 551	C14orf104	9.71512	9.9359	10.0173	8.97729	9.03092	9.0041
7979378	NM_018168 // C14orf105 // chromosome 14 open reading frame 105 // 14q22.3 // 551	C14orf105	5.31016	4.7849	4.89648	4.82792	4.8314	4.82966
7978776	NM_018353 // C14orf106 // chromosome 14 open reading frame 106 // 14q21.2 // 553	C14orf106	9.40563	9.82755	9.75285	9.53061	9.71189	9.62125
7976333	NM_015676 // C14orf109 // chromosome 14 open reading frame 109 // 14q32.12 // 26	C14orf109	9.3511	9.60645	9.703	9.25369	9.18915	9.22142
7975863	NM_017926 // C14orf118 // chromosome 14 open reading frame 118 // 14q22.1-q24.3	C14orf118	8.59976	8.50869	8.85555	9.10542	9.27654	9.19098
7978527	NM_080664 // C14orf126 // chromosome 14 open reading frame 126 // 14q12 // 11248	C14orf126	9.25284	9.78717	9.65245	9.45359	9.56577	9.50968
7978538	NR_027263 // C14orf128 // chromosome 14 open reading frame 128 // 14q12 // 84837	C14orf128	8.46259	8.70597	8.25652	9.44723	9.2807	9.36397
7976571	NM_016472 // C14orf129 // chromosome 14 open reading frame 129 // 14q32.2 // 515	C14orf129	8.93008	7.96303	7.46748	8.22437	7.97987	8.10212
7976556	NR_023938 // C14orf132 // chromosome 14 open reading frame 132 // 14q32.2 // 569	C14orf132	4.82223	4.79675	4.92316	4.91819	4.84754	4.88287
7974771	NM_022495 // C14orf135 // chromosome 14 open reading frame 135 // 14q23.1 // 644	C14orf135	10.0925	10.9598	11.1294	10.6819	10.867	10.7745
7978923	NM_024558 // C14orf138 // chromosome 14 open reading frame 138 // 14q21.3 // 796	C14orf138	7.48738	7.74232	8.12026	7.31934	7.38527	7.35231
7981157	NR_026779 // C14orf139 // chromosome 14 open reading frame 139 // 14q32.13 // 79	C14orf139	5.39334	5.71821	5.269	6.02984	6.24989	6.13987
7980990	NM_032490 // C14orf142 // chromosome 14 open reading frame 142 // 14q32.12 // 84	C14orf142	9.03878	9.1826	9.10771	8.825	8.92223	8.87362
7980690	NM_145231 // C14orf143 // chromosome 14 open reading frame 143 // 14q32.11 // 90	C14orf143	7.67582	7.44765	7.46746	7.65738	7.46748	7.56243
7980496	NM_152446 // C14orf145 // chromosome 14 open reading frame 145 // 14q31.1 // 145	C14orf145	6.76756	7.35479	7.50709	7.3974	7.4553	7.42635
7978553	NM_138288 // C14orf147 // chromosome 14 open reading frame 147 // 14q13.1 // 171	C14orf147	7.66378	7.06469	6.85465	7.16096	7.17717	7.16906
7980390	NM_001113475 // C14orf148 // chromosome 14 open reading frame 148 // 14q24.3 //	C14orf148	5.3167	5.0204	5.60196	5.64049	5.87157	5.75603
7979437	NM_144581 // C14orf149 // chromosome 14 open reading frame 149 // 14q23.1 // 112	C14orf149	8.70964	8.27968	8.50178	8.5961	8.84271	8.71941
7977119	NM_032374 // C14orf153 // chromosome 14 open reading frame 153 // 14q32.33 // 84	C14orf153	7.68517	7.43947	7.74485	7.76227	7.80583	7.78405
7975989	NM_031210 // C14orf156 // chromosome 14 open reading frame 156 // 14q24.3 // 818	C14orf156	12.4353	12.6124	12.5246	12.3521	12.4408	12.3964
7976216	NM_001102366 // C14orf159 // chromosome 14 open reading frame 159 // 14q32.11 //	C14orf159	7.35963	7.00957	7.27763	7.38942	7.65699	7.52321
[truncated: 20,110 more rows]

## Sheet: DEgenes-miR200a
ID	logFC	AveExpr	t	p-value
8098439	3.32	9.98667	32.9983	8.48937e-05
8011713	2.785	6.86333	32.0746	9.20948e-05
7996819	3.545	6.54667	30.6418	0.000104989
7971461	2.67	7.78	29.0414	0.000122443
8112274	2.545	7.25333	28.1641	0.000133694
8081341	2.58	6.17	28.0624	0.000135087
7945132	2.59	6.07333	27.0273	0.000150448
7938746	2.315	5.70667	26.6617	0.000156435
8147351	2.08	5.46333	23.9968	0.000211501
8116921	1.985	9.69667	22.8611	0.000242984
7979524	2.225	6.02667	22.6771	0.000248667
7923958	1.96	5.98333	22.4569	0.000255709
8014115	1.965	7.1	22.3238	0.000260095
8045514	1.92	7.44	22.1509	0.000265946
8161701	1.925	7.85667	21.8694	0.000275856
7969493	2.31	5.74	21.7588	0.000279886
8144473	2.035	6.11333	21.7033	0.000281937
8149172	2.035	6.11333	21.7033	0.000281937
8003875	1.715	7.54667	19.7515	0.000369106
8129562	1.715	9.59667	19.4836	0.000383793
8096602	2.16	5.61	19.2216	0.000398926
8119067	-1.705	9.50667	-18.8683	0.000420635
7952046	3.235	7.98333	18.848	0.000421933
8092726	1.635	8.29	18.5748	0.000439896
8054135	1.84	6.53333	18.2882	0.000459862
7914184	1.66	5.58333	18.0557	0.000476968
8122222	-1.965	7.77	-17.9956	0.000481528
7982868	2.02	7.31333	17.9758	0.000483043
7942400	1.55	7.09667	17.8822	0.000490293
7909441	1.77	10.24	17.5924	0.000513689
7899932	1.585	5.44333	17.5403	0.000518056
8122265	1.56	7.71	17.5174	0.000519991
8120335	2.685	7.15	17.396	0.000530409
8046333	1.615	9.83333	17.224	0.000545661
7935692	1.58	10.3867	17.1855	0.000549151
7945204	1.79	6.37667	16.8607	0.000579863
8118826	1.945	8.37333	16.8119	0.000584669
7914904	1.42	7.95333	16.3824	0.000629434
8157300	1.465	5.47333	16.2123	0.000648432
8140971	-1.49	8.89333	-16.2066	0.000649086
8153488	1.41	6.59	16.1552	0.000654988
7917304	1.405	6.83333	15.9618	0.000677852
8124695	1.39	6.03333	15.926	0.000682195
8178326	1.39	6.03333	15.926	0.000682195
8026861	1.555	7.78333	15.8485	0.000691745
7924603	-1.4	10.2733	-15.7208	0.000707876
8041853	2.89	9.02333	15.6194	0.000721028
8082133	1.39	7.81333	15.6085	0.000722474
8080964	-1.36	9.08667	-15.5823	0.000725931
7924058	2.375	5.92667	15.3875	0.000752399
7937363	1.47	7.11	15.3398	0.000759084
8056408	1.54	7.61333	15.3064	0.000763806
8055465	1.325	8.57667	15.2599	0.000770449
8141016	1.62	8.18	15.2594	0.000770526
8138977	-1.425	8.81	-15.1976	0.00077947
7968212	1.365	7.69	15.1057	0.000793046
8015456	1.415	7.07667	15.091	0.000795249
8033319	2.065	7.21333	14.9728	0.000813243
8147012	1.315	6.78333	14.9393	0.000818434
8096130	1.465	6.99333	14.9312	0.000819697
8078286	-1.295	6.79333	-14.9144	0.00082233
7960365	-1.345	5.83667	-14.8844	0.000827061
8009183	-1.32	8.01	-14.8224	0.000836931
8037231	1.4	5.73667	14.6093	0.00087212
8089467	1.3	5.68333	14.5978	0.000874074
8078380	-1.3	7.30667	-14.5978	0.000874074
7993588	1.27	7.82333	14.5511	0.000882075
7915882	1.785	9.75	14.548	0.000882617
7956251	1.7	7.25667	14.2694	0.0009325
8153424	1.255	7.46333	14.2577	0.000934671
8037283	2.02	6.80333	14.2327	0.000939342
8143221	1.43	6.61667	14.2131	0.000943028
8112409	1.24	7.75333	14.2074	0.000944103
7919637	-1.24	8.69667	-14.2074	0.000944103
8112728	1.5	9.85	14.1291	0.000959057
8002218	1.455	7.1	14.0853	0.000967538
8118721	1.455	6.71	14.0853	0.000967538
8021584	1.535	5.27667	14.0576	0.000972971
7948995	1.24	9.55333	13.9241	0.000999712
8117547	1.39	6.04333	13.8155	0.00102219
8012475	-1.31	8.89333	-13.6702	0.00105336
8141107	1.195	8.91333	13.576	0.00107423
7983239	1.195	5.93333	13.576	0.00107423
7983256	1.195	5.93333	13.576	0.00107423
7941505	1.195	6.18333	13.576	0.00107423
7954729	1.475	5.84667	13.5081	0.00108963
8082075	1.42	7.75333	13.3755	0.00112057
8125859	1.28	7.33667	13.3571	0.00112496
7904361	-1.5	7.28	-13.3484	0.00112706
7956937	1.34	9.23667	13.3186	0.00113422
7922773	1.835	8.71667	13.3051	0.00113748
8002571	-1.16	8.27333	-13.2908	0.00114096
8168868	1.22	8.14667	13.2698	0.00114608
8118509	-1.145	7.79333	-13.1869	0.00116666
8179451	-1.15	7.83667	-13.1762	0.00116933
7988212	1.135	5.61333	13.0717	0.00119605
8099721	1.64	6.31667	12.9783	0.00122061
7933312	1.13	7.19667	12.9471	0.00122899
7924029	1.19	10.4767	12.9435	0.00122995
7919715	-1.495	8.52667	-12.9223	0.00123569
8131709	-1.135	7.44667	-12.8944	0.00124328
8174937	-1.135	5.85667	-12.8944	0.00124328
8142110	1.265	9.36667	12.8928	0.00124371
8026533	1.165	5.60333	12.8924	0.00124382
7979916	1.115	8.36667	12.8414	0.00125789
8107868	1.29	9.17	12.8216	0.00126339
8030002	1.22	7.80667	12.731	0.00128905
8123342	-1.13	8.33333	-12.6889	0.00130121
7934690	-1.1	7.15333	-12.6033	0.00132639
7917148	1.59	10.36	12.5827	0.00133258
8124518	-1.26	8.43	-12.5234	0.00135051
8061075	-1.4	9.28333	-12.4585	0.00137056
8082229	1.095	7.49	12.44	0.00137634
7996725	1.08	7.99	12.3742	0.00139716
7901765	1.07	6.12667	12.2596	0.00143445
8089835	2.05	8.80333	12.2573	0.00143522
8008819	1.265	6.45667	12.246	0.00143896
7903188	-1.415	9.75333	-12.2308	0.00144404
8073062	-1.105	9.22667	-12.2284	0.00144483
8123524	1.075	9.53333	12.2128	0.00145009
8160786	1.145	7.34667	12.2114	0.00145053
7917347	1.195	10.2433	12.1794	0.00146136
7966738	1.06	9.16333	12.145	0.00147309
8124448	-1.485	10.36	-12.103	0.00148763
8046564	1.21	6.79333	12.0265	0.00151456
8043835	1.61	5.67667	12.0165	0.00151811
8125149	1.125	6.01	11.9981	0.00152471
8178653	1.125	6.01	11.9981	0.00152471
8179861	1.125	6.01	11.9981	0.00152471
7927363	1.1	6.40667	11.9646	0.00153682
7933327	1.1	6.40667	11.9646	0.00153682
7933423	1.1	6.40667	11.9646	0.00153682
8126750	1.035	5.94	11.92	0.00155314
8152828	1.14	5.77	11.8962	0.00156197
7909789	-1.115	11.2133	-11.8915	0.00156371
7958600	1.03	8.81333	11.883	0.00156686
8060344	1.045	7.07333	11.8719	0.001571
8145122	1.045	8.25333	11.8719	0.001571
7952036	1.59	8.02	11.8673	0.00157275
7927367	1.225	7.14333	11.8588	0.00157593
8127534	1.03	9.39333	11.8013	0.00159773
8152812	1.13	7.16667	11.7918	0.00160138
8143610	1.18	7.12333	11.7283	0.00162602
7912374	-1.355	10.6633	-11.7122	0.00163236
7932985	-1.025	10.0933	-11.6447	0.00165923
7926836	1.025	10.0367	11.6447	0.00165923
8042962	1.23	7.92	11.5858	0.00168318
7956046	1.005	7.38	11.5745	0.00168784
8106730	1.005	7.65	11.5745	0.00168784
8130129	-1.01	9.85333	-11.5722	0.0016888
8150217	1.045	6.29333	11.5644	0.00169199
8142912	-1.045	9.71667	-11.5644	0.00169199
8117382	-1.1	9.58333	-11.4788	0.00172792
8163618	1.45	9.85333	11.4748	0.00172963
7916592	-1	7.62667	-11.4576	0.00173696
8119408	1.325	9.19667	11.4529	0.00173898
8009353	1.05	8.74	11.4208	0.00175282
8063796	1.53	7.25	11.4194	0.0017534
7922889	1.005	9.27	11.4175	0.00175424
7920552	-1.245	6.05	-11.4018	0.00176108
8037236	1.395	5.8	11.3694	0.00177526
7968637	-1.565	6.49333	-11.3474	0.00178502
8027793	0.985	8.08333	11.3442	0.00178646
8059350	0.985	7.95333	11.3442	0.00178646
7954503	1.04	9.86667	11.312	0.00180084
7906613	1.015	8.59333	11.2324	0.00183709
8003348	1	6.69333	11.2291	0.00183863
7907079	-0.975	7.29	-11.229	0.00183868
8173340	1.03	6.00333	11.2032	0.00185065
8163972	0.97	9.38333	11.1908	0.00185645
8135587	2.07	9.6	11.1876	0.00185794
8024013	1.725	5.98	11.1762	0.0018633
8095826	1.095	5.66	11.1602	0.00187085
8166382	-0.99	8.9	-11.1168	0.00189153
8150225	0.97	6.72333	11.1139	0.00189295
8006940	0.965	5.96667	11.1138	0.00189297
8112388	-1.02	7.2	-11.0945	0.00190231
7941761	1.02	9.14	11.0945	0.00190231
8157270	1.02	10.13	11.0945	0.00190231
8124950	1.32	7.15	11.0797	0.00190945
8178512	1.32	7.15	11.0797	0.00190945
8179768	1.32	7.15	11.0797	0.00190945
8144481	0.975	5.09	11.0767	0.00191094
8149169	0.975	5.09	11.0767	0.00191094
8020806	1.06	6.59333	11.0614	0.00191842
7898192	1.085	8.48667	11.0583	0.00191992
8087547	1.525	6.68333	11.0574	0.00192037
8160531	1.11	6.71	11.0325	0.00193259
8058824	1.275	6.94	11.0207	0.00193846
8159984	0.98	7.03667	11.0045	0.0019465
7969979	1.075	8.63333	10.9564	0.00197073
8100298	1	10.0933	10.8769	0.0020116
8043995	-1.15	7.20667	-10.8323	0.00203506
8015607	0.935	10.7067	10.7683	0.00206932
7927307	1.21	7.18333	10.7677	0.00206967
8097288	-1.485	8.22	-10.7674	0.00206985
7951554	1.08	9.56	10.7344	0.00208782
7950162	1.005	5.53	10.7183	0.00209664
7904158	-1.475	5.62333	-10.6948	0.00210964
8122660	0.965	6.72667	10.6791	0.00211841
8103094	-1.2	8.28	-10.6787	0.00211865
8111490	0.925	5.33333	10.6532	0.00213299
7911993	0.935	8.82667	10.6223	0.00215051
8136795	2.605	8.39333	10.6035	0.00216126
7986977	1.095	9.1	10.6003	0.00216308
8035980	1.26	7.73	10.5761	0.00217705
7897378	-0.955	6.99667	-10.5685	0.0021815
7961151	-0.97	6.21667	-10.5506	0.00219191
8025076	0.92	5.83667	10.541	0.00219755
8067932	-0.92	5.72333	-10.541	0.00219755
7928516	-1.01	8.35333	-10.5396	0.00219837
8001410	-0.925	8.38667	-10.5087	0.00221664
8096905	0.91	7.62333	10.4986	0.00222263
8007799	-0.945	9.56	-10.4578	0.00224713
8120176	0.93	6.46	10.4431	0.00225606
8121768	0.905	5.81667	10.4228	0.00226843
7927775	0.905	7.55667	10.4228	0.00226843
8157945	-1.24	7.56667	-10.4082	0.00227738
8050190	1.135	9.10333	10.3944	0.00228593
7993807	0.9	8.04	10.3832	0.00229286
8107458	1.31	7.81667	10.3668	0.00230307
7908072	1.73	10.5467	10.344	0.00231744
8097628	1.04	6.39667	10.3368	0.00232196
8102532	0.99	5.68	10.3309	0.0023257
8041000	1.065	8.91	10.3099	0.00233905
7993148	1.3	7.10333	10.2877	0.00235327
7982663	-1.09	9.69667	-10.2671	0.00236657
8096050	1.54	8.98333	10.2567	0.00237337
8087830	0.94	8.70333	10.2243	0.00239456
8115490	0.89	8.83667	10.1973	0.00241247
7951545	1.325	6.88667	10.1822	0.00242249
8083333	0.88	8.79333	10.1525	0.00244251
8120880	0.915	9.11	10.1258	0.00246065
8091515	1.475	6.96667	10.1024	0.00247671
8162586	0.88	9.16333	10.0827	0.00249035
7998820	0.875	6.33667	10.0773	0.00249408
7899101	1.2	6.17	10.0725	0.00249744
7970793	1.385	7.35667	10.0423	0.00251861
8132097	1.01	6.72667	10.0386	0.00252119
7992682	0.87	6.38	10.0371	0.00252226
8085754	-0.89	9.31333	-9.99391	0.00255302
7975760	0.89	9.88667	9.99391	0.00255302
8147057	0.89	6.83667	9.99391	0.00255302
8025041	1.06	6.12333	9.98454	0.00255976
7960362	-1.155	8.15	-9.98344	0.00256055
8133192	1.26	9.83	9.97117	0.00256942
8016402	-0.87	8.57	-9.9681	0.00257164
8136987	1.12	6.81333	9.96677	0.0025726
8048703	0.875	10.3267	9.94062	0.00259166
7912292	-0.875	9.00333	-9.94062	0.00259166
8069565	0.95	7.48667	9.91348	0.00261165
7969703	-0.895	10.0767	-9.90447	0.00261832
7913357	1.25	9.61667	9.89203	0.00262758
8056184	0.88	5.78333	9.88162	0.00263537
8076176	-0.925	8.10667	-9.86513	0.00264776
8150186	0.86	6.07667	9.85353	0.00265652
8063949	0.86	9.57667	9.85353	0.00265652
8169365	-0.855	8.88	-9.84697	0.00266149
7995583	-0.865	8.53667	-9.82701	0.0026767
7928558	-0.9	9.26	-9.78923	0.00270581
7915286	-1.1	11.0433	-9.78879	0.00270614
8162421	0.98	7.53667	9.74045	0.00274402
7932584	-0.85	6.70667	-9.73895	0.0027452
8121838	0.85	7.33333	9.73895	0.0027452
7898894	1.005	7.8	9.72906	0.00275305
7908459	-1.46	8.14333	-9.72385	0.00275719
7932796	-0.855	8.67	-9.7134	0.00276551
8099965	-1.09	8.76667	-9.69981	0.00277641
8064904	2.475	8.35	9.69603	0.00277945
8128429	1.055	9.83667	9.66175	0.0028072
7903321	1.185	9.57	9.65792	0.00281033
7899436	0.86	6.29667	9.65703	0.00281105
8138067	1.29	8.21	9.62816	0.00283477
8099467	0.84	5.51	9.62437	0.0028379
8145490	0.835	5.94333	9.61663	0.00284431
8010903	-0.835	7.09667	-9.61663	0.00284431
7997642	-1.08	6.48	-9.61082	0.00284914
7997281	-0.92	8.20333	-9.60042	0.0028578
7949172	0.845	6.18667	9.5998	0.00285832
7966089	-1.21	6.29667	-9.57548	0.00287872
8064808	-0.88	7.18667	-9.57169	0.00288193
7992828	1.045	8.71333	9.57017	0.00288321
8050128	-1.045	8.39667	-9.57017	0.00288321
8097801	1.14	7.82	9.56886	0.00288432
8166335	-1.395	9.28	-9.55447	0.00289652
7966229	0.895	5.12333	9.54518	0.00290443
8172471	-1.315	9.19667	-9.53472	0.00291337
8008201	-1.165	6.94667	-9.49491	0.00294775
8005204	-0.835	7.40667	-9.48619	0.00295535
7980580	1.27	8.16333	9.47888	0.00296174
8173732	-1.27	10.0367	-9.47888	0.00296174
8176263	-1.27	10.0367	-9.47888	0.00296174
8023656	0.84	8.91	9.43245	0.00300279
8014723	0.84	8.6	9.43245	0.00300279
8162533	-1	7.53667	-9.41937	0.00301448
7930304	0.82	9.55333	9.39522	0.00303625
8041360	0.815	8.15667	9.38629	0.00304435
8088550	-1.085	7.29333	-9.37838	0.00305155
8108847	1.33	9.37333	9.37104	0.00305825
7914212	0.86	10.5867	9.35415	0.00307375
7958414	0.845	9.11667	9.35115	0.00307651
8117194	1.05	9.32	9.34385	0.00308325
7941537	-0.915	9.75	-9.32565	0.00310013
7964739	0.83	7.26667	9.32016	0.00310525
7899615	0.83	10.2367	9.32016	0.00310525
8158771	0.81	6.16	9.28065	0.00314241
8063697	-0.81	10.86	-9.28065	0.00314241
8114964	1.205	5.85667	9.26007	0.00316201
8122807	0.815	6.11667	9.25898	0.00316305
7990253	1.24	8.94333	9.25497	0.00316688
8004580	-1.135	7.09667	-9.25041	0.00317126
8125919	-1.425	8.51	-9.23252	0.00318849
8120279	0.865	7.56333	9.22523	0.00319555
8136983	-0.905	7.32333	-9.22373	0.00319701
8006214	0.88	6.58333	9.18301	0.00323684
7915385	1.495	7.55333	9.1774	0.00324239
8176286	0.8	6.08667	9.16607	0.00325361
8098177	1.53	7.41	9.14812	0.00327151
7948997	0.805	9.88333	9.14537	0.00327426
8149399	0.92	6.88667	9.1441	0.00327554
7954511	0.92	9.63667	9.1441	0.00327554
7944722	0.97	7.97333	9.13679	0.00328287
8107234	-0.84	10.08	-9.13661	0.00328305
8059071	0.895	7.46333	9.12181	0.00329798
7956120	1.055	6.26667	9.11907	0.00330075
7938652	0.79	5.11333	9.11415	0.00330573
8009844	1.15	5.84333	9.10067	0.00331946
8139832	-0.81	7.33	-9.09558	0.00332465
7975113	0.87	8.44	9.07866	0.00334202
7951271	1.325	11.3967	9.07503	0.00334575
8167006	1.555	8.52333	9.05984	0.00336147
8160521	0.79	5.98333	9.0515	0.00337014
8094169	-0.785	9.43333	-9.04078	0.00338132
8028186	0.795	10.09	9.03176	0.00339077
7916112	1.175	5.41667	9.02952	0.00339312
8164328	1.14	5.51	9.02153	0.00340154
8008627	0.885	9.88	9.01989	0.00340326
8045768	0.815	7.96667	9.01915	0.00340404
8024792	-0.815	7.11333	-9.01915	0.00340404
7912706	-0.815	9.46333	-9.01915	0.00340404
8120165	-0.845	8.77333	-9.01193	0.00341168
7986446	0.78	6.33	8.99879	0.00342563
8175666	-0.78	7.17	-8.99879	0.00342563
8110618	0.8	8.96667	8.98329	0.00344217
8148304	0.86	8.47667	8.97431	0.00345181
8123951	1.095	6.21	8.9244	0.00350603
8166049	0.785	9.67667	8.91816	0.0035129
7937020	-0.785	10.1933	-8.91816	0.0035129
8004416	0.805	9.73333	8.90849	0.00352356
8004905	0.77	5.82667	8.88342	0.00355141
7898655	0.79	11.4833	8.871	0.00356532
7945232	-0.85	8.13667	-8.86995	0.00356649
8105899	1.025	7.23667	8.85976	0.00357796
8177498	1.025	7.23667	8.85976	0.00357796
8124537	-0.94	8.40667	-8.85421	0.00358423
8093997	-0.77	7.40333	-8.82234	0.00362051
8026047	0.765	8.6	8.81045	0.00363418
7899627	0.765	8.83	8.81045	0.00363418
7979307	-0.765	10.34	-8.81045	0.00363418
8114443	0.905	8.25667	8.76099	0.00369174
8121685	0.78	7.99	8.75871	0.00369443
7938741	1.275	5.29	8.73258	0.00372536
8145766	-1.575	8.98	-8.72438	0.00373514
8136940	0.98	6.42667	8.72093	0.00373927
8152031	-0.76	6.58667	-8.70777	0.00375506
8089203	-0.76	7.31667	-8.70777	0.00375506
8017133	-0.76	11.1067	-8.70777	0.00375506
8052669	0.8	8.78667	8.70153	0.00376257
7930413	0.755	8.73667	8.69528	0.00377014
7919217	-0.755	6.10333	-8.69528	0.00377014
8002897	0.815	5.48667	8.69198	0.00377412
8100318	-0.815	9.17333	-8.69198	0.00377412
8027297	-0.785	8.24333	-8.68716	0.00377997
8136347	0.83	8.07667	8.66125	0.0038116
8037251	1.84	7.69333	8.65516	0.00381909
7943760	-0.77	8.63333	-8.64641	0.00382987
8103630	0.77	8.13667	8.64641	0.00382987
8172204	0.77	5.33667	8.64641	0.00382987
8168447	1.125	8.18	8.64529	0.00383126
8089329	0.97	5.65333	8.63194	0.00384782
7917199	-0.845	7.44333	-8.61221	0.00387244
8041257	0.995	9.70667	8.60045	0.00388723
7908841	-1.055	7.13333	-8.5984	0.00388982
8011415	1.055	8.35667	8.5984	0.00388982
8169701	0.75	8.61	8.59319	0.00389639
7898739	-0.79	9.08667	-8.59276	0.00389693
8046380	1.705	10.8833	8.581	0.00391185
8129783	1.705	6.27333	8.581	0.00391185
8080487	0.745	9.14333	8.58011	0.00391298
8165711	0.755	5.96667	8.57733	0.00391651
8147079	-0.91	7.89667	-8.57163	0.00392378
7986246	0.82	8.08333	8.5569	0.00394265
8101952	0.86	5.43667	8.54774	0.00395443
8008598	0.86	8.74667	8.54774	0.00395443
8034827	0.78	7.91	8.484	0.00403779
8107909	-0.78	8.29	-8.484	0.00403779
8129649	0.795	7.88	8.47868	0.00404484
8082086	-0.74	5.79333	-8.47862	0.00404493
8157173	-1.01	6.80333	-8.47768	0.00404618
8020149	0.9	9.4	8.47744	0.0040465
8034084	0.925	6.46333	8.4712	0.0040548
8162880	0.875	10.1367	8.47057	0.00405564
7903079	-1.07	9.77333	-8.46758	0.00405964
8078214	-0.765	10.81	-8.46583	0.00406197
8089743	0.735	5.83	8.46494	0.00406317
8047288	-0.745	8.25667	-8.46373	0.00406478
8013272	-0.81	7.99	-8.45254	0.00407978
8163807	-0.85	8.72667	-8.44835	0.00408543
7975224	0.73	10.6533	8.42194	0.00412121
8050608	0.825	6.12	8.40837	0.00413975
8110755	1	6.38333	8.39374	0.00415988
8116722	1.26	7.65	8.39181	0.00416254
7927998	1.26	5.89	8.39181	0.00416254
8137464	0.73	9.56333	8.36404	0.00420113
7941714	0.73	7.95333	8.36404	0.00420113
7896822	-0.73	8.38667	-8.36404	0.00420113
8072926	-0.735	10.39	-8.35012	0.00422066
8157264	0.725	9.89667	8.34977	0.00422115
8108301	-0.84	9.86	-8.34896	0.0042223
8051998	0.8	11.3567	8.34819	0.00422337
8028908	0.8	6.07667	8.34819	0.00422337
8080306	0.965	6.78667	8.34114	0.00423331
8117589	-0.965	8.85333	-8.34114	0.00423331
8148184	1.18	8.67333	8.31415	0.00427167
8131069	-0.74	6.60333	-8.30954	0.00427827
8053142	1.05	7.6	8.3093	0.00427861
8023401	0.72	7.62	8.30657	0.00428253
8046833	-0.815	5.93333	-8.30645	0.00428269
7901804	1.46	7.77667	8.29241	0.0043029
8112337	1.11	7.6	8.28469	0.00431407
7929078	-0.855	8.96	-8.27696	0.00432529
8091422	-1.015	9.59667	-8.27239	0.00433194
8019988	-0.76	10.1967	-8.26646	0.00434059
8144880	0.83	7.89667	8.24956	0.00436536
7962590	0.72	8.28	8.24946	0.00436551
8016239	0.745	7.34333	8.2445	0.00437282
8032365	0.725	7.98667	8.23651	0.00438463
8039362	0.725	6.36667	8.23651	0.00438463
8144812	-0.725	9.08333	-8.23651	0.00438463
8174513	-0.725	8.54333	-8.23651	0.00438463
8134318	-0.715	7.96667	-8.2346	0.00438746
8025237	0.805	6.05333	8.20453	0.00443231
7928589	1.3	8.86333	8.19681	0.00444394
8168146	-0.895	8.65667	-8.19646	0.00444446
8009737	-0.895	8.14667	-8.19646	0.00444446
8117301	-0.87	5.5	-8.19485	0.00444689
8064894	1.935	6.81	8.19423	0.00444783
8145829	-0.71	7.43333	-8.1912	0.0044524
8068105	1.005	8.94	8.19089	0.00445287
7914194	-0.765	9.44	-8.15873	0.00450183
7965681	0.75	9.25	8.15769	0.00450343
8107706	-0.75	8.22	-8.15769	0.00450343
8109403	1.125	9.05	8.15708	0.00450436
8144516	0.735	7.38	8.13384	0.00454022
7973948	-0.715	6.19667	-8.12291	0.00455722
8021727	0.705	9.35	8.11943	0.00456264
8063607	0.705	9.56	8.11943	0.00456264
7978066	0.795	7.98	8.10262	0.004589
8113220	-0.91	9.86667	-8.098	0.00459626
7974404	-1.02	9.68	-8.0719	0.00463767
7897210	0.755	6.25667	8.05208	0.00466944
8138088	-0.81	8.49	-8.05078	0.00467153
7902512	-0.74	7.96333	-8.04892	0.00467453
7972003	-0.74	7.46333	-8.04892	0.00467453
8046824	-1.045	7.12667	-8.03051	0.00470434
7998585	0.725	8.89667	8.02317	0.0047163
8085537	0.725	6.79667	8.02317	0.0047163
7904137	-0.725	9.07333	-8.02317	0.0047163
7922343	-0.7	5.95667	-8.02031	0.00472097
8144153	-0.875	9.20333	-8.0133	0.00473245
7917954	-0.875	6.20333	-8.0133	0.00473245
8108737	-1.105	7.14667	-8.01207	0.00473447
7979574	0.705	7.51	8.0093	0.00473902
7915846	0.705	9.34	8.0093	0.00473902
8100393	0.85	5.84333	8.00647	0.00474367
7935647	-0.695	9.00333	-8.00426	0.0047473
8124391	-1.01	7.94333	-7.99276	0.00476628
8121087	1.07	8.39667	7.98615	0.00477725
7934145	0.95	7.45667	7.97405	0.00479738
7981068	0.71	9.80667	7.97267	0.00479969
8020254	-0.69	9.64	-7.96046	0.00482014
8017711	1.035	9.12	7.95367	0.00483158
8150988	0.975	8.72	7.94639	0.00484387
8105104	1.575	9.09	7.92673	0.00487727
7978838	0.715	9.24333	7.91251	0.00490162
8161192	-0.715	9.94667	-7.91251	0.00490162
8094938	0.84	8.26	7.91227	0.00490202
7938396	0.84	8.3	7.91227	0.00490202
7936346	0.69	9.26	7.90574	0.00491327
7998825	0.695	9.38667	7.89569	0.00493063
7979710	0.815	10.2467	7.88973	0.00494096
7913655	-0.815	6.20333	-7.88973	0.00494096
8136954	1.085	6.45667	7.86705	0.00498055
8093053	-0.79	10.7767	-7.85199	0.00500708
7930162	0.68	6.98667	7.8451	0.0050193
8018708	0.735	7.18	7.83878	0.00503051
8059244	0.99	7.46	7.83449	0.00503816
7921344	-0.72	9.38	-7.83138	0.0050437
7947363	-0.72	6.59	-7.83138	0.0050437
8030128	0.88	9.16333	7.83104	0.00504431
8051589	-0.75	8.56	-7.82643	0.00505255
7938816	1.11	9.13	7.82094	0.00506238
8119016	1.11	9.18	7.82094	0.00506238
8045664	-1.205	7.21333	-7.80715	0.00508719
8002802	-0.765	7.4	-7.79686	0.00510583
8148270	0.805	8.38333	7.79293	0.00511297
7959500	-0.68	6.56333	-7.79116	0.00511618
7950391	0.955	7.21333	7.78338	0.00513035
8122336	0.955	7.65333	7.78338	0.00513035
7911178	1.37	6.95667	7.78124	0.00513428
8063242	-0.675	9.43	-7.77392	0.00514767
7974316	0.98	9.90667	7.75535	0.00518188
8071368	0.78	7.26	7.7526	0.00518697
8015590	-1.1	8.04333	-7.75048	0.0051909
8081779	0.69	6.15	7.74809	0.00519535
8003903	0.69	7.09	7.74809	0.00519535
7996837	2.735	6.46667	7.74647	0.00519835
7901123	-0.725	8.05333	-7.73213	0.0052251
7985119	-0.725	7.86333	-7.73213	0.0052251
8014825	-0.82	8.22667	-7.72389	0.00524055
7995838	0.71	11.2267	7.72261	0.00524295
8163002	0.92	7.45667	7.72224	0.00524365
8090630	0.74	7.29667	7.72208	0.00524395
7962783	0.74	8.45667	7.72208	0.00524395
8027416	1.065	9.99	7.72204	0.00524402
7926158	0.795	7.94	7.69612	0.00529306
8102342	-0.795	10.11	-7.69612	0.00529306
8042942	0.67	8.65333	7.67658	0.00533043
8017776	-0.67	9.18667	-7.67658	0.00533043
8171248	1.92	8.99	7.66588	0.00535104
7995797	0.665	10.4967	7.65875	0.00536484
8026250	-0.665	8.28333	-7.65875	0.00536484
8115076	0.77	5.55667	7.65321	0.0053756
8055992	0.77	5.86667	7.65321	0.0053756
7925480	0.715	8.32333	7.62548	0.00542986
7922846	0.73	7.76333	7.61772	0.00544516
8072626	-0.73	11.3367	-7.61772	0.00544516
8147375	0.7	8.61333	7.61384	0.00545285
7995382	-0.7	9.19667	-7.61384	0.00545285
8114526	1.02	7.18	7.61296	0.00545459
7909142	1.305	5.88	7.60327	0.00547383
7947894	-0.785	10.0433	-7.59931	0.00548173
8077781	0.96	8.08	7.59708	0.00548619
8043310	-1.27	9.61667	-7.59354	0.00549326
8030094	0.745	5.21333	7.59302	0.00549431
8124144	-0.85	10.9867	-7.56407	0.00555264
8152582	-0.665	7.69333	-7.55487	0.00557135
8138108	0.76	11.4033	7.55382	0.0055735
7957759	-1.295	8.81333	-7.54501	0.0055915
7907171	0.655	9.24333	7.54358	0.00559442
8044417	0.655	9.59333	7.54358	0.00559442
7982889	-0.655	10.4167	-7.54358	0.00559442
7927389	1.07	9.76667	7.53911	0.00560361
8105267	1.07	12.1567	7.53911	0.00560361
7947245	0.67	8.64333	7.5235	0.00563578
7977482	-0.67	6.24667	-7.5235	0.00563578
7897774	-0.705	8.27	-7.51883	0.00564547
8040655	0.705	9.12	7.51883	0.00564547
8039928	-0.705	9.22	-7.51883	0.00564547
7901687	0.69	6.46	7.50507	0.00567411
8157858	0.69	8.42	7.50507	0.00567411
8007550	0.69	7.2	7.50507	0.00567411
8049574	0.775	8.29333	7.50251	0.00567947
8147101	0.65	8.69667	7.49899	0.00568684
8051928	-0.735	8.85	-7.4911	0.0057034
7923753	0.735	6.7	7.4911	0.0057034
8098752	-0.735	6.24	-7.4911	0.0057034
8111101	0.735	7.69	7.4911	0.0057034
8046804	0.865	7.47333	7.47678	0.00573363
7945014	-0.84	10.12	-7.47508	0.00573722
8042925	0.84	6.51	7.47508	0.00573722
8108478	0.675	8.92	7.46985	0.00574832
8091141	-0.675	8.72	-7.46985	0.00574832
8124828	-1.06	9.16667	-7.46865	0.00575088
8178419	-1.06	9.16667	-7.46865	0.00575088
8179688	-1.06	9.16667	-7.46865	0.00575088
7927658	1.215	9.46	7.45855	0.0057724
7906662	0.75	11.08	7.45443	0.00578123
7921970	0.65	9.30667	7.44743	0.00579623
7965652	0.65	9.35667	7.44743	0.00579623
8028286	0.655	8.98333	7.44126	0.00580951
8080645	0.655	9.49333	7.44126	0.00580951
7971388	-0.655	7.81667	-7.44126	0.00580951
7999553	0.94	8.44333	7.43881	0.00581481
8036079	1.275	6.05	7.42849	0.00583714
8140730	0.645	9.12	7.42841	0.0058373
8056426	-0.645	7.24	-7.42841	0.0058373
7961166	-0.965	6.53333	-7.41574	0.00586489
8100495	0.71	8.44667	7.40902	0.00587957
8169174	0.71	6.12667	7.40902	0.00587957
8076417	1.37	9.63667	7.40437	0.00588976
8139500	-1.05	8.52	-7.39819	0.00590336
7916808	-1.11	6.44	-7.39279	0.00591527
8143341	0.855	6.8	7.39034	0.00592068
7962579	0.83	8.31667	7.38609	0.00593009
7982854	0.83	5.56667	7.38609	0.00593009
8124406	-0.83	9.50333	-7.38609	0.00593009
7957386	-0.905	7.27333	-7.37588	0.00595277
7978538	-0.905	9.06333	-7.37588	0.00595277
8134030	0.805	7.90333	7.37224	0.00596088
8090133	-0.665	7.98333	-7.35919	0.00599009
8030706	1.23	7.25	7.35437	0.00600091
8145835	0.955	6.11333	7.33889	0.0060359
8124484	-1.195	7.38667	-7.33578	0.00604296
8147156	0.64	9.84333	7.33286	0.0060496
8078650	0.64	9.17333	7.33286	0.0060496
7908492	0.645	5.01	7.32766	0.00606145
7930682	-0.645	8.79	-7.32766	0.00606145
8123181	-0.635	9.51333	-7.31325	0.00609444
7985166	-0.635	9.73333	-7.31325	0.00609444
8106448	-0.685	6.14667	-7.30553	0.00611221
8118137	0.7	5.53333	7.30467	0.0061142
7937772	-0.7	5.84667	-7.30467	0.0061142
8132013	0.65	6.52667	7.29892	0.00612747
8025766	-0.65	9.96333	-7.29892	0.00612747
7914592	-0.65	9.24333	-7.29892	0.00612747
7903144	0.82	5.21333	7.2971	0.00613169
8035808	-0.67	7.94667	-7.28753	0.0061539
7974653	-0.67	8.77667	-7.28753	0.0061539
8072577	0.67	9.88333	7.28753	0.0061539
7928429	1.185	10.78	7.27439	0.00618459
8017651	0.97	11.7333	7.23978	0.00626642
8133114	1.115	8.46667	7.22405	0.00630408
7906264	0.835	6.40333	7.21747	0.00631992
7998878	0.635	5.64667	7.21405	0.00632817
8122327	-0.635	6.11333	-7.21405	0.00632817
8170166	-0.81	7.8	-7.20811	0.00634254
8021653	0.69	8.77	7.20031	0.00636147
7990545	-0.675	5.94	-7.19888	0.00636496
8101207	0.625	5.15333	7.19808	0.00636692
8126086	1.08	6.69	7.19298	0.00637934
7989132	-0.785	8.20333	-7.18908	0.00638889
7917728	1.02	9.13	7.18681	0.00639444
8028552	0.64	7.91333	7.18663	0.00639488
8089072	0.705	7.97	7.18534	0.00639805
7980496	-0.66	7.21	-7.17877	0.00641419
7896908	0.66	8.04	7.17877	0.00641419
7916928	0.66	9.19	7.17877	0.00641419
8085081	0.96	8.83	7.16514	0.00644782
8146945	-0.76	6.56667	-7.15872	0.00646374
7993195	-0.72	5.98	-7.15625	0.00646989
8142981	0.72	10.22	7.15625	0.00646989
7907773	0.72	9.87	7.15625	0.00646989
8171105	-1.52	7.03333	-7.14992	0.00648568
8031550	-0.985	8.10667	-7.14198	0.00650553
8120043	-0.645	8.33	-7.13786	0.00651587
8130556	1.225	8.71333	7.13717	0.0065176
8003210	1.32	7.08	7.13414	0.00652522
7926677	-0.825	9.3	-7.13103	0.00653305
7899043	-0.8	8.82333	-7.11912	0.00656316
8015715	1.285	8.81333	7.11799	0.00656604
8075785	-1.01	7.09333	-7.11635	0.00657019
7947248	-0.735	9.63	-7.11528	0.00657292
8141206	0.62	9.56667	7.10371	0.00660242
8077914	-0.625	6.97667	-7.10044	0.00661077
8001477	-0.625	9.55667	-7.10044	0.00661077
8084206	0.625	8.99333	7.10044	0.00661077
7973371	0.68	9.28667	7.09596	0.00662226
8155192	0.68	7.92667	7.09596	0.00662226
7904452	-0.68	9.22333	-7.09596	0.00662226
7975292	-0.68	6.86333	-7.09596	0.00662226
8130988	-0.68	6.75333	-7.09596	0.00662226
8135480	0.95	7.64667	7.0905	0.00663629
7924773	-0.695	10.0633	-7.08342	0.00665456
7924190	-0.615	8.64	-7.08291	0.00665588
8054329	-0.615	8.33	-7.08291	0.00665588
8016590	0.63	6.52	7.07434	0.00667807
7912012	-0.61	7.89667	-7.03751	0.00677457
7925763	0.915	7.35	7.0315	0.0067905
8165995	0.915	9.02	7.0315	0.0067905
8150881	-0.79	7.09667	-7.03013	0.00679413
8045499	-0.635	6.96333	-7.02719	0.00680195
7973036	-0.725	8.95333	-7.01847	0.0068252
7914218	0.725	6.27667	7.01847	0.0068252
8047865	-0.725	7.65333	-7.01847	0.0068252
8042381	0.725	8.66667	7.01847	0.0068252
7950042	0.765	5.71	7.00591	0.00685886
8095728	-0.765	8.31	-7.00591	0.00685886
8037240	0.965	5.71667	6.99697	0.00688299
8162759	1.05	8.95	6.99318	0.00689324
8033956	0.67	5.78333	6.99161	0.00689748
8020779	0.61	10.6733	6.98913	0.00690421
7955361	-0.61	10.0467	-6.98913	0.00690421
8031712	-0.615	7.57	-6.98683	0.00691044
7913110	-0.615	9.73	-6.98683	0.00691044
8093976	0.615	9	6.98683	0.00691044
8041508	1.23	6.74	6.98607	0.00691251
7940508	-0.655	6.71667	-6.98558	0.00691385
8089647	-0.655	8.49667	-6.98558	0.00691385
8076792	0.685	8.87333	6.9815	0.00692495
7919591	-0.605	8.94333	-6.96774	0.00696258
7902957	0.605	8.57667	6.96774	0.00696258
7930454	1.135	7.13333	6.96746	0.00696335
8174496	0.83	7.46667	6.9668	0.00696514
8120833	1.075	6.97333	6.96489	0.00697041
7936322	-0.62	7.60333	-6.96205	0.00697821
8012212	0.62	8.23667	6.96205	0.00697821
8023466	0.64	6.76333	6.96123	0.00698047
8162610	0.7	6.83333	6.95746	0.00699085
8101648	-0.7	11.2167	-6.95746	0.00699085
8021623	0.905	5.49667	6.95465	0.0069986
7966878	-0.78	8.86	-6.94114	0.00703606
7996022	0.715	5.32333	6.92167	0.00709054
8081645	0.625	6.99333	6.91653	0.007105
7929201	-0.625	8.94667	-6.91653	0.007105
7984517	-0.625	9.51667	-6.91653	0.007105
8036357	-0.625	7.24667	-6.91653	0.007105
8054712	1.565	9.45667	6.90433	0.00713951
8008784	-0.845	10.1533	-6.88687	0.00718928
7973414	0.82	8.29333	6.88287	0.00720075
8120927	0.82	7.09333	6.88287	0.00720075
8054945	-0.645	7.68	-6.87893	0.00721206
8118945	0.645	8.76	6.87893	0.00721206
8048980	0.73	10.6833	6.87614	0.00722008
8168749	-0.73	8.17667	-6.87614	0.00722008
8098500	0.6	8.18	6.87455	0.00722465
7905929	0.6	6.12	6.87455	0.00722465
8068551	-0.6	8.97	-6.87455	0.00722465
8084971	-0.6	9.3	-6.87455	0.00722465
8020423	-0.605	8.21333	-6.87323	0.00722848
7959025	-0.795	7.63	-6.87172	0.00723283
8018731	1.03	7.64333	6.85997	0.00726684
7968734	-0.69	7.23	-6.85807	0.00727237
7899870	-0.69	8.15	-6.85807	0.00727237
8167305	0.69	8.77	6.85807	0.00727237
7970810	0.595	9.56333	6.85257	0.00728839
7950753	0.595	8.77333	6.85257	0.00728839
8044133	0.77	8.66667	6.85216	0.0072896
7934505	0.945	6.01	6.85195	0.0072902
8022531	0.945	10.26	6.85195	0.0072902
7911839	0.61	5.97333	6.84976	0.0072966
8121886	1.52	6.43667	6.84815	0.00730131
7955613	1.055	10.5867	6.83531	0.00733896
8076563	0.705	7.65	6.82486	0.0073698
7908940	-0.705	9.36	-6.82486	0.0073698
8036460	-0.745	5.87667	-6.82275	0.00737604
8059580	0.59	6.74667	6.80677	0.00742359
8056734	0.615	9.3	6.80586	0.00742631
8103922	0.835	8.81333	6.80537	0.0074278
8050557	0.81	7.76	6.79893	0.00744708
8167125	-0.81	9.1	-6.79893	0.00744708
7996081	0.81	9.58	6.79893	0.00744708
8165911	-0.785	8.98333	-6.78528	0.00748819
7950743	-0.65	8.48333	-6.78291	0.00749538
8079237	-0.65	8.50333	-6.78291	0.00749538
8076195	0.65	5.68667	6.78291	0.00749538
7974214	-0.65	7.61333	-6.78291	0.00749538
8058670	-0.665	6.57333	-6.77766	0.00751128
7909146	-0.665	9.29333	-6.77766	0.00751128
7920382	0.635	8.46667	6.77228	0.00752764
8004167	-0.635	7.54333	-6.77228	0.00752764
7897527	-0.635	9.18333	-6.77228	0.00752764
7985873	-0.96	8.36	-6.76406	0.00755272
7904907	-0.59	8.52333	-6.75998	0.00756521
8151101	-0.68	9.10333	-6.75868	0.00756919
7906852	0.68	9.55667	6.75868	0.00756919
7899265	1.13	10.3167	6.75646	0.00757601
8084045	-0.62	8.80333	-6.74369	0.00761535
8078461	0.62	8.25667	6.74369	0.00761535
8145624	0.62	8.32667	6.74369	0.00761535
7909782	0.6	8.36	6.73747	0.00763462
8027592	0.6	9.6	6.73747	0.00763462
8132580	0.585	9.89	6.7374	0.00763483
8112439	0.585	8.35	6.7374	0.00763483
7897119	0.585	7.59	6.7374	0.00763483
8132045	-0.585	7.64	-6.7374	0.00763483
7956876	0.735	5.95	6.73117	0.00765418
8051547	0.735	8.08	6.73117	0.00765418
8117594	-1.155	10.69	-6.72933	0.0076599
7979269	0.695	7.37667	6.72805	0.00766389
8079021	0.8	11.5867	6.71499	0.00770477
7915160	0.925	10.1533	6.70694	0.00773012
7954559	-1.035	8.18	-6.70573	0.00773393
7923086	-0.775	9.37667	-6.69885	0.00775569
7929032	0.775	6.87333	6.69885	0.00775569
8179926	0.71	8.75667	6.68775	0.00779093
8107350	0.71	8.66667	6.68775	0.00779093
8079229	-0.71	6.49333	-6.68775	0.00779093
8066964	0.71	9.35667	6.68775	0.00779093
7945803	0.64	8.28333	6.67855	0.00782033
8060758	0.64	11.1133	6.67855	0.00782033
8102076	-0.975	8.98	-6.67786	0.00782256
7959408	-0.75	8.9	-6.67418	0.00783436
8122634	0.75	6.09	6.67418	0.00783436
8145854	0.625	7.60333	6.66563	0.00786187
8092201	0.625	9.80333	6.66563	0.00786187
8117630	1.385	6.24667	6.66071	0.00787777
7918487	0.67	6.53333	6.65929	0.00788236
7942409	0.84	6.51	6.64744	0.00792082
8072113	0.585	9	6.64601	0.00792548
8100026	-0.58	6.92667	-6.6454	0.00792747
7966517	-0.58	8.57667	-6.6454	0.00792747
8002057	0.815	7.24667	6.64236	0.00793739
7953218	-0.815	8.39333	-6.64236	0.00793739
8079334	-0.815	8.20333	-6.64236	0.00793739
8179258	0.815	5.44667	6.64236	0.00793739
8053834	-0.725	9.70333	-6.63959	0.00794645
7977736	-0.725	9.41333	-6.63959	0.00794645
8155770	-0.61	9.56667	-6.63492	0.00796176
8147994	0.61	8.22333	6.63492	0.00796176
8155883	-0.685	9.12667	-6.63125	0.00797382
8131303	0.79	8.02333	6.63105	0.00797445
8149555	-0.59	7.88333	-6.62517	0.00799381
8018922	0.59	9.35667	6.62517	0.00799381
7989094	0.94	9.55333	6.62314	0.00800052
8085660	0.94	8.97333	6.62314	0.00800052
7990757	0.575	7.86667	6.62223	0.00800353
8136248	0.575	8.26667	6.62223	0.00800353
7919038	0.765	7.49	6.61241	0.00803605
7909708	-0.765	9.93	-6.61241	0.00803605
8047443	-0.765	10.69	-6.61241	0.00803605
8006779	-0.7	8.45667	-6.59356	0.00809898
8046086	-0.74	9.57333	-6.58519	0.00812714
8153474	0.74	9.25667	6.58519	0.00812714
8165947	-0.595	8.97667	-6.58454	0.00812934
7902594	-1.1	8.27333	-6.57708	0.00815453
7906775	-0.57	6.44	-6.57604	0.00815807
7965048	-0.57	11.92	-6.57604	0.00815807
8041592	0.57	9.65	6.57604	0.00815807
7990429	0.63	6.66	6.5742	0.00816429
8143629	-0.645	6.95	-6.57382	0.00816558
8137783	0.645	6.27	6.57382	0.00816558
8072870	-0.645	6.45	-6.57382	0.00816558
8068383	0.645	7.37	6.57382	0.00816558
7946977	-0.645	7.05	-6.57382	0.00816558
8075310	0.66	8.56	6.55989	0.00821301
8096669	-0.615	8.25	-6.55898	0.00821614
7978748	1.485	7.66	6.55139	0.00824214
7988859	0.715	6.67333	6.54801	0.00825376
8116418	0.715	8.63333	6.54801	0.00825376
8006239	-0.715	8.35667	-6.54801	0.00825376
7930894	0.955	8.55333	6.54087	0.00827838
7904869	0.57	7.84	6.53083	0.00831319
7904948	0.57	7.84	6.53083	0.00831319
8070330	0.57	9.12	6.53083	0.00831319
8035703	0.6	6.45	6.52615	0.00832945
7954104	-0.6	9.99	-6.52615	0.00832945
8133215	0.6	6.7	6.52615	0.00832945
7936817	0.58	8.20333	6.51288	0.00837583
7926916	-0.58	8.98667	-6.51288	0.00837583
8065124	-0.58	7.03667	-6.51288	0.00837583
7960865	0.69	9.41	6.49937	0.00842344
7989013	1.115	8.05667	6.49628	0.00843435
8123062	0.73	8.44333	6.4962	0.00843465
7916910	-0.585	9.09	-6.47387	0.00851423
8043937	0.635	9.03667	6.4719	0.0085213
8150830	-0.635	10.1233	-6.4719	0.0085213
7913450	-0.62	7.96333	-6.46985	0.00852867
8097903	0.62	7.49667	6.46985	0.00852867
7986433	0.62	6.83667	6.46985	0.00852867
8114425	-0.62	7.02333	-6.46985	0.00852867
7957052	0.62	10.3767	6.46985	0.00852867
8121588	0.62	8.28667	6.46985	0.00852867
8010804	1.405	8.18333	6.46678	0.00853972
8023696	0.77	4.93667	6.46318	0.00855269
8087806	0.77	7.33667	6.46318	0.00855269
7985934	0.97	8.11333	6.46036	0.00856285
8077652	1.08	8.8	6.4575	0.00857322
8102389	-0.705	7.46	-6.45643	0.00857708
8070239	0.705	7.97	6.45643	0.00857708
7992877	-0.705	8.58	-6.45643	0.00857708
8144378	0.605	8.30667	6.45233	0.00859196
7985555	0.605	7.68667	6.45233	0.00859196
8060839	0.745	7.59333	6.43954	0.00863856
8040365	-0.745	8.25667	-6.43954	0.00863856
8124397	-0.745	10.4367	-6.43954	0.00863856
8005029	-0.745	8.73667	-6.43954	0.00863856
8093145	0.665	6.18667	6.43763	0.00864552
7903334	-1.02	7.75	-6.43134	0.00866859
7965343	0.565	10.2033	6.4188	0.00871482
8078738	-0.565	10.9567	-6.4188	0.00871482
7903619	0.565	10.6433	6.4188	0.00871482
7990894	-0.59	6.07333	-6.41738	0.00872007
8054769	-0.59	7.17333	-6.41738	0.00872007
7952453	1.275	7.69	6.41687	0.00872195
7939197	0.56	9.50667	6.41625	0.00872426
7979328	-0.56	8.33333	-6.41625	0.00872426
7930120	-0.56	6.62333	-6.41625	0.00872426
7943297	-0.56	9.22333	-6.41625	0.00872426
8013486	-0.56	10.2533	-6.41625	0.00872426
8050594	0.81	6.02	6.41003	0.00874732
8064042	0.57	7.82	6.40059	0.00878252
8038416	0.57	8.05	6.40059	0.00878252
7938012	-0.785	6.93333	-6.39786	0.00879274
8053064	0.785	10.4167	6.39786	0.00879274
8081055	1.07	9.50667	6.39771	0.00879331
8120838	-0.555	8.55	-6.39189	0.00881512
7925918	0.555	6.51	6.39189	0.00881512
8027674	-0.625	8.32667	-6.36998	0.00889792
8078479	0.625	9.79333	6.36998	0.00889792
8154245	1.01	8.81667	6.36829	0.00890436
8002878	0.695	10.1767	6.36485	0.00891746
8141066	0.695	7.43667	6.36485	0.00891746
7910680	0.695	8.19667	6.36485	0.00891746
8099633	-0.575	7.12333	-6.36321	0.00892373
8082523	-0.64	6.19667	-6.36111	0.00893174
8059996	-0.595	6.73667	-6.34568	0.00899098
7966098	-0.595	8.23667	-6.34568	0.00899098
8145782	0.55	7.81333	6.3453	0.00899245
8135224	-0.825	6.13	-6.33988	0.00901338
8151549	0.925	9.01333	6.3354	0.00903072
8081503	-0.925	7.35667	-6.3354	0.00903072
8080810	-0.8	8.15333	-6.3309	0.00904821
7931108	-1.615	7.75667	-6.3269	0.00906376
8130464	-0.71	6.94333	-6.31822	0.00909768
7943162	-0.975	9.1	-6.31699	0.0091025
8095566	0.775	7.86333	6.31636	0.00910498
8163086	-0.67	10.8467	-6.31098	0.0091261
8018364	-0.67	9.03667	-6.31098	0.0091261
7995895	0.67	9.65333	6.31098	0.0091261
8146435	0.58	5.74333	6.30861	0.00913542
7991224	0.58	6.35333	6.30861	0.00913542
7963750	-1.11	11.01	-6.3045	0.00915161
8079153	0.55	10.0233	6.30167	0.0091628
8092251	0.55	8.38333	6.30167	0.0091628
7950669	0.55	7.78333	6.30167	0.0091628
8173848	-0.55	6.76667	-6.30167	0.0091628
8144586	-0.55	7.57667	-6.30167	0.0091628
7985560	-0.75	5.94	-6.2953	0.00918803
8071541	0.75	7.74	6.2953	0.00918803
7939546	-0.75	9.49	-6.2953	0.00918803
7901385	0.75	9.97	6.2953	0.00918803
8107353	-0.56	6.41333	-6.2883	0.00921587
7907032	0.56	6.31667	6.2883	0.00921587
8017235	-0.56	9.68333	-6.2883	0.00921587
7999423	-0.56	6.72333	-6.2883	0.00921587
7932867	0.56	6.82667	6.2883	0.00921587
8134599	-0.56	8.94333	-6.2883	0.00921587
7909877	1.05	6.95	6.27812	0.00925655
8083709	-0.545	10.1533	-6.27672	0.00926216
8139033	-0.545	6.25333	-6.27672	0.00926216
7997025	-0.545	9.24333	-6.27672	0.00926216
8169519	-0.84	9	-6.2695	0.0092912
7910047	-1.16	5.97333	-6.2694	0.0092916
8113064	-0.725	9.64333	-6.26666	0.00930263
8026155	0.725	9.59667	6.26666	0.00930263
7900911	0.6	7.16	6.26114	0.00932493
8126360	0.565	9.51333	6.25254	0.00935983
8168678	-0.565	6.70667	-6.25254	0.00935983
8050507	0.565	7.09333	6.25254	0.00935983
8119088	0.79	8.62333	6.25176	0.009363
8099395	0.99	8.94	6.24218	0.00940208
7981142	0.99	6.8	6.24218	0.00940208
8175177	-0.585	7.24	-6.23903	0.009415
7898556	0.585	7.37	6.23903	0.009415
7916493	-0.585	9.23	-6.23903	0.009415
7975344	-1.015	9.99667	-6.23081	0.00944878
7925761	-0.54	5.15	-6.22993	0.00945241
8019842	-0.54	10.46	-6.22993	0.00945241
8107421	-0.54	10.92	-6.22993	0.00945241
8156228	0.7	8.81333	6.22923	0.00945527
8121547	-0.66	6.33	-6.21679	0.00950677
8019699	0.74	6.07667	6.21137	0.00952931
7901175	1.765	9.59333	6.2087	0.00954043
8132725	0.88	7.80333	6.20039	0.00957519
8117583	-0.88	8.99667	-6.20039	0.00957519
8162059	0.57	5.34	6.19984	0.00957747
8157534	-0.57	6.58	-6.19984	0.00957747
8168622	-0.855	8.8	-6.19938	0.0095794
8166243	0.83	8.71667	6.19486	0.00959839
8140828	0.93	10.05	6.19396	0.00960219
7906919	0.545	6.68667	6.19159	0.00961218
8088054	-0.545	8.79333	-6.19159	0.00961218
7934906	0.545	6.66667	6.19159	0.00961218
8114829	0.545	9.49667	6.19159	0.00961218
8167430	0.545	6.31667	6.19159	0.00961218
7950641	1.2	10.26	6.18203	0.00965255
7930299	0.675	8.11	6.18169	0.009654
8054580	-0.715	10.0167	-6.18023	0.0096602
8018494	0.55	7.12333	6.17601	0.0096781
8089372	-0.78	9.71	-6.17263	0.00969251
8172043	0.78	9.5	6.17263	0.00969251
8068202	0.605	6.41667	6.16614	0.00972019
8014066	-0.605	8.35333	-6.16614	0.00972019
7981335	0.62	11.1867	6.16233	0.00973653
8095986	0.535	12.1033	6.16155	0.00973983
8037322	0.535	7.86333	6.16155	0.00973983
8173615	-0.535	9.25667	-6.16155	0.00973983
8071691	0.59	7.56667	6.15679	0.00976028
8124540	-0.755	7.44333	-6.15336	0.00977507
8083630	0.635	7.52667	6.14721	0.00980158
8140864	1.055	7.76667	6.14671	0.00980377
8074791	0.555	10.41	6.14188	0.00982469
7975361	0.555	7.18	6.14188	0.00982469
7968658	0.69	9.44	6.14024	0.00983178
8058182	0.69	7.41	6.14024	0.00983178
8041867	-0.69	8.66	-6.14024	0.00983178
7905598	-0.575	8.68333	-6.13238	0.00986601
8041236	0.575	8.31667	6.13238	0.00986601
8015460	0.895	10.1933	6.12993	0.0098767
7999120	0.73	7.04333	6.12743	0.00988763
8131614	-0.73	11.4967	-6.12743	0.00988763
8039692	-0.945	6.32	-6.12262	0.00990869
8140386	0.65	7.51667	6.12259	0.00990882
8139207	0.97	8.65333	6.11608	0.00993744
8085716	-0.97	8.22667	-6.11608	0.00993744
7972946	0.56	7.66667	6.09107	0.0100484
7945786	-0.56	9.44333	-6.09107	0.0100484
7992973	0.665	7.77667	6.09011	0.0100527
8091354	-0.665	9.28333	-6.09011	0.0100527
8100603	-0.535	8.00667	-6.07798	0.0101071
8037679	-0.535	7.58667	-6.07798	0.0101071
7919659	0.535	7.39333	6.07798	0.0101071
7982829	2.265	8.1	6.07392	0.0101254
8112902	-0.53	10.3933	-6.07252	0.0101317
8165492	-0.53	6.82333	-6.07252	0.0101317
8165637	-0.53	6.82333	-6.07252	0.0101317
8069744	-0.595	9.32667	-6.06422	0.0101693
8118863	0.595	9.10333	6.06422	0.0101693
7909503	0.54	7.76	6.06372	0.0101716
8105828	-0.54	9.72	-6.06372	0.0101716
8015337	0.54	5.82	6.06372	0.0101716
8107330	-0.54	7.95	-6.06372	0.0101716
8021091	0.54	5.66	6.06372	0.0101716
7941900	0.54	7.99	6.06372	0.0101716
7904812	-0.61	8.70667	-6.06293	0.0101752
7935572	-0.86	6.89333	-6.05947	0.010191
7905067	-0.835	8.16667	-6.05437	0.0102142
7919627	-0.835	8.16667	-6.05437	0.0102142
8177628	0.625	8.30333	6.05041	0.0102323
8005141	0.525	9.36	6.04638	0.0102508
8085138	0.525	5.94	6.04638	0.0102508
7942832	0.81	7.31	6.04559	0.0102544
8010092	-0.545	7.86333	-6.03121	0.0103207
8123876	-0.64	7.11667	-6.0284	0.0103338
8069676	-1.17	7.34	-6.02748	0.010338
7986769	-0.565	8.56667	-6.02573	0.0103461
8049512	0.565	9.15333	6.02573	0.0103461
8175393	-0.565	4.83667	-6.02573	0.0103461
8001133	-0.76	9.18667	-6.01435	0.0103992
7939158	-1.085	10.2633	-6.01013	0.0104189
7945377	0.695	5.81667	6.00735	0.010432
7967337	-0.52	6.37667	-5.99919	0.0104704
8113761	-1.11	7.9	-5.99916	0.0104705
8015835	-0.655	8.72667	-5.99853	0.0104735
8117535	-0.735	8.03	-5.99035	0.0105122
8171013	0.735	8.45	5.99035	0.0105122
7936115	-0.55	6.89667	-5.9823	0.0105505
8115831	0.8	9.43667	5.97095	0.0106048
7993467	-0.525	8.19	-5.96437	0.0106365
8165077	0.6	7.41	5.96354	0.0106405
8032249	0.6	6.18	5.96354	0.0106405
8018754	0.585	6.04	5.9623	0.0106465
8034521	0.585	6.61	5.9623	0.0106465
8163733	-0.585	7.99	-5.9623	0.0106465
7996677	0.585	11.3	5.9623	0.0106465
8114593	-0.585	7.03	-5.9623	0.0106465
8147040	0.67	6.94333	5.96227	0.0106466
8005903	-0.71	10.1633	-5.95955	0.0106597
8117746	0.52	6.84333	5.95795	0.0106675
7912102	0.52	6.85333	5.95795	0.0106675
8122045	-0.52	5.47667	-5.95795	0.0106675
7962013	0.52	10.2333	5.95795	0.0106675
8064868	-0.775	8.19667	-5.95564	0.0106787
8063873	0.615	8.23	5.9536	0.0106886
8141363	-0.615	6.97	-5.9536	0.0106886
7988537	-0.53	6.65333	-5.95143	0.0106991
7922474	0.53	4.31667	5.95143	0.0106991
7951004	-0.53	7.09333	-5.95143	0.0106991
8089801	0.57	9.33	5.94809	0.0107154
8089759	0.57	8.55	5.94809	0.0107154
7988963	0.57	9.63	5.94809	0.0107154
7993638	0.57	6.17	5.94809	0.0107154
8171653	0.57	6.11	5.94809	0.0107154
7954029	-0.57	8.93	-5.94809	0.0107154
8157941	-0.75	7.08	-5.93522	0.0107782
8130173	0.63	7.37	5.9342	0.0107832
7909992	0.63	9.94	5.9342	0.0107832
7958749	-0.515	8.56333	-5.93121	0.0107979
8144786	-0.89	7.63333	-5.92755	0.0108159
8025328	-0.89	7.31333	-5.92755	0.0108159
7960340	-0.965	9.84333	-5.92387	0.0108341
7969488	0.685	8.07333	5.92092	0.0108487
8156935	-0.535	7.35667	-5.92055	0.0108505
7951034	0.535	9.87333	5.92055	0.0108505
8127031	-0.535	9.82667	-5.92055	0.0108505
7956524	1.175	8.53667	5.91359	0.010885
8107520	0.815	6.64667	5.90935	0.0109061
7929438	-1.48	7.83667	-5.90912	0.0109073
7905079	-0.645	10.49	-5.90695	0.0109181
7919619	-0.645	10.49	-5.90695	0.0109181
8109639	-0.51	9.18	-5.88382	0.0110343
7940191	0.7	9.22333	5.87562	0.0110759
8164781	-0.7	8.24667	-5.87562	0.0110759
7946655	0.54	9.51	5.87354	0.0110865
8023968	0.54	8.98	5.87354	0.0110865
8054377	0.93	7.2	5.86387	0.0111359
8109830	-0.88	10.1967	-5.86095	0.0111508
8017150	-0.88	7.63667	-5.86095	0.0111508
8114010	-0.74	7.94333	-5.85608	0.0111758
7906154	0.515	6.26667	5.85076	0.0112033
7969776	0.515	7.77667	5.85076	0.0112033
7946292	-0.515	7.60333	-5.85076	0.0112033
8101228	-0.56	7.67333	-5.84373	0.0112396
8041212	0.51	8.97	5.84337	0.0112415
8032899	0.51	6.86	5.84337	0.0112415
8014841	-0.51	10.32	-5.84337	0.0112415
8161945	0.51	5.37	5.84337	0.0112415
8028206	-0.62	6.51333	-5.84001	0.011259
8042356	-0.62	5.55333	-5.84001	0.011259
8013671	-0.62	8.88333	-5.84001	0.011259
8163784	-0.62	9.62333	-5.84001	0.011259
8154733	-0.52	10.7767	-5.83914	0.0112635
7907135	-0.52	9.75667	-5.83914	0.0112635
8162117	-0.52	10.2067	-5.83914	0.0112635
8088348	1.655	9.31667	5.82175	0.0113544
7901336	-0.78	10.94	-5.82168	0.0113548
7913883	-0.505	6.54667	-5.81605	0.0113844
8151816	-0.545	7.64333	-5.81243	0.0114035
8138834	0.525	9.38	5.80988	0.011417
8082869	0.525	7.77	5.80988	0.011417
8064014	-0.525	8.12	-5.80988	0.011417
8172538	0.755	8.67667	5.80195	0.0114591
8178811	-0.755	11.2433	-5.80195	0.0114591
8034379	-0.945	6.86	-5.8011	0.0114636
7936144	0.945	6.37	5.8011	0.0114636
7899821	0.92	6.97667	5.80082	0.0114651
8064613	-0.97	9.72667	-5.79979	0.0114706
8131143	-0.87	7.06	-5.79435	0.0114996
7932082	-0.87	7.07	-5.79435	0.0114996
7934367	1.02	9.25	5.79333	0.0115051
7977693	-0.69	8.6	-5.79168	0.0115139
7970441	0.69	7.42	5.79168	0.0115139
8010243	0.69	9.56	5.79168	0.0115139
8154233	1.045	8.29333	5.78856	0.0115306
7899134	-0.845	7.94333	-5.78747	0.0115364
7995755	-0.82	9.48667	-5.77763	0.0115894
7993281	0.82	6.69333	5.77763	0.0115894
8121002	-0.82	7.36667	-5.77763	0.0115894
7931216	0.5	9.65667	5.76845	0.0116391
7951654	-0.5	6.57333	-5.76845	0.0116391
7965471	0.53	9.24667	5.76477	0.0116592
8074558	0.53	6.46667	5.76477	0.0116592
7942168	0.53	8.72667	5.76477	0.0116592
7951485	0.58	9.75333	5.76476	0.0116592
8063386	0.58	7.95333	5.76476	0.0116592
8143397	-0.595	6.18667	-5.75999	0.0116852
8105908	0.565	10.0233	5.75846	0.0116936
7919193	-0.565	11.8367	-5.75846	0.0116936
8137474	0.665	7.04667	5.74804	0.0117507
8097670	0.61	6.82333	5.74582	0.0117629
8097841	0.61	7.05333	5.74582	0.0117629
8006634	-0.55	8.39667	-5.73938	0.0117984
8023323	0.55	7.51333	5.73938	0.0117984
8038192	0.55	5.83333	5.73938	0.0117984
8151401	0.55	8.25333	5.73938	0.0117984
8124040	-0.985	9.02667	-5.73887	0.0118013
8120061	-0.505	8.07667	-5.73716	0.0118108
8127854	-0.505	8.99667	-5.73716	0.0118108
8011193	0.885	7.5	5.73388	0.0118289
8105633	0.5	8.32667	5.72879	0.0118572
8026365	-0.5	5.48333	-5.72879	0.0118572
8032770	0.51	6.84	5.72685	0.011868
7917875	0.51	10.1	5.72685	0.011868
8021222	-0.51	5.52	-5.72685	0.011868
8071536	-0.51	6.7	-5.72685	0.011868
8142554	-0.745	8.60667	-5.7251	0.0118778
8015037	-0.745	6.21667	-5.7251	0.0118778
8073135	0.745	7.53333	5.7251	0.0118778
8009277	0.625	6.32333	5.72379	0.0118851
8041982	0.835	7.84333	5.71898	0.011912
8180003	-0.81	11.2	-5.70717	0.0119783
8128650	0.535	10.2933	5.70578	0.0119862
8149358	-0.535	6.30667	-5.70578	0.0119862
8033969	0.535	7.34333	5.70578	0.0119862
8009255	-0.495	8.45	-5.70088	0.0120139
7992789	0.495	10.07	5.70088	0.0120139
7944401	0.495	9.56	5.70088	0.0120139
8081158	0.495	6.95	5.70088	0.0120139
7989387	-0.495	7.84	-5.70088	0.0120139
7996455	-0.515	9.08333	-5.69922	0.0120233
8084589	-0.515	6.27333	-5.69922	0.0120233
8007757	-0.515	8.82333	-5.69922	0.0120233
8112622	-0.515	8.77333	-5.69922	0.0120233
8040278	0.785	8.02667	5.69183	0.0120653
7989953	0.785	7.00667	5.69183	0.0120653
8023766	-0.95	7.01333	-5.68021	0.0121318
8113358	-1	6.29667	-5.67973	0.0121345
7968344	1.26	6.98	5.67675	0.0121516
8058498	0.9	6.55	5.67471	0.0121633
7952953	-0.76	9.44667	-5.6724	0.0121766
7988260	0.76	8.22333	5.6724	0.0121766
8054254	-0.57	8.5	-5.66536	0.0122173
7946697	0.57	8.48	5.66536	0.0122173
8010113	-0.57	5.83	-5.66536	0.0122173
7914003	0.57	5.84	5.66536	0.0122173
8037005	-0.57	9.09	-5.66536	0.0122173
8126121	-0.57	7.74	-5.66536	0.0122173
8035813	-0.655	8.70667	-5.66161	0.0122391
7962760	0.655	8.98333	5.66161	0.0122391
7964360	0.655	8.38333	5.66161	0.0122391
8152782	0.85	8.21333	5.66114	0.0122418
8049044	0.49	7.11333	5.65308	0.0122887
8018482	0.49	10.0833	5.65308	0.0122887
7980765	-0.49	6.70667	-5.65308	0.0122887
8041206	1.175	6.43667	5.65078	0.0123022
7919606	-1.175	10.4033	-5.65078	0.0123022
7936641	0.735	7.79	5.64826	0.0123169
7923991	0.735	6.47	5.64826	0.0123169
8103722	0.8	7.89667	5.63671	0.0123847
8088526	0.54	10.08	5.63503	0.0123947
8073397	0.54	8.27	5.63503	0.0123947
8157700	-0.615	9.7	-5.63221	0.0124114
7910600	0.615	6.69	5.63221	0.0124114
8142096	-0.67	8.07667	-5.62381	0.0124612
7945110	-0.67	7.16667	-5.62381	0.0124612
7997230	0.495	10.57	5.62355	0.0124627
8116780	0.495	10.43	5.62355	0.0124627
8155048	0.495	7.69	5.62355	0.0124627
8090420	0.495	8.1	5.62355	0.0124627
8165934	0.495	5.81	5.62355	0.0124627
7956697	-0.495	8.36	-5.62355	0.0124627
8129181	-0.495	8.41	-5.62355	0.0124627
7957633	1.015	9.56333	5.62238	0.0124696
8063835	-0.5	8.65333	-5.61456	0.0125163
7957536	-0.5	7.60333	-5.61456	0.0125163
7900492	0.5	5.46667	5.61456	0.0125163
8127841	0.5	9.26667	5.61456	0.0125163
8173531	-0.5	8.72333	-5.61456	0.0125163
7954613	0.49	8.75333	5.61422	0.0125183
8070421	0.49	5.71333	5.61422	0.0125183
8135323	0.49	7.50333	5.61422	0.0125183
7978553	0.49	7.33333	5.61422	0.0125183
8026610	-0.49	8.66667	-5.61422	0.0125183
7906930	-0.49	9.77667	-5.61422	0.0125183
7905754	-0.63	7.08	-5.60631	0.0125657
8005200	0.63	8.6	5.60631	0.0125657
8071155	-0.525	5.59	-5.59913	0.012609
8155550	-0.525	7.63	-5.59913	0.012609
8122637	0.525	7.29	5.59913	0.012609
7988467	-0.525	7.45	-5.59913	0.012609
7974902	-0.84	9.15	-5.59454	0.0126367
7979813	0.505	10.0533	5.58856	0.0126731
8004404	0.505	6.53333	5.58856	0.0126731
8024019	0.485	11.1467	5.58571	0.0126904
8055476	0.485	12.8267	5.58571	0.0126904
8146448	0.485	9.14667	5.58571	0.0126904
7903308	-0.485	8.65333	-5.58571	0.0126904
8070988	-0.485	7.37333	-5.58571	0.0126904
8029360	-0.485	6.96333	-5.58571	0.0126904
7908125	-0.485	7.23333	-5.58571	0.0126904
8018982	0.645	8.62	5.57517	0.0127548
8152617	-1.94	10.5033	-5.57289	0.0127688
8057959	-1.005	7.42	-5.56699	0.0128051
8058052	-0.575	10.3333	-5.56638	0.0128088
7902290	0.56	8.13667	5.56597	0.0128113
8008547	0.56	9.83667	5.56597	0.0128113
8135876	0.56	9.80667	5.56597	0.0128113
8029856	-0.56	9.63333	-5.56597	0.0128113
7962689	1.105	6.36333	5.56129	0.0128402
8025601	1.13	10.1367	5.55819	0.0128594
7929258	-0.59	9.90333	-5.55743	0.0128641
8081431	0.59	11.1767	5.55743	0.0128641
7962794	0.59	6.28667	5.55743	0.0128641
8148476	0.51	7.73	5.54723	0.0129276
8046213	-0.605	8.57333	-5.54062	0.0129689
7984588	0.66	6.51	5.53987	0.0129736
8075635	-0.7	9.78667	-5.53954	0.0129757
8158183	-0.48	6.57	-5.53771	0.0129872
8150206	0.48	11.79	5.53771	0.0129872
7946516	-0.48	9.49	-5.53771	0.0129872
7979378	0.48	4.99	5.53771	0.0129872
7983335	-0.48	9.97	-5.53771	0.0129872
7897044	0.53	7.84667	5.53068	0.0130314
7935910	-0.53	9.98333	-5.53068	0.0130314
8153776	0.53	9.54667	5.53068	0.0130314
7899774	0.83	10.2167	5.52794	0.0130487
7976571	0.83	8.37667	5.52794	0.0130487
8022424	-0.62	6.27333	-5.51732	0.013116
8067862	-0.62	6.27333	-5.51732	0.013116
7952927	0.805	6.26333	5.51351	0.0131403
7977299	0.485	7.58667	5.50994	0.0131631
7943424	0.485	10.1767	5.50994	0.0131631
7958147	0.485	6.77667	5.50994	0.0131631
8060997	-0.485	9.64333	-5.50994	0.0131631
8051443	0.49	8.67333	5.50226	0.0132123
8148280	0.49	8.08333	5.50226	0.0132123
8118696	0.49	6.29333	5.50226	0.0132123
8164967	0.48	7.45	5.49964	0.0132291
8074349	0.48	7.66	5.49964	0.0132291
8073430	-0.48	9.5	-5.49964	0.0132291
8134122	-0.48	7.54	-5.49964	0.0132291
8037537	0.515	8.70667	5.49248	0.0132753
8058570	-0.515	6.83333	-5.49248	0.0132753
7900095	-0.515	8.17333	-5.49248	0.0132753
8065136	-0.515	8.39333	-5.49248	0.0132753
8156633	-0.635	6.13333	-5.48873	0.0132996
7908488	-0.635	6.64333	-5.48873	0.0132996
8094599	0.635	9.88667	5.48873	0.0132996
8134091	0.635	10.6067	5.48873	0.0132996
7969533	-0.495	8.24	-5.47789	0.0133701
8084818	0.495	9.35	5.47789	0.0133701
7928800	0.475	9.53333	5.47054	0.0134182
8046746	0.475	6.33333	5.47054	0.0134182
7974418	0.475	7.57333	5.47054	0.0134182
8067270	0.475	6.43333	5.47054	0.0134182
8015908	0.475	11.8033	5.47054	0.0134182
8001233	-0.475	5.02667	-5.47054	0.0134182
8063814	-0.475	8.07667	-5.47054	0.0134182
8081620	0.565	5.73333	5.46957	0.0134245
8160151	-0.565	7.19667	-5.46957	0.0134245
8164034	0.565	8.03333	5.46957	0.0134245
8064637	-0.55	9.10667	-5.46658	0.0134442
8148985	0.55	6.77333	5.46658	0.0134442
8131000	-0.55	8.87667	-5.46658	0.0134442
7925130	-0.55	7.55667	-5.46658	0.0134442
8129558	0.58	5.35333	5.46324	0.0134662
7982574	0.58	6.87333	5.46324	0.0134662
8119661	0.58	9.06333	5.46324	0.0134662
8125843	0.82	9.16333	5.46134	0.0134787
8005679	-0.69	8.27	-5.4604	0.0134849
7938370	0.65	9.70667	5.45593	0.0135144
8160839	-0.65	9.36333	-5.45593	0.0135144
8074606	-0.535	6.52667	-5.4527	0.0135358
8006325	-0.535	11.0167	-5.4527	0.0135358
8039484	-0.96	8.01	-5.45254	0.0135368
7963313	0.96	7.47	5.45254	0.0135368
8035773	-0.595	9.38667	-5.44904	0.0135601
7946988	-0.595	7.60667	-5.44904	0.0135601
7959330	0.73	7.12333	5.44849	0.0135637
7938364	-1.26	8.86	-5.44517	0.0135859
8104107	-0.795	8.21	-5.44502	0.0135869
8166289	-0.91	7.34667	-5.44104	0.0136134
8062603	-0.5	11.5133	-5.43846	0.0136307
7918622	0.5	5.05667	5.43846	0.0136307
7956978	-0.5	7.56333	-5.43846	0.0136307
7985695	-0.5	8.04333	-5.43846	0.0136307
8178802	-0.885	11.62	-5.43277	0.0136688
7997662	0.61	6.46333	5.42833	0.0136987
8007058	0.61	7.16333	5.42833	0.0136987
7955663	-0.52	7.32667	-5.42632	0.0137122
8116983	0.52	7.16333	5.42632	0.0137122
7937892	0.52	8.48333	5.42632	0.0137122
8054308	-0.52	7.44667	-5.42632	0.0137122
8052382	-0.77	7.64333	-5.42534	0.0137189
7925531	0.47	9.50667	5.42235	0.0137391
8068361	-0.705	11.48	-5.41771	0.0137705
8102912	0.625	7.96333	5.4023	0.0138756
8108753	-0.745	5.32667	-5.4018	0.013879
7930074	0.475	8.21333	5.39634	0.0139165
7992685	0.475	9.20333	5.39634	0.0139165
7933561	0.475	7.08333	5.39634	0.0139165
8042195	-0.475	6.94667	-5.39634	0.0139165
7999642	-0.475	9.14667	-5.39634	0.0139165
7977771	0.48	5.09	5.38997	0.0139604
8104760	0.48	10.22	5.38997	0.0139604
8160016	-0.48	7.42	-5.38997	0.0139604
8073311	0.47	7.95667	5.38507	0.0139943
8115907	0.47	7.92667	5.38507	0.0139943
7985224	-0.47	6.92333	-5.38507	0.0139943
8011692	-0.68	6.68333	-5.38126	0.0140207
8131815	0.68	8.18667	5.38126	0.0140207
7911870	0.555	8.01	5.37276	0.01408
7936408	0.64	6.57333	5.37199	0.0140853
8081362	-0.57	8.18	-5.36904	0.014106
8127051	-0.57	11.41	-5.36904	0.014106
7983393	0.57	8.61	5.36904	0.014106
7897728	0.485	6.32667	5.36723	0.0141187
7914516	-0.485	6.75333	-5.36723	0.0141187
8147313	-0.54	6.86	-5.36719	0.014119
8088247	1.115	8.00667	5.36223	0.0141538
8065353	-1.19	9.01333	-5.36138	0.0141598
7975976	0.585	9.36	5.35746	0.0141874
8143633	0.585	5.32	5.35746	0.0141874
8106709	0.465	6.36	5.35537	0.0142022
8072108	0.465	5.25	5.35537	0.0142022
7990092	-0.465	8.01	-5.35537	0.0142022
7949075	-0.525	12.28	-5.35078	0.0142346
7926545	-0.825	6.74	-5.34515	0.0142747
8163505	0.94	7.42333	5.33895	0.0143188
8088001	-0.49	8.52667	-5.32969	0.0143852
8111892	-0.8	8.42333	-5.32814	0.0143964
7971177	0.51	7.78	5.32197	0.0144408
7936307	0.51	10.27	5.32197	0.0144408
8086317	0.615	7.04	5.31586	0.0144851
8101723	-0.615	6.13	-5.31586	0.0144851
7957072	0.775	7.02333	5.30804	0.0145419
7975787	0.46	7.28333	5.30698	0.0145497
7951351	-1.03	6.15667	-5.30624	0.0145551
7901788	-0.67	8.76667	-5.30213	0.0145851
8067955	1.005	9.4	5.30192	0.0145866
7909931	0.63	10.69	5.28806	0.0146886
7903507	0.63	8.37	5.28806	0.0146886
7981157	-0.75	5.89	-5.28442	0.0147155
7936064	0.75	9.96	5.28442	0.0147155
8041826	0.465	6.63	5.28273	0.014728
8088911	-0.465	8.99	-5.28273	0.014728
7966829	-0.465	11.03	-5.28273	0.014728
8093685	-0.465	8.88	-5.28273	0.014728
8117372	-0.465	10.2	-5.28273	0.014728
7986350	0.93	5.96	5.28215	0.0147323
8017582	0.495	8.38	5.27918	0.0147544
8097017	-0.495	8.67	-5.27918	0.0147544
8060675	-0.495	8.84	-5.27918	0.0147544
7958000	-0.47	10.1433	-5.27768	0.0147655
7996593	-0.47	8.87333	-5.27768	0.0147655
8089261	-0.47	8.05333	-5.27768	0.0147655
8117081	0.545	8.32667	5.27596	0.0147784
8056572	-0.545	8.39333	-5.27596	0.0147784
8029507	0.56	8.73667	5.27485	0.0147866
8116402	0.46	10.0233	5.27049	0.0148192
7963713	-0.46	8.91667	-5.27049	0.0148192
8041422	0.46	6.14333	5.27049	0.0148192
8016870	0.46	8.19333	5.27049	0.0148192
7984319	1.145	9.13667	5.27008	0.0148222
8011077	1.12	9.55333	5.26836	0.0148351
8025984	-0.53	7.04333	-5.26779	0.0148393
7919584	-1.395	9.74	-5.26631	0.0148505
8020411	-0.575	9.37333	-5.26588	0.0148536
8156897	0.685	10.3333	5.26402	0.0148676
7974771	-0.685	10.5467	-5.26402	0.0148676
8037272	1.805	7.56667	5.2598	0.0148994
7917850	0.645	10.56	5.25684	0.0149217
7923141	0.645	7.39	5.25684	0.0149217
7959893	0.475	5.30333	5.25656	0.0149238
7998055	-0.475	5.83667	-5.25656	0.0149238
7899407	1.545	6.71	5.25465	0.0149382
8094271	0.515	9.32667	5.24886	0.014982
7995448	0.515	8.60667	5.24886	0.014982
7924230	0.515	7.47667	5.24886	0.014982
8164235	0.515	6.73667	5.24886	0.014982
8131496	-0.97	7.26667	-5.24251	0.0150303
7939150	0.455	7.15667	5.2402	0.0150479
8080013	0.455	8.85667	5.2402	0.0150479
8024900	-0.455	7.96333	-5.2402	0.0150479
8135277	-0.455	9.46333	-5.2402	0.0150479
7967202	0.7	9.57333	5.22458	0.0151677
7961215	1.11	5.8	5.22132	0.0151928
7913852	0.48	7.43	5.22092	0.0151959
8124502	-0.48	7.53	-5.22092	0.0151959
7966368	-0.48	12.2	-5.22092	0.0151959
7989365	1.085	5.78667	5.21795	0.0152189
7996490	0.5	7.04667	5.21762	0.0152214
8172914	-0.5	11.1533	-5.21762	0.0152214
7964145	0.5	6.35667	5.21762	0.0152214
8139228	0.805	6.97333	5.21557	0.0152374
8069933	-0.74	8.78333	-5.21396	0.0152498
7947434	0.74	9.42667	5.21396	0.0152498
7953291	1.06	10.6533	5.21387	0.0152505
7985416	-0.62	5.94333	-5.20412	0.0153265
7985457	-0.62	5.94333	-5.20412	0.0153265
7985688	-0.62	5.94333	-5.20412	0.0153265
7990941	-0.62	5.94333	-5.20412	0.0153265
7917338	0.62	8.96667	5.20412	0.0153265
8149264	0.45	5.68	5.19161	0.0154247
7987012	-0.45	6.51	-5.19161	0.0154247
8171435	-0.45	5.94	-5.19161	0.0154247
8101366	-0.96	7.2	-5.18847	0.0154494
8129193	-0.845	6.63333	-5.18723	0.0154593
8097098	0.675	8.91	5.18717	0.0154597
8178193	-1.2	11.93	-5.18588	0.0154699
8171006	1.15	8.14333	5.18116	0.0155073
8019570	0.935	5.92667	5.17924	0.0155226
8153390	0.535	6.99333	5.17915	0.0155233
8096938	0.635	7.83667	5.17534	0.0155536
7916130	0.485	8.30667	5.17253	0.015576
8155393	-0.485	7.75333	-5.17253	0.015576
8161451	-0.485	7.75333	-5.17253	0.015576
7925028	0.485	6.46667	5.17253	0.015576
7976160	0.485	9.56667	5.17253	0.015576
8061262	0.485	8.42667	5.17253	0.015576
8150014	0.455	7.75667	5.16912	0.0156032
7925174	-0.455	9.67333	-5.16912	0.0156032
7975095	0.455	6.70667	5.16912	0.0156032
7898988	0.91	10.8633	5.16856	0.0156077
8023855	0.52	10.3233	5.1684	0.015609
7902965	-0.52	6.24667	-5.1684	0.015609
8150103	0.52	8.63333	5.1684	0.015609
8089145	0.46	5.55333	5.16539	0.0156331
8006690	0.46	10.6633	5.16539	0.0156331
7965064	-0.46	10.5967	-5.16539	0.0156331
7934731	0.46	7.97333	5.16539	0.0156331
7939184	-0.46	8.15667	-5.16539	0.0156331
7988970	-0.58	7.31667	-5.16136	0.0156655
7990361	0.58	8.00333	5.16136	0.0156655
8147848	-0.45	8.78	-5.15592	0.0157094
8097373	-0.45	8.85	-5.15592	0.0157094
7934898	1.49	5.98667	5.15307	0.0157324
7896917	0.505	7.00333	5.14694	0.015782
8116484	0.465	6.65	5.1459	0.0157905
7922127	0.465	5.02	5.1459	0.0157905
8062119	0.465	9.34	5.1459	0.0157905
7938758	-0.465	9.49	-5.1459	0.0157905
8001531	0.465	9.56	5.1459	0.0157905
8066889	0.465	10.59	5.1459	0.0157905
7939590	-0.465	8.05	-5.1459	0.0157905
8118142	0.65	5.20667	5.14386	0.0158072
8177983	0.65	5.20667	5.14386	0.0158072
8179263	0.65	5.20667	5.14386	0.0158072
7930577	-0.65	7.75333	-5.14386	0.0158072
8112007	0.73	7.89333	5.1435	0.01581
7930703	-0.595	8.43667	-5.14299	0.0158142
8033257	-0.95	10.6433	-5.13442	0.0158842
7907893	-0.95	7.90333	-5.13442	0.0158842
8004266	2.015	7.42667	5.12973	0.0159227
8145418	-0.77	7.76333	-5.12833	0.0159342
8147262	-0.835	9.52667	-5.12584	0.0159547
7913558	0.445	8.47333	5.12503	0.0159614
8054356	0.445	5.83333	5.12503	0.0159614
8098707	0.445	6.21333	5.12503	0.0159614
8066579	0.445	6.56333	5.12503	0.0159614
7927285	-0.445	10.2767	-5.12503	0.0159614
8108099	0.49	8.89333	5.11327	0.0160588
8117207	-0.49	6.67667	-5.11327	0.0160588
7965264	-0.49	7.66667	-5.11327	0.0160588
8011599	-0.47	7.80333	-5.11215	0.016068
7984540	-0.47	9.77333	-5.11215	0.016068
7958410	0.47	8.18667	5.11215	0.016068
8034299	0.47	9.54667	5.11215	0.016068
8144089	0.665	9.84667	5.11033	0.0160832
8024572	0.665	9.46667	5.11033	0.0160832
8152703	0.81	9.26	5.10724	0.0161089
7978628	0.745	8.69333	5.10257	0.016148
8039937	0.625	6.31333	5.09384	0.0162213
8081219	-0.54	9.42	-5.08646	0.0162836
8126347	-0.54	6.83	-5.08646	0.0162836
8051573	-0.54	10.8	-5.08646	0.0162836
7918681	-0.54	8.16	-5.08646	0.0162836
8063043	-0.555	8.98	-5.08272	0.0163153
7939087	0.555	8.8	5.08272	0.0163153
8157216	0.555	10.46	5.08272	0.0163153
7899448	0.555	6.21	5.08272	0.0163153
8026971	0.525	10.1	5.08234	0.0163185
8164131	-0.94	7.71667	-5.08037	0.0163352
8172158	-0.44	9.50333	-5.07624	0.0163704
7900426	-0.44	8.67333	-5.07624	0.0163704
7940781	-0.68	7.95333	-5.07531	0.0163784
8012326	0.68	5.10667	5.07531	0.0163784
8059854	-0.72	9.37	-5.07304	0.0163977
8089314	0.57	8.45	5.07238	0.0164034
8086201	0.57	6.43	5.07238	0.0164034
7973924	0.51	9.24	5.06901	0.0164322
7927876	-0.915	5.54	-5.06845	0.016437
8066303	-0.475	8.33667	-5.06588	0.0164591
8028624	0.475	8.26333	5.06588	0.0164591
8152867	-0.475	10.2767	-5.06588	0.0164591
8031640	-0.475	7.28667	-5.06588	0.0164591
8102362	0.475	7.21333	5.06588	0.0164591
8091780	-0.475	8.49667	-5.06588	0.0164591
7986092	0.64	7.82333	5.06472	0.016469
7900857	-0.585	7.37	-5.05655	0.0165394
8139212	-0.585	7.8	-5.05655	0.0165394
8092177	0.585	10.78	5.05655	0.0165394
8165406	0.445	6.96333	5.05551	0.0165484
8106986	-0.445	11.1567	-5.05551	0.0165484
7940473	0.445	9.50333	5.05551	0.0165484
8039413	0.45	8.49	5.0531	0.0165693
7926385	0.495	10.39	5.04502	0.0166394
8132980	-0.495	6.77	-5.04502	0.0166394
8035803	-0.495	7.52	-5.04502	0.0166394
8169504	0.495	5.28	5.04502	0.0166394
8145922	-0.495	9.11	-5.04502	0.0166394
7970162	-0.495	7.82	-5.04502	0.0166394
8167287	-0.495	9.13	-5.04502	0.0166394
8051133	-0.8	8.12333	-5.04419	0.0166467
8092009	-0.44	6.24333	-5.04134	0.0166716
7929692	-0.44	6.73333	-5.04134	0.0166716
8105302	-0.6	7.44	-5.03624	0.0167161
7950626	-0.6	7.48	-5.03624	0.0167161
8138202	0.6	7.12	5.03624	0.0167161
7946478	-0.6	9.07	-5.03624	0.0167161
7915926	0.455	9.15667	5.03523	0.016725
8102560	0.455	8.90667	5.03523	0.016725
8076219	0.455	6.44667	5.03523	0.016725
8116548	0.455	7.35667	5.03523	0.016725
8111788	0.455	7.88667	5.03523	0.016725
7961230	-0.455	11.0633	-5.03523	0.016725
8094876	-0.455	9.85333	-5.03523	0.016725
7974198	-0.455	8.15333	-5.03523	0.016725
7941732	0.735	7.68	5.03408	0.0167351
7966003	0.655	8.48333	5.03348	0.0167404
8061416	-0.655	7.80667	-5.03348	0.0167404
8101675	-0.615	6.03	-5.01234	0.0169274
8057732	0.615	6.47	5.01234	0.0169274
7950307	-0.615	9	-5.01234	0.0169274
7910190	-0.615	6.63	-5.01234	0.0169274
8148694	0.615	8.95	5.01234	0.0169274
7898263	0.435	5.86	5.00986	0.0169494
8105862	0.435	8.89	5.00986	0.0169494
8177462	0.435	8.89	5.00986	0.0169494
8097038	-0.435	5.32	-5.00986	0.0169494
8174271	0.435	6.13	5.00986	0.0169494
8042207	-0.435	9.7	-5.00986	0.0169494
7925792	-0.435	8.97	-5.00986	0.0169494
8122464	-0.48	8.94	-5.00891	0.0169579
7969428	0.48	11.29	5.00891	0.0169579
8135436	0.48	4.86	5.00891	0.0169579
8166525	-0.48	8.21	-5.00891	0.0169579
7901054	0.46	6.69333	5.00338	0.0170074
7964575	-0.46	6.60667	-5.00338	0.0170074
8005699	0.46	8.90333	5.00338	0.0170074
7943126	-0.46	7.90667	-5.00338	0.0170074
7938293	0.71	8.71667	5.00258	0.0170145
7932964	0.67	9.87333	5.00067	0.0170317
7974166	-0.75	6.84	-4.99513	0.0170816
8169995	0.75	7.62	4.99513	0.0170816
7929768	0.53	8.06667	4.99227	0.0171074
8069122	0.53	6.32667	4.99227	0.0171074
8092095	-0.53	6.73333	-4.99227	0.0171074
8136849	0.53	8.77667	4.99227	0.0171074
8093320	-0.545	7.84333	-4.99114	0.0171176
7916432	0.545	11.0367	4.99114	0.0171176
8013812	-0.515	7.89333	-4.98554	0.0171684
8029671	0.515	5.90667	4.98554	0.0171684
8090852	0.56	7.12667	4.98339	0.0171879
8145914	0.56	7.58667	4.98339	0.0171879
8052355	0.56	9.59667	4.98339	0.0171879
8115261	0.79	8.29333	4.98114	0.0172084
8095230	1.035	10.45	4.9775	0.0172416
7934979	0.575	11.2767	4.97011	0.0173091
8137675	0.575	6.54667	4.97011	0.0173091
8140129	0.5	7.17667	4.96962	0.0173137
8126058	0.5	9.89667	4.96962	0.0173137
7954527	0.5	9.58667	4.96962	0.0173137
7958761	-0.5	6.82333	-4.96962	0.0173137
8067055	0.685	5.63333	4.96676	0.0173399
8125436	-0.725	7.56333	-4.96558	0.0173507
7997168	0.43	10.7933	4.96087	0.0173942
8092849	0.465	10.38	4.95923	0.0174094
8022640	-0.465	10.69	-4.95923	0.0174094
8148783	0.465	8.12	4.95923	0.0174094
8071516	0.465	6.07	4.95923	0.0174094
8091306	-0.465	7.25	-4.95923	0.0174094
7916024	0.765	5.84	4.95641	0.0174355
7999112	0.485	6.58667	4.9431	0.0175593
8107897	0.485	7.31667	4.9431	0.0175593
7897068	-0.485	9.09333	-4.9431	0.0175593
8060772	-0.485	10.2533	-4.9431	0.0175593
8129379	-0.435	9.33	-4.94191	0.0175705
8034694	-0.435	5.75	-4.94191	0.0175705
7907160	-0.435	11.86	-4.94191	0.0175705
7954717	-0.805	7.21667	-4.94168	0.0175726
7944375	0.44	10.2967	4.94081	0.0175807
8125220	0.44	7.78667	4.94081	0.0175807
8178699	0.44	7.78667	4.94081	0.0175807
7944667	0.44	6.17667	4.94081	0.0175807
8096147	-0.44	6.18333	-4.94081	0.0175807
8057744	-0.43	9.58667	-4.92676	0.0177129
7989037	0.66	7.26	4.92603	0.0177198
8052554	-0.66	6.34	-4.92603	0.0177198
7910387	0.445	6.72333	4.92457	0.0177337
8135514	0.445	7.74333	4.92457	0.0177337
7939102	-0.445	8.93667	-4.92457	0.0177337
8113691	-0.445	7.20667	-4.92457	0.0177337
8005661	0.445	8.17333	4.92457	0.0177337
8169811	-0.445	9.49667	-4.92457	0.0177337
7931754	0.975	9.1	4.90702	0.0179009
8151561	0.47	10.3967	4.90456	0.0179246
7901212	0.47	7.17667	4.90456	0.0179246
8097356	-0.47	9.48333	-4.90456	0.0179246
8081358	-0.47	7.09333	-4.90456	0.0179246
8142671	0.535	9.48333	4.89956	0.0179727
8080781	-0.535	9.47667	-4.89956	0.0179727
7927710	-0.52	10.0167	-4.89807	0.017987
8103706	-0.715	8.91667	-4.89709	0.0179965
8021154	0.425	7.25667	4.89469	0.0180197
8143327	0.425	9.25667	4.89469	0.0180197
8100145	0.425	8.34667	4.89469	0.0180197
8024111	0.45	10.06	4.89461	0.0180205
7970084	0.45	6.97	4.89461	0.0180205
7956261	0.45	10.11	4.89461	0.0180205
8167601	0.45	6.67	4.89461	0.0180205
7920201	0.45	5.62	4.89461	0.0180205
8041048	-0.55	9.85667	-4.8944	0.0180226
8141625	0.55	7.72333	4.8944	0.0180226
8163149	0.675	7.89	4.89425	0.018024
8003089	0.95	9.63667	4.89411	0.0180254
8162236	0.505	7.73333	4.88873	0.0180775
7924096	-0.505	8.15667	-4.88873	0.0180775
7909011	-0.505	8.35667	-4.88873	0.0180775
8124654	-0.505	6.60667	-4.88873	0.0180775
8083749	-0.505	6.45667	-4.88873	0.0180775
8120967	0.505	11.5133	4.88873	0.0180775
7979281	-0.86	9.39333	-4.88457	0.018118
8109597	1.46	9.15667	4.88441	0.0181196
7930872	-0.565	7.37667	-4.88368	0.0181267
8046759	0.795	9.71	4.88029	0.0181598
8073015	-0.795	8.63	-4.88029	0.0181598
8107356	-0.635	8.47333	-4.87979	0.0181647
8117580	-0.635	8.08333	-4.87979	0.0181647
7933237	0.49	7.24333	4.87022	0.0182585
8034130	-0.49	8.00667	-4.87022	0.0182585
8049969	0.49	6.63333	4.87022	0.0182585
8168303	-0.49	7.76667	-4.87022	0.0182585
8029617	0.58	7.59333	4.86837	0.0182767
8129837	0.58	5.07333	4.86837	0.0182767
7985662	-0.58	9.81667	-4.86837	0.0182767
8002303	-0.69	10.12	-4.86167	0.018343
8084708	0.455	8.22667	4.85258	0.0184333
8091941	0.455	8.63667	4.85258	0.0184333
8171708	-0.455	7.04333	-4.85258	0.0184333
7934122	-0.455	11.4033	-4.85258	0.0184333
8142580	-0.65	6.67333	-4.8514	0.018445
7968132	-0.65	9.54333	-4.8514	0.018445
7975863	-0.595	8.99667	-4.84933	0.0184656
8172110	0.595	7.86333	4.84933	0.0184656
8103043	0.42	8.22	4.8455	0.018504
8110032	0.94	7.03333	4.84259	0.0185332
7978586	0.94	9.89333	4.84259	0.0185332
7997633	0.475	10.6933	4.84119	0.0185473
8167758	-0.475	5.29667	-4.84119	0.0185473
8021150	0.475	6.25333	4.84119	0.0185473
8088642	-0.705	7.85	-4.8286	0.0186743
8067903	0.43	9.94333	4.82852	0.0186751
7922823	0.43	9.37333	4.82852	0.0186751
8042337	-0.43	11.4367	-4.82852	0.0186751
7949227	0.43	5.72333	4.82852	0.0186751
8059319	0.43	10.2533	4.82852	0.0186751
8081171	0.43	8.91333	4.82852	0.0186751
8017212	0.425	8.85667	4.8283	0.0186773
7903565	-0.425	9.59333	-4.8283	0.0186773
8023415	-0.425	5.43333	-4.8283	0.0186773
7974870	0.85	10.0533	4.82777	0.0186827
7977018	0.61	7.61333	4.82731	0.0186874
8135922	-0.745	6.35667	-4.82683	0.0186923
7956878	-0.745	7.85667	-4.82683	0.0186923
8098150	0.665	7.57667	4.82174	0.018744
8137709	0.435	9.31	4.8139	0.0188241
7960850	0.435	6.95	4.8139	0.0188241
7905789	0.435	5.89	4.8139	0.0188241
7941610	0.42	5.75	4.81219	0.0188417
8142852	-0.42	9.63	-4.81219	0.0188417
8096959	-0.42	6.66	-4.81219	0.0188417
7995994	-0.42	9.46	-4.81219	0.0188417
8058350	0.42	5.47	4.81219	0.0188417
7969228	-0.42	7.78	-4.81219	0.0188417
8103005	0.42	7.63	4.81219	0.0188417
8077668	0.42	5.95	4.81219	0.0188417
8028916	-0.42	10.05	-4.81219	0.0188417
8090664	-0.42	5.99	-4.81219	0.0188417
8025998	-0.42	7.66	-4.81219	0.0188417
8146357	-0.42	9.19	-4.81219	0.0188417
8108954	-0.54	9.71	-4.80541	0.0189114
8047381	0.51	8.79	4.80388	0.0189272
7989968	-0.625	6.14667	-4.80294	0.0189369
8021528	0.46	6.36333	4.80021	0.0189651
7944285	0.555	10.21	4.79724	0.0189959
8006298	0.555	5.35	4.79724	0.0189959
8166230	0.72	8.51	4.79532	0.0190158
7915184	0.72	6.13	4.79532	0.0190158
7970624	-0.72	7.78	-4.79532	0.0190158
7969835	-0.72	6.64	-4.79532	0.0190158
8003962	0.72	7.11	4.79532	0.0190158
7908639	0.495	5.76	4.79192	0.0190511
8037563	0.44	8.46667	4.78584	0.0191145
8147516	-0.44	7.31333	-4.78584	0.0191145
8043666	-0.44	7.96333	-4.78584	0.0191145
8099897	-0.44	10.5433	-4.78584	0.0191145
7923131	0.995	7.55667	4.78513	0.019122
8142102	-0.57	8.78	-4.78443	0.0191293
7964460	0.57	7.09	4.78443	0.0191293
8173261	-0.57	8.57	-4.78443	0.0191293
8058927	0.57	10.89	4.78443	0.0191293
7999419	0.415	8.25333	4.77952	0.0191808
7990657	-0.415	7.98667	-4.77952	0.0191808
8104079	-0.415	10.6867	-4.77952	0.0191808
8039044	-0.415	7.02667	-4.77952	0.0191808
7923442	-0.415	5.44667	-4.77952	0.0191808
8134904	0.415	8.22333	4.77952	0.0191808
7924817	-1.405	8.46667	-4.7785	0.0191915
8133442	0.48	5.92	4.77083	0.0192723
8120579	0.48	6.46	4.77083	0.0192723
8094520	0.48	5.73	4.77083	0.0192723
7986250	-0.585	8.97	-4.76783	0.0193041
8006030	-0.585	9.98	-4.76783	0.0193041
7971653	-0.585	8.13	-4.76783	0.0193041
7918323	0.585	10.88	4.76783	0.0193041
8115375	-0.775	6.98667	-4.75751	0.0194137
7906128	0.945	7.81	4.75604	0.0194295
8006148	-1.1	8.51333	-4.75372	0.0194543
7979743	1.42	8.48333	4.75059	0.0194878
8157362	-0.655	6.78667	-4.74924	0.0195023
8004431	-0.6	8.91	-4.74817	0.0195137
8175319	0.445	5.65333	4.74593	0.0195379
7980152	0.445	6.74333	4.74593	0.0195379
7957478	0.445	10.7233	4.74593	0.0195379
8094190	-0.445	6.09667	-4.74593	0.0195379
8099364	-0.445	8.07667	-4.74593	0.0195379
7983157	0.92	8.74667	4.73956	0.0196066
8013222	-0.465	8.23	-4.73927	0.0196097
8133752	-0.465	6.7	-4.73927	0.0196097
8062766	-0.465	9.1	-4.73927	0.0196097
7996185	0.855	6.14	4.73609	0.0196441
8135734	0.41	5.52667	4.73013	0.0197088
7979044	-0.41	8.78333	-4.73013	0.0197088
8027398	0.71	5.91667	4.72872	0.0197242
8041644	-0.615	6.39	-4.72609	0.0197529
7898161	0.615	9.52	4.72609	0.0197529
8171284	0.615	5.6	4.72609	0.0197529
8086627	0.79	6.36333	4.72354	0.0197807
8045889	0.67	7.08333	4.72075	0.0198113
8084607	0.67	8.35333	4.72075	0.0198113
8104788	0.53	8.96667	4.71642	0.0198588
7932637	-0.53	7.75333	-4.71642	0.0198588
8091446	-0.515	9.88333	-4.7164	0.019859
7983843	-0.515	10.1433	-4.7164	0.019859
7950524	0.42	5.59	4.71623	0.0198609
7951217	0.42	5.75	4.71623	0.0198609
7960874	-0.42	5.4	-4.71623	0.0198609
8089544	0.42	7.96	4.71623	0.0198609
7921033	-0.42	8.48	-4.71623	0.0198609
8117869	0.415	7.24333	4.71469	0.0198778
8177770	0.415	7.24333	4.71469	0.0198778
8179088	0.415	7.24333	4.71469	0.0198778
8087860	0.415	9.53333	4.71469	0.0198778
8016311	0.415	6.06333	4.71469	0.0198778
7943779	0.83	7.52667	4.71418	0.0198835
7915910	1.18	9.76333	4.71132	0.0199149
8171297	-0.545	10.2133	-4.7108	0.0199207
8172504	-0.5	6.37333	-4.70969	0.019933
7980098	-0.5	8.37333	-4.70969	0.019933
7997740	0.425	7.76667	4.70324	0.0200044
7901073	0.425	9.19667	4.70324	0.0200044
7946742	0.425	9.26667	4.70324	0.0200044
8163916	0.425	6.51667	4.70324	0.0200044
8027566	0.425	7.60667	4.70324	0.0200044
8056220	-0.425	9.95333	-4.70324	0.0200044
8051501	-0.425	10.4133	-4.70324	0.0200044
8120585	0.425	9.81667	4.70324	0.0200044
8091954	-0.425	9.31333	-4.70324	0.0200044
8172280	-0.63	9.53	-4.70212	0.0200168
8050695	0.56	10.6867	4.70049	0.0200349
8023605	-0.56	8.00333	-4.70049	0.0200349
8119466	0.41	5.92667	4.69761	0.020067
8024485	0.41	6.99667	4.69761	0.020067
8112746	-0.41	10.1533	-4.69761	0.020067
8036232	0.45	5.35	4.69586	0.0200866
8095751	0.45	6.19	4.69586	0.0200866
7916282	-0.45	8.97	-4.69586	0.0200866
7945275	-0.45	8.56	-4.69586	0.0200866
8096385	0.45	8.83	4.69586	0.0200866
7928308	0.45	9.54	4.69586	0.0200866
8064100	-0.45	10.15	-4.69586	0.0200866
8153568	-0.485	9.33333	-4.69512	0.0200948
7961829	0.485	8.00667	4.69512	0.0200948
7909529	-0.485	8.55333	-4.69512	0.0200948
8036389	-0.685	8.04667	-4.69162	0.0201339
7916343	0.805	8.85333	4.69014	0.0201505
7937287	0.575	9.29667	4.68633	0.0201932
8083599	0.575	7.10667	4.68633	0.0201932
8146579	-0.845	7.82333	-4.6807	0.0202566
8001007	0.845	5.33667	4.6807	0.0202566
7969574	0.43	11.5233	4.67707	0.0202976
8145175	0.43	6.27333	4.67707	0.0202976
8162502	0.43	8.82333	4.67707	0.0202976
7909175	-0.43	8.52667	-4.67707	0.0202976
8105991	-1.015	10.1967	-4.67173	0.0203582
7943442	-1.015	6.86667	-4.67173	0.0203582
8179481	-1.26	10.91	-4.67145	0.0203614
8008682	-0.47	6.52333	-4.67144	0.0203615
7925525	0.59	9.87667	4.66904	0.0203888
7983191	-0.59	7.84333	-4.66904	0.0203888
7980998	0.74	8.33667	4.66588	0.0204248
8107326	0.405	6.72	4.66435	0.0204422
8076223	0.405	7.82	4.66435	0.0204422
7948667	-0.405	10.42	-4.66435	0.0204422
8069813	0.405	4.75	4.66435	0.0204422
8035842	-0.405	9.74	-4.66435	0.0204422
7993680	-0.7	8.09667	-4.66212	0.0204677
7915543	-0.66	7.56	-4.65029	0.0206036
8094259	0.66	8.06	4.65029	0.0206036
8048717	0.965	6.29667	4.64085	0.0207129
8159379	0.435	8.36	4.63928	0.0207312
7898809	0.435	9.03	4.63928	0.0207312
8067495	-0.435	7.58	-4.63928	0.0207312
7899346	-0.435	11.73	-4.63928	0.0207312
7969414	0.435	8.55	4.63928	0.0207312
8172369	-0.435	6.75	-4.63928	0.0207312
7995631	0.435	7.65	4.63928	0.0207312
8106210	0.435	9.77	4.63928	0.0207312
8134339	-0.435	9.91	-4.63928	0.0207312
8134965	0.455	7.26667	4.63735	0.0207537
8121613	0.455	8.52667	4.63735	0.0207537
8109194	1.34	8.04667	4.63431	0.0207891
8147112	-0.715	9.01667	-4.63246	0.0208107
8157038	0.715	8.97333	4.63246	0.0208107
8134098	0.62	6.53667	4.62749	0.0208689
7970455	1.005	7.19	4.6257	0.0208899
8142098	-0.505	7.87667	-4.62482	0.0209003
8075462	0.505	7.72333	4.62482	0.0209003
8042696	0.505	8.44333	4.62482	0.0209003
7946089	-0.505	8.32667	-4.62482	0.0209003
7957850	-0.535	9.56667	-4.62436	0.0209056
7972487	0.55	10.6233	4.61656	0.0209977
7968999	0.55	7.55333	4.61656	0.0209977
8044882	0.55	6.99333	4.61656	0.0209977
8168852	0.875	8.91667	4.6161	0.0210031
7914851	-0.49	7.13667	-4.61549	0.0210103
8007212	-0.49	6.42667	-4.61549	0.0210103
7897236	-0.49	6.94667	-4.61549	0.0210103
7940600	-0.4	7.67667	-4.61476	0.0210189
7958202	0.565	10.4033	4.60483	0.021137
8110090	0.565	9.80333	4.60483	0.021137
8160581	0.565	8.04333	4.60483	0.021137
7998722	0.565	7.42333	4.60483	0.021137
7899957	-0.41	10.4733	-4.60394	0.0211477
7973158	-0.41	5.85333	-4.60394	0.0211477
8065089	0.41	6.37667	4.60394	0.0211477
7988713	0.73	8.17333	4.60282	0.021161
8010924	0.405	9.6	4.60109	0.0211817
7935403	-0.405	8.04	-4.60109	0.0211817
8052845	-0.405	10.18	-4.60109	0.0211817
7984103	0.475	8.55333	4.59831	0.021215
8098441	-0.475	8.61667	-4.59831	0.021215
7964203	-0.69	9.11	-4.59552	0.0212485
7987454	-0.85	6.93667	-4.59396	0.0212673
8170298	0.415	7.86333	4.59258	0.0212839
8040712	-0.415	8.87667	-4.59258	0.0212839
7974621	-0.415	7.67667	-4.59258	0.0212839
7912887	-0.415	8.37667	-4.59258	0.0212839
8157524	0.415	9.77333	4.59258	0.0212839
8084232	-0.415	9.21667	-4.59258	0.0212839
8097600	-0.415	9.80667	-4.59258	0.0212839
7970602	0.44	10.6667	4.59151	0.0212968
8147661	0.44	7.77667	4.59151	0.0212968
8148621	0.44	5.63667	4.59151	0.0212968
7908041	-0.44	9.89333	-4.59151	0.0212968
8037144	0.44	8.28667	4.59151	0.0212968
7961654	0.58	8.12333	4.5899	0.0213161
7986532	0.4	4.89333	4.58304	0.0213992
8149296	0.4	6.76333	4.58304	0.0213992
8026300	-0.4	10.6067	-4.58304	0.0213992
7952641	-0.4	9.12667	-4.58304	0.0213992
8122426	0.4	9.10333	4.58304	0.0213992
8141395	-0.4	9.57667	-4.58304	0.0213992
8014264	-0.65	7.74333	-4.57983	0.0214381
7968199	-0.93	9.2	-4.57444	0.0215038
8094301	0.46	8.66333	4.57205	0.0215329
8003060	0.46	7.23333	4.57205	0.0215329
7947230	-0.46	7.02667	-4.57205	0.0215329
8029831	-0.42	10.72	-4.56831	0.0215788
8141263	0.42	5.72	4.56831	0.0215788
7906574	-0.42	5.15	-4.56831	0.0215788
8028227	-0.705	7.92	-4.56767	0.0215866
7914878	-0.905	8.43333	-4.55472	0.0217461
8123044	-0.61	7.33667	-4.55285	0.0217693
7932765	0.395	5.94667	4.54918	0.0218149
7912994	-0.395	8.08333	-4.54918	0.0218149
7949674	-0.395	8.84333	-4.54918	0.0218149
8007885	0.395	9.33667	4.54918	0.0218149
7985690	-0.395	5.58333	-4.54918	0.0218149
7959777	-0.945	8.36	-4.54467	0.0218711
8147721	-0.76	6.63667	-4.54417	0.0218774
8049528	-0.8	10.7833	-4.54379	0.0218821
8015016	2.465	8.11667	4.53681	0.0219695
8118661	0.445	9.96333	4.53543	0.0219868
8178270	0.445	9.96333	4.53543	0.0219868
8179559	0.445	9.96333	4.53543	0.0219868
8162352	0.445	8.27333	4.53543	0.0219868
8038925	-0.445	6.20667	-4.53543	0.0219868
7927732	-0.445	7.77667	-4.53543	0.0219868
7908097	-0.445	9.53667	-4.53543	0.0219868
8114300	-0.445	5.07667	-4.53543	0.0219868
8145470	-0.88	10.6467	-4.53349	0.0220112
8151942	-0.495	8.28	-4.53324	0.0220144
7980454	-0.495	8.16	-4.53324	0.0220144
7979085	0.495	10.08	4.53324	0.0220144
8100902	-0.495	10.1	-4.53324	0.0220144
8078262	0.495	9.85	4.53324	0.0220144
8074261	-0.495	9.3	-4.53324	0.0220144
8075720	-0.425	6.37333	-4.53263	0.022022
8139330	0.425	5.42667	4.53263	0.022022
7923608	0.425	5.09667	4.53263	0.022022
8045182	0.425	6.85667	4.53263	0.022022
7928937	-0.425	10.0033	-4.53263	0.022022
8020668	-0.54	8.12	-4.53262	0.0220221
8105153	-0.54	8.97	-4.53262	0.0220221
7943749	0.68	8.83667	4.52892	0.0220689
7921538	0.555	7.07	4.52333	0.0221396
8161353	-0.48	8.08	-4.5213	0.0221653
7901299	-0.48	10.65	-4.5213	0.0221653
8077450	0.96	9.02	4.51574	0.0222361
8013616	0.735	6.87	4.51197	0.0222842
8134564	0.57	5.71	4.51077	0.0222996
8049961	0.57	9.89	4.51077	0.0222996
7937378	0.57	8.05	4.51077	0.0222996
8079060	-0.57	7.87	-4.51077	0.0222996
8112560	-1	10.3067	-4.50536	0.0223689
8108217	1	8.92333	4.50536	0.0223689
7925342	0.465	6.57	4.5015	0.0224185
8096538	0.465	9.93	4.5015	0.0224185
8029193	-0.465	7.65	-4.5015	0.0224185
8080168	0.39	8.6	4.49939	0.0224458
7984112	0.39	9.85	4.49939	0.0224458
8013479	-0.39	6.93	-4.49939	0.0224458
8088219	-0.4	8.18667	-4.49164	0.0225461
7911568	-0.4	8.83667	-4.49164	0.0225461
7915444	0.4	8.00333	4.49164	0.0225461
8058147	-0.4	8.97667	-4.49164	0.0225461
7945283	-0.395	8.87333	-4.48748	0.0226003
8007197	-0.395	9.07333	-4.48748	0.0226003
8156476	-0.395	7.93333	-4.48748	0.0226003
7928491	-0.395	7.88333	-4.48748	0.0226003
8097857	-0.43	8.35667	-4.48715	0.0226045
8032588	0.43	5.22333	4.48715	0.0226045
8116532	-0.43	10.0167	-4.48715	0.0226045
8088092	-0.43	8.17667	-4.48715	0.0226045
7989323	0.79	9.56333	4.48699	0.0226066
7914202	0.655	9.09333	4.48615	0.0226176
[truncated: 3,565 more rows]

## Sheet: DEgenes-miR200b
ID	logFC	AveExpr	t	p-value
8147351	4.53	7.035	39.3802	0.00055237
8098439	3.485	10.6225	38.3389	0.00055237
8112274	3.205	8.0075	36.9955	0.00055237
8011713	2.84	7.355	32.0033	0.000757743
7996819	3.055	6.8925	31.8492	0.000757743
8045514	2.655	8.1275	26.8993	0.00156537
8096617	2.14	6.79	25.207	0.00156537
7914184	2.64	6.35	25.0942	0.00156537
7952046	2.995	8.4025	24.6548	0.00156537
7951545	2.48	7.685	24.234	0.00156537
8041853	3.18	9.65	24.1959	0.00156537
8105302	2.25	8.765	23.1084	0.00176131
7917304	1.995	7.3625	22.9732	0.00176131
8081341	2.38	6.5	22.6228	0.00177959
7993638	1.93	6.945	21.9252	0.00178186
7996837	4.895	8.0025	21.6265	0.00178186
8015456	2.125	7.6675	21.3719	0.00178186
7969493	2.04	5.99	21.1129	0.00178186
8134339	1.965	11.0375	20.857	0.00178186
8092726	2.06	8.775	20.7846	0.00178186
8172471	-2.425	8.4225	-20.4693	0.00178186
8022747	-1.745	7.8625	-20.4395	0.00178186
8033319	2.265	7.6575	20.3307	0.00178186
8026861	1.87	8.2	20.1688	0.00178186
8035980	2.175	8.3975	19.8129	0.00178186
7924603	-1.7	9.89	-19.7302	0.00178186
7979524	2.405	6.4875	19.678	0.00178186
8147697	2.51	6.235	19.4253	0.00178186
8043835	2.17	6.225	19.4006	0.00178186
7971150	-1.995	8.8775	-19.2719	0.00178186
8024013	2.205	6.5075	19.2673	0.00178186
7958600	1.745	9.3425	19.239	0.00178186
8096602	1.835	5.8075	19.2058	0.00178186
8096130	1.7	7.355	19.1569	0.00178186
8056408	2.085	8.1425	19.0216	0.00178186
8145766	-2.335	8.3375	-18.4903	0.00178186
7961142	2.325	6.2975	18.4739	0.00178186
8082229	1.59	7.92	18.4311	0.00178186
7945204	2.22	6.89	18.4163	0.00178186
8129562	1.61	9.83	18.3973	0.00178186
8018966	-1.78	10.775	-18.3689	0.00178186
7932530	-1.655	8.8975	-18.368	0.00178186
8126750	1.71	6.45	18.3662	0.00178186
7988212	1.56	6.015	18.3522	0.00178186
7978718	-2.485	10.0375	-18.0903	0.00185835
8120335	2.105	7.3075	18.001	0.00185835
7954729	1.69	6.2	17.929	0.00185835
7964907	1.685	6.3775	17.7769	0.00185835
8105899	1.745	7.7675	17.6796	0.00185835
8177498	1.745	7.7675	17.6796	0.00185835
8118826	2.055	8.7525	17.6669	0.00185835
7979204	-1.67	9.445	-17.6631	0.00185835
7941505	1.68	6.625	17.4717	0.00193501
8175492	-1.505	8.1275	-17.3307	0.00194898
8069565	1.565	7.9525	17.3306	0.00194898
7928558	-1.49	8.815	-17.2095	0.00196871
8054771	-1.62	9.38	-17.1689	0.00196871
7956120	1.835	6.8325	17.1311	0.00196871
8101449	1.505	7.2525	17.0476	0.00197873
7923958	1.925	6.2925	17.0091	0.00197873
7944722	1.57	8.435	16.7755	0.00207716
7951686	1.755	9.6975	16.7572	0.00207716
8034084	1.82	7.065	16.673	0.00210111
8174648	1.89	9.63	16.5777	0.0021147
8124798	-1.43	8.355	-16.5564	0.0021147
8150225	1.45	7.125	16.4723	0.0021147
7939150	1.53	7.77	16.433	0.0021147
7934690	-1.4	6.82	-16.3681	0.0021147
8117630	2.445	7.0075	16.3345	0.0021147
8105104	2.2	9.665	16.3106	0.0021147
8128669	-1.54	7.515	-16.2717	0.0021147
8139033	-1.685	5.5925	-16.25	0.0021147
8016832	-1.99	8.78	-16.1995	0.00212135
8089743	1.415	6.2925	16.1028	0.00215779
8047443	-1.74	10.075	-16.0375	0.00215779
8169995	1.78	8.26	16.0298	0.00215779
8157300	1.43	5.7	15.8973	0.00222817
8059350	1.485	8.3675	15.7302	0.00222817
8026533	1.955	6.1925	15.7139	0.00222817
8013771	1.32	8.085	15.6069	0.00222817
8087547	1.645	6.9975	15.6046	0.00222817
8160531	1.47	7.075	15.5477	0.00222817
8163637	-2.195	8.5475	-15.5397	0.00222817
7913852	1.42	7.98	15.5286	0.00222817
7956251	1.565	7.4725	15.5149	0.00222817
8034097	1.56	8.13	15.4448	0.00222817
8141016	2.05	8.665	15.4218	0.00222817
8153488	1.305	6.7725	15.4005	0.00222817
8136983	-1.365	6.9425	-15.3907	0.00222817
8089467	1.78	6.14	15.3902	0.00222817
8117547	1.77	6.465	15.387	0.00222817
7902290	1.635	8.7675	15.3854	0.00222817
7980616	-1.5	7.64	-15.3184	0.00224271
8120279	1.345	7.9475	15.3062	0.00224271
7932985	-1.295	9.7875	-15.2063	0.00224677
8129783	2.16	6.785	15.1926	0.00224677
7972713	-1.7	8.275	-15.1225	0.00224677
8046815	1.655	7.2375	15.0761	0.00224677
7912887	-1.305	7.8625	-15.0637	0.00224677
7969736	-1.35	7.365	-15.0584	0.00224677
8009844	1.525	6.2225	15.0386	0.00224677
8143610	1.36	7.41	15.0356	0.00224677
7935692	1.425	10.5725	15.0339	0.00224677
8041422	1.42	6.7	15.0189	0.00224677
8127534	1.945	10.0225	14.9203	0.00230637
7934979	1.435	11.8025	14.873	0.00230801
7910398	-1.27	7.84	-14.8666	0.00230801
8024792	-1.29	6.74	-14.8106	0.00232552
8133114	1.815	9.0025	14.7793	0.00232552
8030002	1.67	8.235	14.6991	0.00232552
7989146	1.635	7.9625	14.6333	0.00232552
8144473	1.28	6.075	14.6264	0.00232552
8149172	1.28	6.075	14.6264	0.00232552
8006940	1.65	6.47	14.5946	0.00232552
8054135	2.015	6.9275	14.5854	0.00232552
8063476	2.745	6.3875	14.5761	0.00232552
7939197	-1.235	8.7025	-14.5744	0.00232552
7932796	-1.265	8.3225	-14.567	0.00232552
8017711	1.5	9.525	14.5577	0.00232552
8003903	1.38	7.55	14.5083	0.00234907
7946478	-1.5	8.52	-14.4719	0.00235333
8136987	1.365	7.1225	14.4591	0.00235333
7974387	-1.425	9.6625	-14.4375	0.00235333
7965565	1.945	6.7325	14.3667	0.0023795
8080306	1.375	7.1525	14.3629	0.0023795
8129089	1.385	6.9625	14.3271	0.0023795
8096361	1.455	8.3475	14.3232	0.0023795
8162421	1.365	7.8925	14.2866	0.00238645
7909285	1.63	7.555	14.2675	0.00238645
8002218	1.425	7.3275	14.2539	0.00238645
8095744	1.21	11.335	14.1817	0.00243423
8041257	1.355	10.0525	14.154	0.00243793
8088642	-1.74	7.215	-14.1307	0.00243793
7901479	-1.27	8.53	-14.1186	0.00243793
8048703	1.195	10.6325	14.0671	0.00246824
8054769	-1.21	6.765	-14.0092	0.00250137
8023401	1.36	8.06	13.9944	0.00250137
8063796	1.605	7.5425	13.8912	0.00252531
7983650	1.905	5.9225	13.8813	0.00252531
8141066	1.37	7.89	13.8738	0.00252531
7901336	-1.775	10.3125	-13.8688	0.00252531
7925492	-1.515	8.0525	-13.8631	0.00252531
8022674	2.22	6.94	13.8536	0.00252531
8133788	-1.24	9.84	-13.8314	0.00252531
8025041	1.28	6.41	13.8199	0.00252531
8107868	1.255	9.3675	13.8064	0.00252531
7903321	1.46	9.905	13.7551	0.00255248
8157270	1.19	10.385	13.7445	0.00255248
8143221	1.39	6.835	13.6654	0.00261324
8122265	1.21	7.795	13.6508	0.00261324
8138466	1.935	6.7375	13.6253	0.0026179
8125149	1.79	6.53	13.5702	0.0026179
8178653	1.79	6.53	13.5702	0.0026179
8179861	1.79	6.53	13.5702	0.0026179
8103695	1.31	5.685	13.5578	0.0026179
7999909	1.41	8.02	13.5469	0.0026179
8066407	-1.18	8	-13.5316	0.0026179
7973336	-1.79	9.725	-13.4935	0.00264135
8137474	1.34	7.495	13.4707	0.00264876
8134098	1.395	7.0275	13.4532	0.00265072
8023191	-1.39	7.815	-13.4106	0.00266554
7945232	-1.18	7.83	-13.405	0.00266554
7914904	1.23	8.095	13.3932	0.00266554
8169365	-1.28	8.525	-13.364	0.00268068
7902594	-1.66	7.81	-13.3311	0.00270009
8142110	1.29	9.59	13.3123	0.00270443
8171481	-1.305	6.3175	-13.2709	0.00273373
8143629	-1.18	6.575	-13.2366	0.00275568
8043909	-1.265	10.0975	-13.2139	0.0027616
8102560	1.135	9.3225	13.1969	0.0027616
8147661	1.175	8.2175	13.188	0.0027616
7923173	-1.33	8.225	-13.1677	0.00276639
7977786	1.57	6.135	13.1554	0.00276639
8058765	-2.125	10.0775	-13.1209	0.00276955
7932765	1.19	6.41	13.1128	0.00276955
7961151	-1.665	5.7075	-13.1108	0.00276955
8042962	1.29	8.155	13.0758	0.00279388
8064637	-1.17	8.705	-13.0506	0.0028072
8085665	-1.305	8.4775	-13.0067	0.00284268
8014115	1.145	7.0175	12.9698	0.0028706
8147101	1.205	9.0825	12.949	0.00287944
7896822	-1.175	8.0425	-12.9263	0.00289085
8155169	-1.22	6.61	-12.9036	0.00290248
8095736	1.155	10.7125	12.8761	0.00290664
7946334	1.44	5.49	12.8741	0.00290664
8079060	-1.5	7.31	-12.8316	0.00293612
7901804	1.63	8.105	12.8244	0.00293612
8144802	1.08	6.325	12.7693	0.0029822
8118721	1.245	6.8475	12.7563	0.0029822
8112409	1.09	7.885	12.7438	0.0029822
7996012	-1.56	10.19	-12.7372	0.0029822
7909877	1.51	7.355	12.6527	0.00306984
8130988	-1.215	6.3725	-12.6419	0.00306984
8028552	1.17	8.285	12.6323	0.00306984
8098177	1.5	7.65	12.5214	0.00320247
7898894	1.155	8.0425	12.49	0.00320263
8089082	-1.21	11.27	-12.4867	0.00320263
8054254	-1.125	8.1275	-12.4858	0.00320263
7917148	1.27	10.465	12.464	0.00321664
8088550	-1.47	6.92	-12.4523	0.00321675
8092348	1.615	6.7625	12.3888	0.00328986
8034694	-1.05	5.37	-12.3525	0.00330057
8166723	1.335	7.6325	12.3473	0.00330057
7955331	-1.36	9.015	-12.3473	0.00330057
8139212	-1.235	7.3775	-12.309	0.00333922
7925480	1.1	8.635	12.2836	0.00333922
7962760	1.2	9.365	12.2432	0.00333922
7987454	-1.635	6.4025	-12.2221	0.00333922
8084016	-1.315	8.6475	-12.219	0.00333922
8016311	1.21	6.53	12.2084	0.00333922
7899253	-1.085	8.6625	-12.2057	0.00333922
8082075	1.495	8.0275	12.2028	0.00333922
7927389	1.515	10.1675	12.1773	0.00333922
8132097	1.13	6.955	12.1748	0.00333922
7896817	1.05	6.82	12.1715	0.00333922
7917347	1.165	10.4275	12.1693	0.00333922
7979732	-1.28	8.82	-12.1669	0.00333922
8124695	1.105	6.1225	12.1562	0.00333922
8178326	1.105	6.1225	12.1562	0.00333922
8071420	-1.35	6.05	-12.1486	0.00333922
8113504	-2.095	8.7475	-12.1138	0.00337565
7974214	-1.225	7.2175	-12.059	0.00343234
8165974	1.32	8.415	12.056	0.00343234
7936115	-1.055	6.5525	-12.0341	0.0034505
7935403	-1.68	7.335	-12.011	0.00347081
8078450	-1.355	9.1175	-11.9895	0.00348882
7993664	1.355	8.3875	11.9726	0.00349983
7923753	1.39	7.15	11.9619	0.00350132
8002370	-1.23	7.51	-11.9373	0.00350747
7972231	-1.015	6.1775	-11.9184	0.00350747
8054377	1.375	7.5775	11.9167	0.00350747
7970793	1.445	7.6175	11.9098	0.00350747
8034130	-1.37	7.485	-11.9097	0.00350747
7924058	2.2	6.235	11.8568	0.00354392
8070330	1.12	9.49	11.8459	0.00354392
8096905	1.015	7.8275	11.8305	0.00354392
8108847	1.375	9.6175	11.8209	0.00354392
8081115	1.205	8.4125	11.8209	0.00354392
8046333	1.23	9.91	11.8175	0.00354392
7953351	1.01	9.785	11.8084	0.00354392
8151730	1.915	5.8425	11.808	0.00354392
7974902	-2.62	8.12	-11.803	0.00354392
8174513	-1.29	8.14	-11.782	0.00356313
7997025	-0.995	8.9275	-11.7421	0.00359886
7900365	0.995	7.8675	11.7421	0.00359886
8064894	1.995	7.1625	11.7136	0.00361518
7914212	1.025	10.8125	11.6919	0.00361518
8076417	1.545	9.9525	11.6916	0.00361518
7960362	-1.38	7.845	-11.6899	0.00361518
7932214	1.03	7.83	11.6604	0.00361518
8146921	-1.09	7.57	-11.6587	0.00361518
7926916	-1.325	8.5175	-11.6584	0.00361518
7935660	-0.985	9.7625	-11.6534	0.00361518
7942596	-1.08	9.585	-11.6483	0.00361518
8128371	1.31	7.355	11.6449	0.00361518
8138977	-1.11	8.73	-11.6349	0.00361761
7958147	1.025	7.1275	11.6105	0.00362988
7969979	1.03	8.79	11.6068	0.00362988
7907032	-0.99	5.635	-11.5746	0.00362988
7997642	-1.395	6.1425	-11.5688	0.00362988
8165947	-1.04	8.655	-11.5617	0.00362988
7942832	1.565	7.8225	11.5598	0.00362988
8036689	1.11	8.695	11.5551	0.00362988
7900911	1.015	7.4675	11.5508	0.00362988
7904158	-1.475	5.3775	-11.5502	0.00362988
8053231	1.14	5.975	11.5446	0.00362988
7957759	-1.45	8.52	-11.5312	0.00363892
8123181	-1.155	9.1475	-11.5117	0.00365152
8040655	1.215	9.4925	11.4883	0.00365152
8096511	1.39	6.505	11.4882	0.00365152
8120043	-0.995	8.0475	-11.4853	0.00365152
8027793	1	8.255	11.4811	0.00365152
8060997	-0.99	9.31	-11.476	0.00365152
7936567	-1.385	7.8675	-11.4575	0.00366181
8082086	-0.97	5.555	-11.4543	0.00366181
8121087	1.225	8.6525	11.4363	0.00367243
8075728	-1.06	10.585	-11.4326	0.00367243
8023466	1.145	7.1225	11.412	0.00368048
8171472	2.43	7.895	11.4074	0.00368048
7956826	1.385	6.0725	11.4013	0.00368048
8109712	0.985	7.2675	11.3973	0.00368048
7990092	-0.965	7.6825	-11.3881	0.00368333
8095751	1.48	6.78	11.3683	0.00368656
8161701	2.05	8.24	11.3623	0.00368656
8157092	1.15	8.05	11.3555	0.00368656
7927367	1.065	7.2675	11.3504	0.00368656
7899101	1.11	6.325	11.3356	0.00368656
8166049	0.965	9.8975	11.3313	0.00368656
8094938	1.41	8.685	11.3234	0.00368656
7928589	1.485	9.1725	11.3197	0.00368656
8135514	1.185	8.1875	11.3147	0.00368656
7979269	1.04	7.665	11.3122	0.00368656
8028186	1.03	10.34	11.3004	0.00369467
8130464	-1.245	6.5575	-11.2906	0.00369911
8112007	1.21	8.255	11.2128	0.00381344
7952036	1.23	8.105	11.2088	0.00381344
7918487	1.04	6.83	11.2051	0.00381344
8007071	0.975	10.1725	11.1742	0.00385616
8086051	-0.995	5.7775	-11.1677	0.00385616
8145291	-1.025	9.3475	-11.155	0.0038605
8100495	1.15	8.785	11.1515	0.0038605
7922162	1.005	8.0575	11.1293	0.00388886
8068200	1.315	6.9125	11.1141	0.00389511
8087885	-1.28	9.22	-11.1122	0.00389511
8135323	0.945	7.8125	11.0965	0.00391172
8158627	-1.165	7.3575	-11.0873	0.00391539
7949264	-1.01	8.42	-11.0809	0.00391539
7923608	1.03	5.47	11.0627	0.00392943
7903162	0.98	8.03	11.0561	0.00392943
8149399	1.035	7.0975	11.0533	0.00392943
8125859	0.99	7.405	11.0428	0.00393673
8161829	-1.365	8.4775	-11.0361	0.00393683
8036079	1.415	6.3325	11.0196	0.00395572
8061186	1.11	10.23	10.9993	0.00398208
8020149	1.06	9.63	10.9704	0.0040255
7934916	1.405	6.0825	10.9537	0.00403162
8046564	0.99	6.885	10.945	0.00403162
7978838	0.975	9.4925	10.9433	0.00403162
8099395	1.26	9.24	10.9385	0.00403162
8101624	1.195	7.8925	10.935	0.00403162
8097801	1.11	7.995	10.9127	0.00406133
7908940	-1.305	8.9425	-10.9039	0.00406133
7993148	1.105	7.2225	10.8968	0.00406133
7999642	-0.925	8.8425	-10.8887	0.00406133
8092849	1.17	10.81	10.8844	0.00406133
7911993	1.255	9.1425	10.8767	0.00406133
8133192	1.195	10.0075	10.8695	0.00406133
7958846	-0.975	9.9225	-10.8694	0.00406133
7936408	1.095	6.9075	10.8555	0.00407674
8020384	2.13	6.485	10.8371	0.00407766
7930299	1.07	8.42	10.8358	0.00407766
8104107	-1.575	7.6875	-10.8319	0.00407766
8078380	-0.96	7.26	-10.8304	0.00407766
8097628	1.07	6.585	10.8058	0.00410711
8145782	1.265	8.2625	10.8035	0.00410711
8007323	-0.94	6.965	-10.7923	0.00410711
8161056	-1.09	9.335	-10.7916	0.00410711
7899417	-1.045	6.9975	-10.7479	0.00418433
8094169	-1	9.195	-10.7405	0.00418733
7904361	-1.255	7.1525	-10.7322	0.00419219
7936817	0.97	8.495	10.7239	0.00419718
7922773	1.405	8.8075	10.7099	0.00421408
7927307	1.04	7.3	10.6812	0.00424385
7990545	-0.93	5.7	-10.6774	0.00424385
7950042	0.995	5.9525	10.6702	0.00424385
7901765	0.995	6.2675	10.6702	0.00424385
8053142	1.1	7.8	10.6666	0.00424385
7908041	-1.01	9.535	-10.6396	0.0042891
7943314	0.99	8.38	10.6331	0.00429077
8107563	0.965	7.3425	10.6161	0.00430996
7943218	-1.135	9.2775	-10.6128	0.00430996
7912145	-1.325	7.0325	-10.5764	0.00437682
8173340	0.915	6.1175	10.5366	0.00444378
8175871	-2.37	8.085	-10.535	0.00444378
8167965	-1.705	11.9525	-10.5276	0.00444783
8058498	1.25	6.875	10.5141	0.00445383
7983744	-0.92	10.185	-10.5128	0.00445383
8138067	1.2	8.38	10.5037	0.00445383
8174794	0.95	8.925	10.5028	0.00445383
8026407	-0.925	8.2475	-10.4777	0.00449813
8124088	-0.89	8.69	-10.4702	0.00450289
7907079	-1.385	6.9225	-10.4485	0.00453919
8106730	1.14	7.885	10.4435	0.00453919
8148270	0.945	8.5875	10.4188	0.00457267
7908125	-0.97	6.91	-10.4183	0.00457267
8119444	-0.91	8.73	-10.3985	0.00459491
7908694	-1.105	8.1575	-10.3981	0.00459491
8151423	1.45	7.05	10.3858	0.00461115
7973414	1.045	8.5425	10.3598	0.00464969
7936641	1.195	8.1425	10.3567	0.00464969
7980744	1.335	7.0575	10.3514	0.00464969
8169750	0.95	9.715	10.3443	0.00464969
8130102	0.96	7.38	10.3432	0.00464969
8007084	-0.89	6.985	-10.3293	0.00467044
7976073	-1.17	6.62	-10.3198	0.00468075
8005765	-0.975	9.6075	-10.2864	0.00474945
7980765	-1.435	6.1525	-10.2808	0.00475056
8051998	-1.145	10.5175	-10.2478	0.00478735
7929065	1.78	8.78	10.2324	0.00478735
8025659	1.11	8.35	10.2308	0.00478735
8081779	1.085	6.4625	10.2262	0.00478735
8109283	-0.925	9.6125	-10.2208	0.00478735
7909782	1.015	8.6675	10.2082	0.00478735
8121886	1.53	6.695	10.2072	0.00478735
7913566	1.26	6.52	10.2022	0.00478735
8021442	-0.88	7.295	-10.2009	0.00478735
8081953	-0.88	7.085	-10.2009	0.00478735
8077993	-1.01	9.505	-10.1999	0.00478735
8007757	-1.455	8.2675	-10.1908	0.00478735
8074806	-1.01	6.69	-10.1905	0.00478735
7944375	0.895	10.5975	10.1852	0.00478735
8118661	0.905	10.2675	10.1808	0.00478735
8178270	0.905	10.2675	10.1808	0.00478735
8179559	0.905	10.2675	10.1808	0.00478735
7992973	0.945	8.0275	10.1551	0.00483415
7932542	1.315	5.9825	10.1524	0.00483415
8146717	1.035	8.0825	10.1357	0.00486426
7902043	1.145	7.5075	10.1171	0.00487692
8046746	0.855	6.6025	10.1154	0.00487692
8122222	-1.735	7.5575	-10.1118	0.00487692
8157858	0.985	8.6825	10.1115	0.00487692
8034696	-0.905	5.7375	-10.089	0.00489624
8018352	1.255	7.4575	10.0875	0.00489624
8096808	-1.195	9.6025	-10.0869	0.00489624
8152617	-3.055	9.6225	-10.078	0.00489624
8139832	-0.885	7.1575	-10.0714	0.00489624
7911038	1.245	7.3475	10.0659	0.00489624
8155540	-1.345	7.5825	-10.0644	0.00489624
8161460	-1.345	7.5825	-10.0644	0.00489624
7939546	-1.625	8.9275	-10.0544	0.00489624
7958414	1.07	9.37	10.0487	0.00489624
7916493	-1.175	8.8375	-10.0481	0.00489624
8096959	-0.95	6.325	-10.0479	0.00489624
8131339	-1.325	7.9825	-10.0268	0.00493626
8004416	1.085	10.0075	10.0196	0.00493626
8108737	-1.06	6.985	-10.0187	0.00493626
8115375	-1.265	6.6125	-9.99463	0.00498751
7979044	-0.97	8.435	-9.98128	0.00501087
7920552	-1.27	5.83	-9.96425	0.00503103
8052669	1.16	9.1	9.96262	0.00503103
8137709	0.905	9.6175	9.95601	0.00503103
8145854	0.885	7.8375	9.95577	0.00503103
7987369	-1.13	7.745	-9.9461	0.00503801
7929550	-0.865	8.4975	-9.93708	0.00503801
8108370	1.315	7.7325	9.93062	0.00503801
8162601	0.98	7.525	9.92435	0.00503801
7946781	1.62	7.89	9.92292	0.00503801
7996725	0.845	8.0525	9.92224	0.00503801
8008754	0.845	8.4275	9.92224	0.00503801
7925342	0.9	6.865	9.91726	0.00503965
7897378	-0.96	6.835	-9.90681	0.00505606
7931863	-1.045	7.4675	-9.89689	0.00507114
8083743	1.43	6.18	9.88324	0.00508809
8056860	-1.03	7.905	-9.87131	0.00508809
7910600	0.985	6.9775	9.87054	0.00508809
7975268	1.025	8.7525	9.86846	0.00508809
8162502	0.87	9.115	9.86045	0.00508809
8059996	-0.94	6.465	-9.85302	0.00508809
8131475	1.025	9.4075	9.852	0.00508809
7943231	0.905	8.6225	9.84908	0.00508809
7972682	-1.105	5.8225	-9.84722	0.00508809
8145835	1.15	6.37	9.84405	0.00508809
8096116	-1.08	9.19	-9.84184	0.00508809
8067233	-1.495	8.0825	-9.83069	0.00508809
7954559	-1.125	7.9625	-9.83023	0.00508809
8046861	-1.005	9.7275	-9.82488	0.00508809
8063115	-1.76	5.89	-9.82321	0.00508809
7990253	1.06	9.06	9.8228	0.00508809
8163972	0.88	9.5	9.81585	0.00508949
8033746	0.97	7.705	9.81401	0.00508949
7995994	-0.855	9.1725	-9.7989	0.00511969
7916910	-0.88	8.845	-9.78297	0.00515244
8097017	-0.865	8.4025	-9.73078	0.00522609
7976425	-1.195	8.4775	-9.73075	0.00522609
7997099	0.845	10.8425	9.73051	0.00522609
7996761	-0.955	8.6925	-9.72985	0.00522609
7982688	-1.24	6.245	-9.72888	0.00522609
8043945	-0.935	9.7075	-9.72857	0.00522609
8121749	1.01	6.845	9.72811	0.00522609
7939839	-1.155	10.4875	-9.72432	0.00522609
7975976	0.905	9.6175	9.70501	0.00523853
7957052	0.87	10.605	9.7043	0.00523853
8147057	0.95	7.015	9.70164	0.00523853
7999423	-0.95	6.435	-9.70164	0.00523853
7982868	1.745	7.5125	9.70005	0.00523853
8114396	1.005	9.6125	9.69212	0.00524673
7943749	1.09	9.155	9.68928	0.00524673
8141107	1.005	9.0175	9.65976	0.00531311
7897236	-1.305	6.4575	-9.65839	0.00531311
7969613	-1.16	6.355	-9.65291	0.00531767
7957633	1.24	9.845	9.64358	0.00533351
8135587	1.69	9.755	9.62932	0.00535188
7968484	0.875	8.2025	9.62598	0.00535188
8120992	-0.85	9.04	-9.62263	0.00535188
8001133	-1.07	8.905	-9.62185	0.00535188
7977820	0.99	11.04	9.6081	0.00537842
8062844	1.255	8.7875	9.59673	0.00537842
8042059	0.885	6.8275	9.59053	0.00537842
7961166	-1.555	6.0775	-9.58826	0.00537842
8175621	-0.83	7.895	-9.58649	0.00537842
8136248	0.905	8.5275	9.58643	0.00537842
8140386	0.91	7.755	9.58618	0.00537842
8044473	0.845	8.5975	9.57156	0.00539303
7983734	-1.225	7.5825	-9.57141	0.00539303
7962590	0.815	8.4475	9.56997	0.00539303
8103563	1.105	7.8925	9.56371	0.00540052
7980580	1.39	8.435	9.55343	0.00542005
8067167	0.845	10.4525	9.52756	0.00548674
8059319	0.825	10.5225	9.52301	0.00548932
8165794	-0.925	10.5525	-9.51369	0.00549521
8176360	-0.925	10.5525	-9.51369	0.00549521
8078461	0.845	8.4725	9.50579	0.0055081
8166140	-1.21	8.68	-9.4935	0.00552661
8103722	1.14	8.2	9.49241	0.00552661
8162352	0.955	8.6025	9.46757	0.00559206
8166382	-0.9	8.78	-9.46191	0.00559573
7927964	0.835	9.8325	9.45829	0.00559573
8066136	-0.935	8.6375	-9.45553	0.00559573
7903188	-0.94	9.755	-9.4496	0.00560296
8107458	1.35	8.055	9.43248	0.00563162
8179055	0.89	9.735	9.43231	0.00563162
8037408	-1.39	6.63	-9.4297	0.00563162
8078330	-0.97	8.73	-9.414	0.0056699
7978997	-0.985	9.9625	-9.40504	0.00568283
8038314	0.875	6.4225	9.40282	0.00568283
7963333	-0.91	7.1	-9.39083	0.00570981
7916862	-1.065	9.1025	-9.38382	0.00572096
8040190	0.845	5.5375	9.3782	0.0057277
7989953	1.02	7.255	9.37261	0.00573441
7963353	-0.86	8.65	-9.36435	0.00574974
8131143	-1.98	6.36	-9.35459	0.00576369
8099581	-0.83	7.85	-9.35307	0.00576369
7943413	-1.02	10.135	-9.34419	0.00578126
8045182	0.815	7.1225	9.34047	0.0057821
8093997	-1.37	6.975	-9.32114	0.00581851
8123006	-0.945	8.8425	-9.319	0.00581851
7938485	-0.935	9.7275	-9.31899	0.00581851
8035465	0.88	6.375	9.29811	0.00587613
7964145	0.93	6.655	9.28999	0.00588463
8155359	-1.42	7.52	-9.28874	0.00588463
7954969	1.33	8.45	9.27235	0.00589208
8138566	-0.83	8.34	-9.26853	0.00589208
8090988	0.83	7.92	9.26853	0.00589208
8046380	1.25	10.94	9.26737	0.00589208
8083333	0.795	8.8975	9.26624	0.00589208
7940530	-0.795	5.7975	-9.26624	0.00589208
7937363	1.145	7.1925	9.25741	0.00590462
8002312	0.81	9.16	9.25579	0.00590462
8112033	-0.885	7.2025	-9.24451	0.00591624
7976621	0.785	9.9875	9.24071	0.00591624
8175288	0.865	9.1675	9.23781	0.00591624
8092201	0.86	10.025	9.23682	0.00591624
8063949	0.85	9.715	9.23573	0.00591624
7952601	-0.925	9.6725	-9.21932	0.00595614
8145829	-1.06	7.14	-9.21479	0.00595614
8132369	-1.31	7.64	-9.21406	0.00595614
7898328	-0.93	10.415	-9.20749	0.00595915
8136163	0.945	9.1925	9.20663	0.00595915
8168447	0.97	8.29	9.19775	0.0059783
8035703	0.805	6.6525	9.18245	0.0059941
7956301	-1.38	6.685	-9.18072	0.0059941
8099541	-0.78	7.905	-9.17612	0.0059941
7941444	-1.325	6.1225	-9.17535	0.0059941
7941797	0.885	7.1675	9.17257	0.0059941
8167006	1.14	8.575	9.17114	0.0059941
7985560	-0.895	5.7425	-9.17021	0.0059941
8136591	0.865	6.6475	9.16272	0.0059941
8052721	0.805	9.9125	9.16098	0.0059941
8146171	-1	7.675	-9.16097	0.0059941
8087825	0.79	7.935	9.14652	0.00603292
8169603	1.025	8.3275	9.13429	0.00604094
7988581	-1.05	8.475	-9.12786	0.00604094
8079153	0.785	10.2325	9.12734	0.00604094
8120833	1.04	7.135	9.12212	0.00604094
8057797	1.04	6.825	9.12212	0.00604094
8152355	0.895	6.8075	9.11855	0.00604094
7995976	-1.5	8.725	-9.1172	0.00604094
8136863	0.98	5.965	9.11683	0.00604094
8076077	-0.82	9.975	-9.11595	0.00604094
8028194	-0.855	6.3425	-9.11229	0.00604278
7957536	-0.935	7.3025	-9.10921	0.00604278
7967117	1.86	7.13	9.09692	0.00607487
8041813	1.22	9.955	9.08104	0.00609242
8081158	0.775	7.1725	9.07773	0.00609242
7981335	0.825	11.3925	9.07592	0.00609242
7933237	0.825	7.4925	9.07592	0.00609242
7954503	1.075	10.0575	9.07401	0.00609242
8100464	1.02	6.835	9.0735	0.00609242
7969414	0.805	8.8075	9.05581	0.00613345
8156126	0.805	8.2425	9.05581	0.00613345
7992463	-1.09	9.035	-9.04222	0.00616935
8095826	0.865	5.7275	9.03559	0.00616935
8083092	-0.775	9.2525	-9.03312	0.00616935
8017019	0.955	9.0175	9.02993	0.00616935
8131069	-0.77	6.465	-9.02475	0.00616935
7979743	1.74	8.88	9.02294	0.00616935
8110589	-0.84	9.195	-9.02201	0.00616935
8100393	0.99	6.055	9.02168	0.00616935
7970844	-0.975	6.9425	-9.01768	0.00617195
7948667	-0.8	10.155	-9.01501	0.00617195
8023727	1.55	6.855	8.99646	0.00620889
8158597	-0.89	9.155	-8.98802	0.00620889
7961654	0.905	8.3825	8.98783	0.00620889
7984475	-1.405	6.9525	-8.98326	0.00620889
8160088	-1.215	7.8975	-8.97457	0.00620889
7985416	-0.93	5.685	-8.97259	0.00620889
7985457	-0.93	5.685	-8.97259	0.00620889
7985688	-0.93	5.685	-8.97259	0.00620889
7990941	-0.93	5.685	-8.97259	0.00620889
8129649	0.845	8.0375	8.96903	0.00620889
8123644	-0.82	8.98	-8.96724	0.00620889
7956261	0.82	10.37	8.96724	0.00620889
8168622	-1.13	8.52	-8.96595	0.00620889
8059071	0.795	7.5625	8.9638	0.00620889
8144586	-0.835	7.3425	-8.95435	0.00622452
8021470	-1.205	9.9975	-8.95374	0.00622452
7955663	-1.05	6.975	-8.93505	0.00626756
7897210	0.8	6.405	8.93353	0.00626756
8138489	0.785	10.7625	8.93337	0.00626756
8175169	-1.165	7.5725	-8.92737	0.00626887
7958749	-0.81	8.33	-8.92553	0.00626887
7908841	-1.14	6.915	-8.92449	0.00626887
8058350	0.765	5.7125	8.8948	0.0063685
8143397	-0.81	5.98	-8.88669	0.00638205
7919208	0.76	6.02	8.88555	0.00638205
8068202	0.86	6.645	8.87485	0.00641178
8139840	-1.14	5.84	-8.86104	0.00644353
8131179	-1.255	8.5825	-8.86088	0.00644353
8013616	1.04	7.145	8.85574	0.00645246
7931216	0.785	9.8825	8.85105	0.00645976
7982829	2.21	8.45	8.84536	0.00646194
7942783	-0.835	7.2125	-8.84493	0.00646194
7956271	0.765	5.7325	8.83043	0.00650696
7906128	1.19	8.09	8.82253	0.00651235
8053449	-0.94	7.14	-8.82078	0.00651235
7964183	0.94	5.52	8.82078	0.00651235
8107909	-0.765	8.1675	-8.80928	0.00654625
8171708	-0.875	6.7575	-8.80019	0.006571
8027642	0.85	8.465	8.79704	0.00657265
8041000	0.955	9.0325	8.77868	0.00663401
8157804	-1.165	6.5075	-8.77082	0.00665436
8007008	-1.265	7.4725	-8.76745	0.006657
8044882	1	7.31	8.75307	0.00669683
8174677	1.6	6.95	8.75011	0.00669683
8150217	1.015	6.4525	8.74937	0.00669683
8131881	1.12	8	8.74379	0.00670432
8147262	-1.04	9.285	-8.74214	0.00670432
8097038	-0.75	5.09	-8.73638	0.00671669
7906852	0.875	9.7675	8.72098	0.00675695
8087461	0.775	6.7725	8.71833	0.00675695
7970864	1.01	10.47	8.71503	0.00675695
8120552	1.25	8.04	8.71461	0.00675695
7974404	0.905	10.4725	8.71312	0.00675695
7996393	-0.81	10.14	-8.6998	0.00680035
8062623	-1.08	8.21	-8.67327	0.00689431
7914270	-2.21	8.71	-8.67169	0.00689431
7996318	-1.585	8.2025	-8.66691	0.00690331
8029193	-0.845	7.3825	-8.65791	0.00692801
8085797	0.975	6.2325	8.65162	0.00692801
7902687	1.05	11.54	8.65152	0.00692801
8128698	-0.91	6.495	-8.64989	0.00692801
8113761	-1.27	7.635	-8.64799	0.00692801
7967358	-0.86	6.105	-8.64538	0.00692811
7936064	0.925	10.1725	8.62201	0.0070156
8152280	0.93	9.105	8.61811	0.00702124
8159142	-0.75	6.475	-8.60062	0.00708495
8080938	1.025	8.7375	8.5969	0.00708998
7914467	-0.83	6.115	-8.59005	0.00710673
8003116	-0.73	7.84	-8.58791	0.00710673
7966052	0.74	9.025	8.57801	0.00713854
7978739	-0.735	8.4875	-8.5669	0.00717582
7984364	-0.81	10.1	-8.55849	0.00719635
7959002	0.905	6.7825	8.55715	0.00719635
8167854	0.74	8.44	8.54699	0.00722993
8088803	-0.965	6.7625	-8.53866	0.00724832
8097920	0.97	5.605	8.5378	0.00724832
8015715	1.2	8.985	8.53222	0.00726196
8093685	-0.82	8.625	-8.52785	0.0072703
8081288	-1.51	7.255	-8.51931	0.00729717
7982712	0.725	9.6275	8.51316	0.00731354
8126442	0.735	7.6125	8.5046	0.00734079
8150714	-1.13	9.535	-8.50081	0.00734673
8114443	0.82	8.365	8.49477	0.00734934
7899932	0.835	5.3325	8.49137	0.00734934
8100318	-0.75	9.07	-8.49056	0.00734934
7904812	-0.795	8.5125	-8.49024	0.00734934
8174496	1.09	7.735	8.48165	0.00734934
7908169	-1.11	9.055	-8.48123	0.00734934
8026982	0.72	9.59	8.48086	0.00734934
7991216	-0.9	6.045	-8.47916	0.00734934
8105506	-0.745	10.3125	-8.47817	0.00734934
8015642	0.72	7.345	8.47027	0.00734934
8084092	-0.96	9.765	-8.46755	0.00734934
7905789	0.82	6.155	8.46207	0.00734934
8026155	0.82	9.765	8.46207	0.00734934
8152491	-1.02	10.53	-8.46152	0.00734934
8023267	0.8	5.51	8.46135	0.00734934
8140814	-0.75	9.435	-8.46127	0.00734934
8138108	0.86	11.58	8.45487	0.00735493
7963741	0.92	7.265	8.45373	0.00735493
7962212	0.765	9.9175	8.45285	0.00735493
8129458	-1.1	9.37	-8.44944	0.00735957
8083779	-1.46	6.135	-8.4459	0.00736477
7971388	-0.745	7.6625	-8.43883	0.00738607
8169701	0.725	8.7225	8.42971	0.00741686
7988876	0.925	8.2175	8.4262	0.00741975
8002057	0.855	7.4025	8.41672	0.00741975
7913450	-0.855	7.7425	-8.41672	0.00741975
7910520	-0.94	9.2	-8.41609	0.00741975
8107350	0.85	8.855	8.41545	0.00741975
8128429	0.87	9.92	8.41494	0.00741975
8139488	1.305	7.0775	8.4124	0.00742065
8052742	0.74	6.94	8.40655	0.00743673
8109093	-0.825	8.4625	-8.38967	0.00750149
8084634	0.72	9.305	8.38693	0.00750149
8145055	-0.8	7.265	-8.38555	0.00750149
8162880	0.775	10.2325	8.38075	0.007513
8064613	-1.14	9.48	-8.3652	0.00757494
8006345	-0.81	9.03	-8.35887	0.00759387
8029465	-0.895	8.2425	-8.35548	0.00759897
8030706	0.995	7.3375	8.34528	0.00763641
8162827	0.78	8.815	8.34293	0.00763665
7961829	0.76	8.225	8.33813	0.00764862
8006736	1.21	10.07	8.33407	0.00765709
8061416	-1.37	7.34	-8.32704	0.00767973
7998129	0.745	9.0075	8.32403	0.00768327
8005512	0.795	8.4725	8.32078	0.00768795
8082133	0.84	7.77	8.31645	0.0076892
8072577	0.72	10.02	8.31599	0.0076892
8049961	0.935	10.1675	8.30849	0.00771438
7951612	0.71	6.235	8.30098	0.00773976
7985213	0.915	8.6125	8.29792	0.00774364
7920285	-0.91	6.205	-8.28026	0.00781562
8085716	-0.955	8.0725	-8.27666	0.00781562
8174271	0.7	6.335	8.27641	0.00781562
8103630	1.3	8.53	8.26481	0.00786162
8006634	0.775	8.9675	8.25968	0.00787087
7918657	-1.15	6.275	-8.25615	0.00787087
7968658	0.98	9.7	8.25358	0.00787087
7983239	1.04	6.055	8.25185	0.00787087
7983256	1.04	6.055	8.25185	0.00787087
7906085	-0.845	9.0375	-8.24652	0.00787677
8122426	-0.7	8.62	-8.24528	0.00787677
8017210	-1.115	9.9575	-8.24404	0.00787677
7916609	-0.77	8.78	-8.23597	0.0079059
8145122	0.885	8.3475	8.22343	0.00795757
8046804	1	7.685	8.21944	0.00795865
8164665	-0.755	8.1875	-8.21664	0.00795865
7938758	-0.785	9.2525	-8.21612	0.00795865
8026490	2.38	9.54	8.2145	0.00795865
8001477	-0.84	9.345	-8.2083	0.00797885
7989013	1.1	8.235	8.20424	0.00798331
8102912	0.89	8.2	8.20309	0.00798331
8023575	0.94	7.255	8.1996	0.00799001
8151101	0.735	9.6975	8.19387	0.00800808
8048940	-0.76	8.5	-8.18837	0.00801014
8077042	-0.885	7.1525	-8.18528	0.00801014
8173261	-0.91	8.305	-8.18307	0.00801014
8151512	-1.47	7.325	-8.18165	0.00801014
8080964	-1.475	8.8025	-8.18096	0.00801014
7915882	0.945	9.6275	8.17892	0.00801014
7909332	1.035	11.1925	8.17742	0.00801014
8148559	0.775	7.6275	8.17634	0.00801014
7957072	0.925	7.2275	8.17319	0.00801532
7954511	0.765	9.7125	8.16986	0.00802148
7903369	-0.76	10.315	-8.16277	0.00804675
7982904	-0.735	8.6525	-8.15737	0.00804977
8145281	-0.725	10.3475	-8.15585	0.00804977
7928937	-0.725	9.7825	-8.15585	0.00804977
7983393	0.75	8.795	8.14918	0.00805786
8027416	0.9	10.085	8.1468	0.00805786
8077652	0.99	8.935	8.14221	0.00805786
7968370	-1.07	6.795	-8.14138	0.00805786
8155460	-0.995	7.5825	-8.14122	0.00805786
8017393	-0.855	6.9775	-8.13705	0.00805786
7960172	1.145	6.4525	8.1356	0.00805786
7932733	1	6.05	8.1356	0.00805786
8136177	0.845	8.1075	8.13546	0.00805786
7899265	0.97	10.425	8.12787	0.00808619
8049075	-0.76	6.78	-8.12064	0.00811279
8178086	0.755	9.2025	8.11329	0.00812943
8179324	0.755	9.2025	8.11329	0.00812943
8131957	-1.15	7.095	-8.10678	0.00815254
8090277	-0.74	7.82	-8.09239	0.00821698
8139228	0.94	7.175	8.08932	0.00822235
8014841	-0.7	10.14	-8.08499	0.00823436
8084963	-0.75	10.285	-8.08063	0.00824656
8083063	-0.84	9.035	-8.07047	0.00828954
8026548	-0.99	9.625	-8.05424	0.00836528
8154962	-0.885	7.5875	-8.04978	0.00837835
8118314	0.755	9.2375	8.04652	0.0083803
7969665	0.715	5.9175	8.04336	0.0083803
8019988	-0.715	10.0925	-8.04336	0.0083803
7910611	1.325	6.9975	8.03881	0.00838998
8155930	0.825	8.0775	8.03754	0.00838998
8008201	-1.325	6.6725	-8.03348	0.00840105
8017106	0.81	9.39	8.02653	0.00841696
7929750	0.81	8.44	8.02653	0.00841696
8152812	0.815	7.1975	8.02296	0.00841959
8106303	-0.75	8.16	-8.02205	0.00841959
8136200	0.925	8.5875	8.01666	0.00843805
8140971	-0.75	9.015	-8.01379	0.00844285
8044793	-0.89	8.15	-8.00906	0.008455
7930148	1.18	8.415	8.00506	0.008455
8118622	1.24	7.22	8.00089	0.008455
8178234	1.24	7.22	8.00089	0.008455
8179534	1.24	7.22	8.00089	0.008455
8005141	0.68	9.525	7.9997	0.008455
7954065	0.885	10.2675	7.99038	0.00849522
8109597	1.535	9.4375	7.98608	0.00849732
[truncated: 4,036 more rows]
