# Supplementary material for: Predicting miRNA Targets by Integrating Gene Regulatory Knowledge with Expression Profiles
Source: PLoS One. 2016 Apr 11;11(4):e0152860. doi: 10.1371/journal.pone.0152860 (PMC4827848; doi:10.1371/journal.pone.0152860)
Supplement: S5 File — This file includes the miRNA targets predicted by CIDER when utilizing post-transcriptional and transcriptional regulatory knowledge and expression profiles, these interactions are also predicted by TargetScan v7.0. (XLSX) [file pone.0152860.s005.xlsx]

## Sheet: Supplementary5.xlsx
name
hsa-miR-7 (pp) RAB11FIP4
hsa-miR-577 (pp) PELI1
hsa-miR-454 (pp) RNF41
hsa-miR-454 (pp) MAP7
hsa-miR-454 (pp) PLEKHF2
hsa-miR-454 (pp) NCOA3
hsa-miR-454 (pp) QKI
hsa-miR-454 (pp) MDFIC
hsa-miR-429 (pp) SYVN1
hsa-miR-429 (pp) DLC1
hsa-miR-429 (pp) ETS1
hsa-miR-429 (pp) ANKRD28
hsa-miR-33b (pp) CALML4
hsa-miR-32 (pp) RBM47
hsa-miR-30e (pp) PELI1
hsa-miR-30e (pp) NCOA3
hsa-miR-30e (pp) STX2
hsa-miR-30e (pp) STAC
hsa-miR-30e (pp) PIP4K2A
hsa-miR-30e (pp) ABL1
hsa-miR-301b (pp) CCDC6
hsa-miR-301b (pp) LRP12
hsa-miR-301b (pp) ANKRD28
hsa-miR-301b (pp) MAP4K4
hsa-miR-301b (pp) FERMT2
hsa-miR-301b (pp) GIT2
hsa-miR-301b (pp) HEG1
hsa-miR-301b (pp) MDFIC
hsa-miR-301b (pp) DLC1
hsa-miR-301a (pp) RASAL1
hsa-miR-301a (pp) BRWD1
hsa-miR-301a (pp) NCOA3
hsa-miR-301a (pp) ZEB2
hsa-miR-205 (pp) SGPL1
hsa-miR-205 (pp) EZR
hsa-miR-200b (pp) MYLK
hsa-miR-200b (pp) SNAPC1
hsa-miR-200b (pp) SLC4A7
hsa-miR-200b (pp) COPS8
hsa-miR-200b (pp) SPRYD4
hsa-miR-200b (pp) SLC23A2
hsa-miR-18b (pp) FBXL3
hsa-miR-18b (pp) NR3C1
hsa-miR-18a (pp) ADD3
hsa-miR-18a (pp) C5orf13
hsa-miR-18a (pp) DIP2C
hsa-miR-18a (pp) HEG1
hsa-miR-18a (pp) MYLK
hsa-miR-15a (pp) EPB41L4B
hsa-miR-15a (pp) RNF41
hsa-miR-15a (pp) MAP7
hsa-miR-15a (pp) RNF43
hsa-miR-15a (pp) QKI
hsa-miR-15a (pp) FERMT2
hsa-miR-148b (pp) ELF5
hsa-miR-148b (pp) DPP9
hsa-miR-107 (pp) ENSA
hsa-miR-107 (pp) FERMT2
hsa-miR-107 (pp) TPD52
hsa-miR-107 (pp) ZNRF2
hsa-miR-107 (pp) GIT2
hsa-miR-107 (pp) ZDHHC3
hsa-miR-101 (pp) ETV5
hsa-miR-101 (pp) C10orf118
hsa-miR-101 (pp) SH2B3
hsa-miR-101 (pp) FAM84B
hsa-miR-101 (pp) ANKRD28
hsa-let-7g (pp) TTL
hsa-let-7g (pp) MDFI
hsa-let-7g (pp) CACNA1D
hsa-let-7g (pp) ANKRD43
hsa-miR-99b (pp) TTC39A
hsa-miR-96 (pp) CTNND1
hsa-miR-96 (pp) EZR
hsa-miR-96 (pp) RHPN2
hsa-miR-96 (pp) GALNT2
hsa-miR-96 (pp) WIPF1
hsa-miR-96 (pp) CHST10
hsa-miR-96 (pp) SLC9A2
hsa-miR-96 (pp) SLC39A9
hsa-miR-96 (pp) KLHL7
hsa-miR-96 (pp) DEPDC1
hsa-miR-96 (pp) POLR3G
hsa-miR-944 (pp) CPEB4
hsa-miR-93 (pp) RASD1
hsa-miR-93 (pp) FAIM2
hsa-miR-93 (pp) FBXO21
hsa-miR-93 (pp) AKAP13
hsa-miR-92b (pp) SUV420H1
hsa-miR-92b (pp) CEP350
hsa-miR-92b (pp) GRAMD4
hsa-miR-92b (pp) AAK1
hsa-miR-92b (pp) C17orf39
hsa-miR-92b (pp) GCLM
hsa-miR-92b (pp) TEAD1
hsa-miR-92b (pp) NFAT5
hsa-miR-92b (pp) FOSL2
hsa-miR-92b (pp) PITPNM2
hsa-miR-92b (pp) GIGYF2
hsa-miR-760 (pp) GJC1
hsa-miR-661 (pp) CLIP2
hsa-miR-623 (pp) IGF2BP3
hsa-miR-603 (pp) MON2
hsa-miR-603 (pp) TRPS1
hsa-miR-600 (pp) UBTF
hsa-miR-600 (pp) KIAA1737
hsa-miR-600 (pp) PDCD4
hsa-miR-586 (pp) CTNND2
hsa-miR-586 (pp) CASKIN2
hsa-miR-586 (pp) SHROOM2
hsa-miR-552 (pp) IRX5
hsa-miR-552 (pp) ZMIZ1
hsa-miR-522 (pp) TFAP2B
hsa-miR-522 (pp) HELZ
hsa-miR-432 (pp) CTSC
hsa-miR-432 (pp) CA12
hsa-miR-425 (pp) SCAMP1
hsa-miR-422a (pp) SPOPL
hsa-miR-422a (pp) RBMS3
hsa-miR-412 (pp) NAV1
hsa-miR-412 (pp) LEPRE1
hsa-miR-412 (pp) TC2N
hsa-miR-381 (pp) GAS1
hsa-miR-381 (pp) ITM2C
hsa-miR-381 (pp) MBNL1
hsa-miR-381 (pp) RALGPS1
hsa-miR-381 (pp) SP1
hsa-miR-34a (pp) MBD6
hsa-miR-34a (pp) CTNND2
hsa-miR-31 (pp) DCBLD2
hsa-miR-31 (pp) EHBP1
hsa-miR-30c (pp) RAB32
hsa-miR-30c (pp) NR3C1
hsa-miR-30c (pp) PITPNM2
hsa-miR-30c (pp) B4GALT5
hsa-miR-30c (pp) ITPK1
hsa-miR-30c (pp) SMARCD2
hsa-miR-30a (pp) ATP8A1
hsa-miR-30a (pp) LARGE
hsa-miR-30a (pp) MLL
hsa-miR-30a (pp) SOX13
hsa-miR-30a (pp) POLR3G
hsa-miR-30a (pp) TDG
hsa-miR-30a (pp) MBD6
hsa-miR-30a (pp) DLG5
hsa-miR-300 (pp) TEAD1
hsa-miR-300 (pp) BDNF
hsa-miR-300 (pp) RAPGEF5
hsa-miR-300 (pp) SCAMP1
hsa-miR-300 (pp) JHDM1D
hsa-miR-29c (pp) SLC39A9
hsa-miR-29c (pp) TMEM86A
hsa-miR-29c (pp) TMEM183A
hsa-miR-29c (pp) SPTLC2
hsa-miR-29c (pp) ZBTB41
hsa-miR-29c (pp) PPP1R3D
hsa-miR-29c (pp) SLC16A1
hsa-miR-29a (pp) KIRREL
hsa-miR-29a (pp) LOXL2
hsa-miR-29a (pp) SH3RF3
hsa-miR-29a (pp) PDGFB
hsa-miR-29a (pp) SIDT1
hsa-miR-29a (pp) NEBL
hsa-miR-29a (pp) TDG
hsa-miR-27a (pp) COL5A1
hsa-miR-27a (pp) FRMD6
hsa-miR-27a (pp) ALDH4A1
hsa-miR-27a (pp) TTC39A
hsa-miR-27a (pp) SFXN2
hsa-miR-27a (pp) GPD1L
hsa-miR-26b (pp) SUV420H2
hsa-miR-26b (pp) CTNND2
hsa-miR-26b (pp) RAB31
hsa-miR-26b (pp) RAB3IP
hsa-miR-26a (pp) KIAA1737
hsa-miR-26a (pp) DEPDC1
hsa-miR-26a (pp) BICD2
hsa-miR-26a (pp) POLR3G
hsa-miR-24 (pp) TMEM50B
hsa-miR-24 (pp) LAMC1
hsa-miR-23a (pp) PDCD4
hsa-miR-23a (pp) SPOPL
hsa-miR-23a (pp) MON2
hsa-miR-23a (pp) ERBB4
hsa-miR-23a (pp) SH2B3
hsa-miR-23a (pp) HOXA3
hsa-miR-23a (pp) ZAK
hsa-miR-23a (pp) MET
hsa-miR-23a (pp) DCBLD2
hsa-miR-23a (pp) RRAS2
hsa-miR-23a (pp) CHST3
hsa-miR-23a (pp) CPEB4
hsa-miR-23a (pp) KIAA1467
hsa-miR-23a (pp) C1orf9
hsa-miR-23a (pp) USP30
hsa-miR-23a (pp) SLC16A6
hsa-miR-222 (pp) ADAMTS6
hsa-miR-222 (pp) IRX5
hsa-miR-222 (pp) SHANK2
hsa-miR-222 (pp) KIF16B
hsa-miR-222 (pp) C14orf147
hsa-miR-221 (pp) CCDC64
hsa-miR-221 (pp) ADAMTS6
hsa-miR-221 (pp) TLE3
hsa-miR-221 (pp) SLC40A1
hsa-miR-214 (pp) AKAP13
hsa-miR-214 (pp) GIGYF2
hsa-miR-214 (pp) C19orf66
hsa-miR-21 (pp) PCBP2
hsa-miR-21 (pp) VCL
hsa-miR-21 (pp) ELF2
hsa-miR-20b (pp) FBXO31
hsa-miR-20b (pp) TIMP2
hsa-miR-20b (pp) IL1RAP
hsa-miR-20b (pp) LASS6
hsa-miR-20b (pp) PLEKHA3
hsa-miR-20b (pp) TAPT1
hsa-miR-200c (pp) ST3GAL2
hsa-miR-200c (pp) TOB1
hsa-miR-200c (pp) SLC4A7
hsa-miR-200c (pp) MYLK
hsa-miR-200c (pp) FRMD4A
hsa-miR-200c (pp) PIP4K2A
hsa-miR-200c (pp) ADD3
hsa-miR-200c (pp) TRIO
hsa-miR-200c (pp) RBM9
hsa-miR-200c (pp) ZNF532
hsa-miR-200c (pp) ABAT
hsa-miR-200c (pp) FREM2
hsa-miR-200c (pp) CDC14B
hsa-miR-200c (pp) FAM46C
hsa-miR-200a (pp) SLC1A1
hsa-miR-200a (pp) DLG3
hsa-miR-200a (pp) RBM47
hsa-miR-200a (pp) CEP170
hsa-miR-200a (pp) QKI
hsa-miR-200a (pp) SCARB2
hsa-miR-200a (pp) ITSN1
hsa-miR-190b (pp) SHANK2
hsa-miR-190b (pp) ESR1
hsa-miR-190b (pp) ZNF652
hsa-miR-182 (pp) SCARB2
hsa-miR-182 (pp) PPFIBP2
hsa-miR-182 (pp) PHF8
hsa-miR-182 (pp) C9orf5
hsa-miR-182 (pp) MCFD2
hsa-miR-182 (pp) GALNT2
hsa-miR-141 (pp) RBM47
hsa-miR-141 (pp) QKI
hsa-miR-141 (pp) DLG3
hsa-miR-141 (pp) FOXA1
hsa-miR-141 (pp) CORO1C
hsa-miR-138 (pp) GTPBP1
hsa-miR-138 (pp) COTL1
hsa-miR-135b (pp) CEP170
hsa-miR-135b (pp) NUP153
hsa-miR-135b (pp) DCUN1D4
hsa-miR-135b (pp) ATP8A1
hsa-miR-135b (pp) SAPS3
hsa-miR-125b (pp) RAB8B
hsa-miR-125b (pp) SLC4A8
hsa-miR-125b (pp) ONECUT2
hsa-miR-106b (pp) CC2D1A
hsa-miR-106b (pp) NCOA3
hsa-miR-106b (pp) BICD2
hsa-miR-106b (pp) SPG20
hsa-miR-106b (pp) AKT3
hsa-miR-106b (pp) ACSL4
hsa-miR-106b (pp) FAM129A
hsa-miR-106b (pp) ARHGEF10
hsa-miR-106b (pp) LASS6
hsa-miR-106b (pp) NDEL1
hsa-miR-106b (pp) TRIP10
hsa-miR-106b (pp) TNFRSF21
hsa-miR-106b (pp) BMP2
hsa-miR-106b (pp) FOXQ1
hsa-miR-106b (pp) RPS6KA4
hsa-miR-106b (pp) UBASH3B
hsa-miR-106b (pp) F3
hsa-miR-106b (pp) PREX1
hsa-miR-106b (pp) PLSCR4
hsa-miR-106b (pp) RAB8B
hsa-miR-106b (pp) TIMP2
hsa-let-7c (pp) COL4A1
hsa-let-7c (pp) FBXL12
hsa-let-7c (pp) DKK3
hsa-let-7b (pp) MAP4K4
hsa-let-7b (pp) SH3RF3
hsa-let-7b (pp) COL4A1
hsa-let-7b (pp) RALGPS1
hsa-let-7b (pp) PDGFB
